# Supplementary material for: Knowledge, attitudes, and practices related to Coronavirus disease 2019 during the outbreak among workers in China: A large cross-sectional study
Source: PLoS Negl Trop Dis. 2020 Sep 17;14(9):e0008584. doi: 10.1371/journal.pntd.0008584 (PMC7498029; doi:10.1371/journal.pntd.0008584)
Supplement: S1 Data — (XLSX) [file pntd.0008584.s003.xlsx]

## Sheet: data5
序号	sex	age	edu	您在工厂的岗位：	race1	您所在区域：	最近14天，您的居住地：_____________(填空1)	marrie	health	您目前所在的城市/地区是否已有确诊的新型冠状病毒肺炎疫情发生？	您所居住的社区(如，小区，村)是否有人感染了新型冠状病毒？	您的亲人（亲属、配偶或亲戚）是否有人感染了新型冠状病毒？	您的同事或朋友是否有人感染了新型冠状病毒？	您是否有以下环境暴露情况？	14天内，您是否有湖北居住史、旅行史及途经史？	您乘坐交通工具期间所接触人员是否有发热、咳嗽等呼吸道症状？	a1	a2	手机社交软件		手机社交软件	c1	c2	c3	d1	d2	d3	d4	d5	d6	d7	d8	d9	d10	d11	d12	d13	d14	d15	d16	d17	d18	d19	d20	d21	d22	d23	e1	e2
18199	女	29	高中/中专	普工	汉族	城市	广东-深圳市-龙华区	离婚	非常健康	有，10-100例	无人感染	无人感染	无人感染	以上均无	以上均无	否	非常关注	手机社交软件┋新闻客户端┋短视频（抖音、快手等）	#VALUE!		1	非常低	高	低	同意	不知道	同意	不知道	同意	同意	不同意	同意	同意	不知道	不同意	同意	同意	同意	同意	同意	同意	同意	同意	不同意	不同意	同意	同意	同意	同意
20834	男	28	初中	普工	少数民族：〖侗族〗	城市	广东-深圳市-龙华区	已婚	非常健康	有，但不清楚例数	不清楚	无人感染	无人感染	以上均无	以上均无	否	关注	手机社交软件	#VALUE!		1	低	非常高	低	同意	同意	同意	不知道	同意	同意	不同意	同意	同意	同意	不同意	不知道	同意	同意	同意	同意	同意	同意	同意	不知道	不知道	同意	同意	同意	同意
53318	女	32	初中	普工	少数民族：〖壮〗	城市	广东-深圳市-龙华区	未婚	一般	有，10-100例	不清楚	无人感染	无人感染	以上均无	以上均无	否	关注	短视频（抖音、快手等）	#VALUE!		0	低	高	非常高	不同意	不同意	同意	不同意	不同意	同意	不同意	不同意	不知道	不同意	不同意	同意	不同意	同意	同意	不同意	不同意	不同意	同意	不同意	不同意	不同意	同意	同意	不知道
40701	男	26	初中	普工	汉族	城市	广东-深圳市-龙华区	未婚	非常健康	有，不到10例	不清楚	无人感染	不清楚	以上均无	以上均无	否	关注	电视┋官方网站┋手机社交软件┋新闻客户端┋短视频（抖音、快手等）	1		1	低	非常高	非常高	同意	同意	同意	不同意	同意	同意	不同意	同意	同意	同意	同意	同意	同意	同意	同意	同意	同意	同意	同意	不同意	不同意	同意	同意	同意	同意
60965	男	22	大专	普工	汉族	农村	江西-九江市-修水县	已婚	非常健康	有，但不清楚例数	无人感染	无人感染	无人感染	以上均无	以上均无	否	关注	电视┋官方网站┋新闻客户端	1		0	非常低	低	高	不同意	同意	不同意	不同意	同意	同意	不同意	同意	同意	同意	同意	同意	同意	同意	同意	同意	同意	同意	同意	同意	不同意	同意	同意	同意	同意
128574	女	25	大专	普工	汉族	农村	江西-九江市-修水县	已婚	非常健康	无	无人感染	无人感染	无人感染	以上均无	以上均无	否	关注	电视┋官方网站┋新闻客户端	1		0	非常高	非常高	高	不同意	同意	不同意	不同意	同意	同意	不同意	同意	同意	同意	不同意	同意	同意	同意	同意	同意	同意	同意	同意	不同意	不同意	同意	同意	同意	同意
14667	男	35	大专	普工	汉族	农村	江西-九江市-修水县	已婚	非常健康	无	无人感染	无人感染	无人感染	以上均无	以上均无	否	非常关注	官方网站┋手机社交软件┋新闻客户端	#VALUE!		1	非常低	高	高	同意	同意	同意	不同意	同意	同意	不同意	同意	同意	同意	同意	同意	同意	同意	同意	同意	同意	同意	同意	不同意	不同意	同意	同意	同意	同意
133067	男	30	初中	普工	汉族	农村	湖南-邵阳市-武冈市	已婚	非常健康	有，不到10例	无人感染	无人感染	无人感染	以上均无	以上均无	是	非常关注	电视┋官方网站┋新闻客户端	1		0	非常低	非常低	非常低	同意	同意	同意	同意	同意	同意	不同意	同意	同意	同意	同意	不同意	同意	同意	同意	同意	同意	同意	同意	同意	不同意	同意	同意	同意	同意
48919	女	23	初中	普工	汉族	农村	湖南-邵阳市-武冈市	已婚	非常健康	无	无人感染	无人感染	无人感染	以上均无	以上均无	否	非常关注	电视┋官方网站┋手机社交软件┋新闻客户端┋短视频（抖音、快手等）	1		1	非常高	高	高	同意	同意	同意	同意	同意	同意	不同意	同意	同意	同意	不同意	不同意	同意	同意	同意	同意	同意	同意	同意	同意	不同意	同意	同意	同意	同意
130370	男	24	高中/中专	普工	汉族	城市	广东-深圳市-龙华区	已婚	非常健康	无	无人感染	无人感染	无人感染	以上均无	以上均无	否	非常关注	电视┋报刊┋官方网站┋新闻客户端	1		0	非常低	高	非常高	同意	不同意	同意	不同意	同意	同意	不同意	同意	同意	同意	不同意	同意	同意	同意	同意	同意	同意	同意	同意	不同意	不同意	同意	同意	同意	同意
105383	男	31	高中/中专	普工	汉族	城市	广东-深圳市-龙华区	已婚	非常健康	无	无人感染	无人感染	无人感染	以上均无	以上均无	否	非常关注	电视┋报刊┋官方网站┋手机社交软件┋亲人/朋友┋新闻客户端┋短视频（抖音、快手等）	1		1	非常高	非常高	高	同意	同意	同意	不同意	同意	同意	不同意	同意	同意	同意	同意	同意	同意	同意	同意	同意	同意	同意	同意	同意	同意	同意	同意	同意	同意
47758	男	32	本科	普工	汉族	农村	湖南-衡阳市-衡山县	已婚	非常健康	无	无人感染	无人感染	无人感染	以上均无	以上均无	否	关注	电视┋官方网站┋手机社交软件┋新闻客户端	1		1	非常高	低	高	同意	不同意	不同意	不同意	同意	同意	不同意	同意	同意	同意	同意	同意	同意	同意	同意	同意	同意	同意	同意	同意	不知道	同意	同意	同意	同意
112077	男	28	高中/中专	普工	汉族	城市	广东-深圳市-龙华区	已婚	良好	有，10-100例	有人确诊感染	无人感染	不清楚	以上均无	以上均无	不清楚	非常关注	官方网站┋短视频（抖音、快手等）	#VALUE!		0	高	高	高	同意	同意	同意	同意	同意	同意	同意	同意	同意	同意	同意	同意	同意	同意	同意	同意	同意	同意	同意	同意	同意	同意	同意	同意	同意
133548	男	29	高中/中专	普工	汉族	城镇	广东-深圳市-龙华区	未婚	良好	有，但不清楚例数	不清楚	不清楚	不清楚	以上均无	以上均无	否	非常关注	电视┋官方网站┋新闻客户端	1		0	不清楚	不清楚	不清楚	不知道	不知道	不知道	不知道	不知道	不知道	不知道	不知道	不知道	不知道	不知道	不知道	同意	同意	同意	同意	同意	同意	同意	同意	同意	同意	同意	不知道	不知道
111031	男	31	高中/中专	普工	汉族	城市	广东-深圳市-龙华区	已婚	非常健康	无	无人感染	无人感染	无人感染	以上均无	以上均无	否	非常关注	电视┋报刊┋官方网站┋手机社交软件┋亲人/朋友┋新闻客户端┋短视频（抖音、快手等）	1		1	非常低	高	高	同意	同意	同意	不同意	同意	不同意	不同意	同意	同意	同意	同意	同意	同意	同意	同意	同意	同意	同意	同意	同意	同意	同意	同意	同意	同意
91090	女	28	大专	普工	汉族	城市	湖南-郴州市-北湖区	其他	非常健康	有，不到10例	无人感染	无人感染	无人感染	以上均无	以上均无	否	非常关注	电视┋官方网站┋手机社交软件┋亲人/朋友┋新闻客户端┋短视频（抖音、快手等）	1		1	非常低	低	高	同意	同意	不同意	不同意	同意	同意	不同意	同意	同意	同意	同意	同意	同意	同意	同意	同意	同意	同意	同意	同意	同意	同意	同意	同意	同意
13480	男	24	大专	组长	汉族	农村	湖北-荆门市-东宝区	已婚	非常健康	有，但不清楚例数	无人感染	无人感染	无人感染	近期有去过湖北	有居住史	否	关注	电视┋报刊┋官方网站┋手机社交软件┋亲人/朋友┋新闻客户端┋短视频（抖音、快手等）	1		1	非常高	非常高	非常高	同意	同意	同意	同意	同意	同意	同意	同意	同意	同意	同意	同意	同意	同意	同意	同意	同意	同意	同意	同意	同意	同意	同意	同意	同意
70906	女	29	高中/中专	普工	汉族	城市	广东-深圳市-龙华区	已婚	非常健康	有，但不清楚例数	不清楚	无人感染	不清楚	以上均无	以上均无	不清楚	非常关注	电视┋手机社交软件┋新闻客户端┋短视频（抖音、快手等）	1		1	非常低	非常高	高	同意	同意	同意	同意	同意	同意	不同意	同意	同意	同意	不同意	同意	同意	同意	同意	同意	同意	同意	同意	同意	同意	同意	同意	同意	同意
66239	男	26	初中	普工	汉族	城市	广东-深圳市-龙岗区	已婚	非常健康	有，但不清楚例数	不清楚	无人感染	不清楚	以上均无	以上均无	不清楚	关注	手机社交软件┋短视频（抖音、快手等）	#VALUE!		1	非常低	不清楚	不清楚	同意	同意	同意	不同意	同意	不同意	不同意	同意	同意	同意	不同意	同意	同意	同意	同意	同意	同意	同意	同意	不知道	不同意	同意	同意	同意	同意
11786	男	31	初中	普工	汉族	农村	贵州-贵阳市-开阳县	已婚	非常健康	无	无人感染	无人感染	无人感染	以上均无	以上均无	否	非常关注	电视┋手机社交软件┋新闻客户端┋短视频（抖音、快手等）	1		1	高	非常高	非常高	同意	同意	同意	不同意	同意	同意	同意	同意	同意	同意	不同意	同意	同意	同意	同意	同意	同意	同意	同意	不同意	同意	同意	同意	同意	同意
178	男	23	初中	普工	汉族	城市	广东-深圳市-龙华区	已婚	非常健康	有，10-100例	无人感染	无人感染	无人感染	以上均无	以上均无	否	关注	手机社交软件┋亲人/朋友	#VALUE!		1	低	高	不清楚	同意	同意	同意	同意	不知道	同意	不同意	同意	同意	同意	同意	同意	同意	同意	同意	同意	同意	同意	同意	同意	同意	同意	同意	同意	同意
87154	女	30	高中/中专	普工	汉族	农村	四川-达州市-大竹县	未婚	非常健康	有，10-100例	无人感染	无人感染	无人感染	以上均无	以上均无	否	非常关注	手机社交软件	#VALUE!		1	低	非常高	非常低	同意	不同意	同意	不同意	同意	不同意	不同意	同意	同意	同意	不同意	不同意	同意	同意	同意	同意	同意	同意	同意	不知道	不知道	同意	同意	同意	不知道
77985	男	24	高中/中专	普工	汉族	城市	四川-达州市-大竹县	未婚	非常健康	有，100-200例	不清楚	无人感染	无人感染	以上均无	以上均无	否	非常关注	电视┋报刊┋官方网站┋手机社交软件┋新闻客户端┋短视频（抖音、快手等）	1		1	低	非常高	低	同意	同意	同意	不同意	同意	同意	不同意	同意	同意	同意	同意	不同意	同意	同意	同意	同意	同意	同意	同意	不知道	不同意	同意	同意	同意	同意
69888	男	25	高中/中专	普工	汉族	农村	湖南-益阳市-安化县	未婚	良好	有，但不清楚例数	不清楚	不清楚	不清楚	近期有去过动物交易市场	以上均无	不清楚	非常关注	电视┋官方网站┋手机社交软件┋亲人/朋友┋新闻客户端┋短视频（抖音、快手等）	1		1	不清楚	不清楚	不清楚	同意	同意	同意	不同意	不知道	不知道	不同意	不知道	同意	同意	不知道	同意	同意	同意	同意	同意	同意	同意	同意	同意	不知道	同意	同意	同意	同意
9945	女	25	本科	管理	汉族	城市	广东-深圳市-龙华区	未婚	非常健康	有，但不清楚例数	不清楚	无人感染	不清楚	以上均无	以上均无	不清楚	非常关注	电视┋报刊┋官方网站┋手机社交软件┋亲人/朋友┋新闻客户端┋短视频（抖音、快手等）	1		1	非常高	高	低	同意	同意	不同意	不同意	同意	同意	不同意	同意	同意	不同意	不同意	同意	同意	同意	同意	同意	同意	同意	同意	同意	不同意	同意	同意	不知道	同意
77493	男	39	高中/中专	普工	汉族	城市	广东-深圳市-龙华区	未婚	非常健康	有，10-100例	无人感染	无人感染	无人感染	以上均无	以上均无	否	关注	手机社交软件	#VALUE!		1	非常低	非常高	非常高	同意	同意	同意	同意	同意	同意	同意	同意	同意	同意	同意	同意	同意	同意	同意	同意	同意	同意	同意	同意	同意	同意	同意	同意	同意
55148	女	31	大专	普工	汉族	农村	广东-深圳市-龙华区	未婚	非常健康	无	无人感染	无人感染	无人感染	以上均无	以上均无	否	非常关注	电视┋报刊┋手机社交软件	1		1	非常高	非常高	非常高	同意	同意	同意	同意	同意	同意	同意	同意	同意	同意	同意	同意	同意	同意	同意	同意	同意	同意	同意	同意	同意	同意	同意	同意	同意
81040	女	40	初中	普工	少数民族：〖回族〗	农村	广东-深圳市-龙华区	已婚	非常健康	有，但不清楚例数	不清楚	无人感染	无人感染	以上均无	以上均无	不清楚	关注	电视┋报刊┋官方网站	1		0	非常高	高	高	同意	不知道	同意	不同意	不知道	不知道	不知道	同意	同意	同意	同意	同意	同意	同意	同意	同意	同意	同意	同意	同意	不知道	同意	不知道	同意	不知道
37460	男	29	初中	普工	汉族	农村	河北-邯郸市-丛台区	已婚	非常健康	有，不到10例	无人感染	无人感染	无人感染	以上均无	以上均无	否	非常关注	电视┋亲人/朋友┋短视频（抖音、快手等）	1		0	非常高	非常高	非常高	同意	同意	同意	不同意	同意	同意	不同意	同意	同意	同意	同意	同意	同意	同意	同意	同意	同意	同意	同意	同意	同意	同意	同意	同意	同意
86568	男	33	初中	普工	汉族	城市	广东-深圳市-龙华区	其他	一般	有，200例以上	不清楚	无人感染	不清楚	以上均无	以上均无	否	关注	电视┋手机社交软件┋短视频（抖音、快手等）	1		1	不清楚	高	低	同意	同意	同意	不同意	同意	不知道	不同意	同意	同意	同意	同意	同意	同意	同意	同意	同意	同意	同意	同意	不知道	不知道	同意	同意	同意	同意
68525	男	37	大专	普工	汉族	城市	广东-深圳市-龙岗区	已婚	非常健康	有，但不清楚例数	不清楚	无人感染	无人感染	以上均无	以上均无	否	非常关注	电视┋手机社交软件┋新闻客户端	1		1	低	高	低	同意	不同意	不同意	不同意	同意	不同意	不同意	同意	同意	同意	同意	同意	同意	同意	同意	同意	同意	同意	同意	不同意	不同意	同意	同意	同意	同意
48772	男	31	高中/中专	普工	汉族	城市	广东-东莞市	未婚	良好	有，但不清楚例数	无人感染	无人感染	无人感染	以上均无	以上均无	不清楚	关注	电视┋官方网站┋亲人/朋友┋新闻客户端	1		0	不清楚	非常低	不清楚	不知道	不知道	不知道	不知道	不知道	不知道	不同意	不知道	同意	同意	不知道	同意	同意	同意	同意	不同意	同意	同意	同意	同意	同意	同意	同意	同意	同意
99272	男	29	高中/中专	普工	少数民族：〖土家族〗	农村	湖北-宜昌市-五峰土家族自治县	已婚	非常健康	有，不到10例	无人感染	无人感染	无人感染	以上均无	以上均无	否	非常关注	电视┋官方网站┋手机社交软件┋新闻客户端	1		1	非常低	高	低	同意	同意	不同意	不同意	同意	同意	不同意	同意	同意	同意	不同意	同意	同意	同意	同意	同意	同意	同意	同意	不同意	不同意	同意	同意	同意	同意
5997	男	39	初中	线长	汉族	农村	四川-泸州市-古蔺县	未婚	非常健康	有，但不清楚例数	无人感染	无人感染	不清楚	以上均无	以上均无	不清楚	关注	电视┋手机社交软件┋新闻客户端	1		1	非常低	低	高	不同意	不知道	同意	不同意	同意	不同意	不同意	同意	同意	同意	不同意	不同意	同意	同意	同意	同意	同意	同意	同意	同意	不同意	同意	同意	同意	同意
101329	男	29	本科	管理	汉族	城市	湖南-岳阳市-岳阳楼区	已婚	良好	有，10-100例	无人感染	无人感染	不清楚	以上均无	以上均无	否	非常关注	电视┋官方网站┋新闻客户端	1		0	低	低	非常高	同意	同意	不同意	不同意	同意	同意	不同意	同意	同意	同意	同意	同意	同意	同意	同意	同意	同意	同意	同意	不同意	不同意	同意	同意	不同意	不同意
75813	女	38	本科	普工	汉族	城市	陕西-渭南市-蒲城县	未婚	非常健康	有，不到10例	无人感染	无人感染	无人感染	以上均无	以上均无	否	非常关注	电视┋报刊┋官方网站┋手机社交软件┋亲人/朋友┋新闻客户端┋短视频（抖音、快手等）	1		1	非常低	低	高	同意	同意	不同意	不同意	同意	同意	不同意	同意	同意	同意	不同意	同意	同意	同意	同意	同意	同意	同意	同意	不同意	不同意	同意	同意	同意	同意
125252	男	35	大专	普工	汉族	农村	江西-吉安市-遂川县	未婚	良好	有，但不清楚例数	无人感染	无人感染	无人感染	以上均无	以上均无	否	关注	电视┋官方网站┋新闻客户端	1		0	不清楚	高	低	同意	同意	不同意	不同意	同意	同意	不同意	同意	同意	同意	不同意	不同意	同意	同意	同意	同意	同意	同意	同意	不同意	不同意	同意	同意	同意	不知道
135472	男	28	高中/中专	普工	少数民族：〖汉族〗	城镇	海南-临高县	未婚	非常健康	无	无人感染	无人感染	无人感染	以上均无	以上均无	否	关注	其他：〖电视新闻〗	5		0	非常高	非常高	非常高	同意	同意	同意	同意	同意	同意	同意	同意	同意	同意	同意	同意	同意	同意	同意	同意	同意	同意	同意	同意	同意	同意	同意	同意	同意
22469	男	27	高中/中专	普工	汉族	农村	湖北-襄阳市-枣阳市	已婚	良好	有，100-200例	有人确诊感染	无人感染	不清楚	近期有去过湖北┋近期接触过从湖北地区来的人	有居住史	不清楚	非常关注	电视┋官方网站┋新闻客户端	1		0	高	高	低	同意	不同意	不同意	不同意	同意	不同意	不同意	同意	同意	同意	同意	不同意	同意	同意	同意	同意	同意	同意	同意	不同意	不同意	同意	同意	同意	同意
25513	男	35	高中/中专	普工	汉族	农村	湖北-黄冈市-麻城市	已婚	非常健康	有，100-200例	无人感染	无人感染	无人感染	近期有去过湖北┋近期接触过从湖北地区来的人	有居住史	否	非常关注	报刊┋官方网站┋手机社交软件┋新闻客户端┋短视频（抖音、快手等）	#VALUE!		1	非常低	高	高	同意	不知道	同意	不同意	同意	同意	不同意	同意	同意	同意	不知道	同意	同意	同意	同意	同意	同意	同意	同意	不知道	不同意	同意	同意	同意	同意
55161	男	36	大专	普工	汉族	城市	广东-深圳市-龙华区	已婚	非常健康	有，100-200例	无人感染	无人感染	无人感染	以上均无	以上均无	否	非常关注	电视┋官方网站┋手机社交软件	1		1	不清楚	高	低	不同意	不同意	同意	不同意	同意	不同意	不同意	同意	同意	同意	同意	同意	同意	同意	同意	同意	同意	同意	同意	同意	同意	同意	同意	同意	同意
111192	女	25	初中	普工	汉族	城市	广东-深圳市-龙华区	已婚	非常健康	无	无人感染	无人感染	无人感染	以上均无	以上均无	否	非常关注	电视┋官方网站┋新闻客户端	1		0	高	低	高	同意	不同意	同意	不同意	同意	不同意	不同意	同意	同意	同意	不同意	同意	同意	同意	同意	同意	同意	同意	同意	同意	不同意	同意	同意	同意	同意
6816	男	27	高中/中专	普工	汉族	农村	湖北-荆州市-公安县	已婚	非常健康	有，不到10例	无人感染	无人感染	无人感染	近期有去过湖北	有居住史	否	非常关注	电视┋官方网站┋亲人/朋友	1		0	非常低	低	非常高	不同意	不同意	同意	不同意	同意	同意	不同意	同意	同意	同意	不同意	不同意	同意	同意	同意	同意	同意	同意	同意	不知道	不知道	同意	同意	同意	同意
108888	男	28	初中	普工	汉族	城市	广东-深圳市-龙华区	离婚	非常健康	有，100-200例	不清楚	无人感染	无人感染	以上均无	以上均无	否	关注	短视频（抖音、快手等）	#VALUE!		0	不清楚	不清楚	不清楚	同意	同意	同意	同意	同意	同意	同意	同意	同意	同意	同意	同意	同意	同意	同意	同意	同意	同意	同意	同意	同意	同意	同意	同意	同意
19130	男	21	高中/中专	普工	汉族	农村	广东-阳江市-阳春市	已婚	良好	无	无人感染	无人感染	无人感染	以上均无	以上均无	否	非常关注	电视┋官方网站┋手机社交软件┋新闻客户端	1		1	不清楚	非常低	非常高	同意	不知道	同意	不同意	同意	不同意	同意	同意	同意	同意	不同意	不同意	同意	同意	同意	同意	同意	同意	同意	同意	同意	同意	同意	同意	同意
76676	男	26	高中/中专	普工	汉族	农村	广东-梅州市-五华县	已婚	非常健康	无	无人感染	无人感染	无人感染	以上均无	以上均无	否	关注	电视┋新闻客户端	1		0	非常低	非常低	不清楚	不知道	不知道	不知道	不知道	同意	不知道	不知道	不知道	同意	同意	不同意	不知道	同意	同意	同意	同意	同意	同意	同意	不知道	不知道	同意	同意	同意	不知道
112972	男	28	初中	普工	汉族	农村	广东-深圳市-龙华区	已婚	非常健康	无	无人感染	无人感染	无人感染	以上均无	以上均无	否	非常关注	手机社交软件	#VALUE!		1	非常低	非常高	不清楚	不知道	不知道	同意	不同意	同意	不同意	不同意	同意	同意	同意	同意	不知道	同意	同意	同意	同意	同意	同意	同意	不知道	不知道	同意	同意	同意	同意
138567	男	40	高中/中专	普工	汉族	城市	广东-深圳市-龙华区	已婚	非常健康	有，200例以上	无人感染	无人感染	无人感染	以上均无	以上均无	否	非常关注	官方网站┋手机社交软件┋亲人/朋友┋新闻客户端┋短视频（抖音、快手等）	#VALUE!		1	非常低	高	低	同意	同意	同意	不同意	同意	同意	不同意	同意	同意	同意	不同意	不同意	同意	同意	同意	同意	同意	同意	同意	不知道	不同意	同意	同意	同意	同意
50606	男	22	初中	普工	汉族	城市	广东-河源市-紫金县	已婚	非常健康	无	无人感染	无人感染	无人感染	以上均无	以上均无	否	非常关注	官方网站┋手机社交软件┋新闻客户端┋短视频（抖音、快手等）	#VALUE!		1	非常低	非常高	非常低	同意	不同意	同意	不同意	同意	不同意	不同意	同意	同意	同意	不同意	同意	同意	同意	同意	同意	同意	同意	同意	不同意	不同意	同意	同意	同意	同意
52707	男	37	初中	普工	汉族	城镇	湖南-衡阳市-常宁市	已婚	良好	有，但不清楚例数	无人感染	无人感染	无人感染	以上均无	以上均无	否	关注	电视┋手机社交软件┋新闻客户端	1		1	高	低	不清楚	同意	不知道	同意	同意	同意	同意	不同意	同意	同意	同意	不同意	同意	同意	同意	同意	同意	同意	同意	同意	不知道	不知道	同意	同意	同意	不知道
1532	男	22	初中	普工	汉族	城镇	广东-深圳市-龙岗区	离婚	非常健康	无	无人感染	无人感染	无人感染	以上均无	以上均无	否	非常关注	手机社交软件┋新闻客户端┋短视频（抖音、快手等）	#VALUE!		1	非常低	非常高	非常高	同意	同意	同意	同意	同意	同意	不同意	同意	同意	同意	不同意	同意	同意	同意	同意	同意	同意	同意	同意	不同意	不同意	同意	同意	同意	同意
51878	男	34	初中	普工	汉族	城市	广东-深圳市-龙岗区	已婚	非常健康	有，但不清楚例数	不清楚	无人感染	不清楚	以上均无	以上均无	否	非常关注	手机社交软件	#VALUE!		1	非常低	高	低	同意	不同意	同意	不同意	同意	同意	不同意	同意	同意	同意	不同意	同意	同意	同意	同意	同意	同意	同意	同意	不知道	不同意	同意	同意	同意	同意
118110	女	26	初中	普工	汉族	城镇	广东-河源市-紫金县	已婚	良好	无	无人感染	无人感染	不清楚	以上均无	以上均无	不清楚	关注	电视┋官方网站┋手机社交软件┋亲人/朋友	1		1	低	不清楚	不清楚	同意	同意	不同意	不同意	同意	同意	不同意	不知道	不知道	不同意	不知道	不知道	不知道	不同意	不知道	不同意	同意	同意	同意	不知道	不知道	同意	同意	同意	不知道
2406	男	35	高中/中专	普工	汉族	农村	广东-深圳市-龙华区	已婚	非常健康	无	无人感染	无人感染	无人感染	以上均无	以上均无	否	非常关注	电视┋官方网站┋新闻客户端	1		0	低	低	不清楚	同意	同意	同意	同意	同意	同意	不同意	同意	同意	同意	不同意	不同意	同意	同意	同意	同意	同意	同意	同意	同意	同意	同意	同意	同意	同意
84267	女	27	高中/中专	普工	汉族	城市	广东-深圳市-龙华区	已婚	非常健康	有，但不清楚例数	不清楚	无人感染	无人感染	以上均无	以上均无	否	非常关注	官方网站┋手机社交软件┋新闻客户端	#VALUE!		1	非常低	非常低	高	同意	同意	同意	不知道	同意	同意	不同意	同意	同意	同意	不知道	不同意	同意	同意	同意	不知道	同意	同意	同意	不同意	不同意	同意	同意	同意	不同意
131410	男	40	初中	普工	少数民族：〖壮族〗	城市	广东-深圳市-龙华区	已婚	良好	有，200例以上	无人感染	无人感染	无人感染	以上均无	以上均无	否	关注	官方网站┋新闻客户端┋短视频（抖音、快手等）	#VALUE!		0	非常低	低	高	同意	同意	同意	不同意	同意	同意	不同意	同意	同意	同意	不同意	同意	同意	同意	同意	同意	同意	同意	同意	同意	不同意	同意	同意	同意	同意
127407	男	32	高中/中专	普工	汉族	城市	广东-深圳市-龙华区	已婚	非常健康	有，100-200例	无人感染	无人感染	无人感染	以上均无	以上均无	否	非常关注	官方网站┋手机社交软件┋新闻客户端	#VALUE!		1	非常低	非常低	高	同意	同意	同意	不同意	同意	同意	不同意	同意	同意	同意	不同意	同意	同意	不知道	同意	不知道	同意	同意	同意	不知道	不知道	同意	同意	同意	不知道
5201	男	30	初中	普工	汉族	农村	湖北-孝感市-云梦县	已婚	非常健康	有，但不清楚例数	无人感染	无人感染	无人感染	近期有去过湖北	有居住史	否	非常关注	电视┋官方网站┋手机社交软件	1		1	非常低	不清楚	不清楚	同意	不知道	同意	不知道	同意	同意	不同意	不知道	同意	同意	不同意	同意	同意	同意	不知道	同意	同意	同意	同意	同意	不知道	同意	同意	同意	同意
35186	男	26	高中/中专	普工	少数民族：〖苗族〗	农村	湖南-邵阳市-城步苗族自治县	已婚	非常健康	无	无人感染	无人感染	无人感染	以上均无	以上均无	不清楚	关注	电视┋手机社交软件	1		1	不清楚	不清楚	不清楚	同意	不知道	不知道	不知道	不知道	不知道	不知道	同意	不知道	不知道	不知道	不知道	不知道	不同意	不知道	不知道	同意	同意	同意	不知道	不知道	不知道	同意	同意	同意
106439	男	31	初中	普工	汉族	农村	江西-宜春市-丰城市	已婚	良好	无	无人感染	无人感染	无人感染	以上均无	以上均无	否	非常关注	电视┋官方网站┋手机社交软件	1		1	非常低	高	不清楚	同意	同意	同意	不知道	同意	不同意	不同意	同意	同意	同意	不同意	不同意	同意	同意	同意	同意	同意	同意	同意	不同意	不知道	同意	同意	同意	同意
72033	男	39	初中	普工	汉族	城市	广东-深圳市-龙华区	已婚	非常健康	无	无人感染	无人感染	无人感染	以上均无	以上均无	否	非常关注	官方网站┋亲人/朋友┋短视频（抖音、快手等）	#VALUE!		0	非常低	非常低	低	同意	不同意	同意	不同意	同意	不同意	不同意	同意	同意	同意	不同意	不同意	同意	同意	同意	同意	同意	同意	同意	不同意	不同意	同意	同意	同意	同意
114035	男	33	初中	普工	汉族	农村	山东-菏泽市-东明县	已婚	良好	有，不到10例	无人感染	无人感染	无人感染	以上均无	以上均无	否	非常关注	电视┋报刊┋官方网站┋手机社交软件	1		1	非常低	非常低	高	同意	同意	同意	不同意	同意	同意	不同意	同意	同意	同意	同意	同意	同意	同意	同意	同意	同意	同意	同意	同意	同意	同意	同意	同意	同意
128792	女	32	高中/中专	普工	汉族	城市	湖南-岳阳市-岳阳楼区	已婚	非常健康	有，不到10例	有人确诊感染	无人感染	无人感染	以上均无	以上均无	否	非常关注	电视┋官方网站┋新闻客户端	1		0	高	高	不清楚	同意	同意	不同意	不同意	同意	不同意	不同意	不知道	同意	同意	同意	同意	同意	同意	同意	同意	同意	同意	同意	同意	不知道	同意	同意	同意	同意
116445	男	44	高中/中专	管理	汉族	农村	四川-遂宁市-安居区	已婚	非常健康	有，不到10例	无人感染	无人感染	无人感染	以上均无	以上均无	否	非常关注	新闻客户端	#VALUE!		0	不清楚	非常低	高	同意	同意	同意	同意	同意	同意	不同意	同意	同意	同意	同意	同意	同意	同意	同意	同意	同意	同意	同意	不知道	不知道	同意	同意	同意	同意
74423	女	31	初中	普工	汉族	城市	广东-深圳市-龙华区	已婚	良好	有，不到10例	无人感染	无人感染	无人感染	以上均无	以上均无	否	非常关注	电视┋官方网站┋新闻客户端	1		0	非常低	非常低	非常高	同意	同意	不同意	不同意	同意	同意	不同意	同意	同意	同意	不同意	不同意	同意	同意	同意	同意	同意	同意	同意	同意	不同意	同意	同意	同意	同意
79672	女	37	高中/中专	普工	汉族	城市	广东-深圳市-龙华区	离婚	非常健康	有，10-100例	不清楚	无人感染	不清楚	以上均无	以上均无	不清楚	非常关注	手机社交软件┋新闻客户端┋短视频（抖音、快手等）	#VALUE!		1	不清楚	低	高	同意	同意	同意	不同意	同意	同意	不同意	同意	同意	同意	同意	同意	同意	同意	同意	同意	同意	同意	同意	不知道	不知道	同意	同意	同意	同意
14734	男	28	大专	普工	汉族	城市	广东-深圳市-龙华区	已婚	非常健康	有，100-200例	无人感染	无人感染	无人感染	以上均无	以上均无	否	非常关注	官方网站┋手机社交软件┋亲人/朋友	#VALUE!		1	非常低	非常低	非常高	同意	同意	同意	不同意	同意	同意	不同意	同意	同意	同意	不同意	同意	同意	同意	同意	同意	同意	同意	同意	同意	同意	同意	同意	同意	同意
82260	男	48	初中	普工	汉族	城市	广东-深圳市-龙华区	已婚	非常健康	无	无人感染	无人感染	无人感染	以上均无	以上均无	否	非常关注	电视┋报刊┋官方网站┋新闻客户端	1		0	非常低	非常低	非常高	同意	同意	同意	不同意	同意	同意	不同意	同意	同意	同意	同意	不同意	同意	同意	同意	同意	同意	同意	同意	不同意	不同意	同意	同意	同意	不同意
17362	男	36	初中	普工	汉族	农村	广东-深圳市-龙华区	已婚	良好	有，但不清楚例数	无人感染	无人感染	无人感染	以上均无	以上均无	否	关注	电视┋官方网站┋手机社交软件	1		1	低	不清楚	不清楚	不同意	同意	不同意	不知道	同意	不同意	不同意	同意	同意	同意	不同意	不同意	同意	同意	同意	同意	同意	不同意	同意	同意	不同意	同意	同意	同意	同意
137944	男	30	高中/中专	普工	汉族	城市	广东-深圳市-龙华区	已婚	非常健康	有，100-200例	不清楚	无人感染	无人感染	以上均无	以上均无	否	非常关注	新闻客户端	#VALUE!		0	不清楚	低	高	同意	不知道	不知道	不同意	同意	同意	不同意	同意	同意	同意	不同意	同意	同意	同意	同意	同意	同意	同意	同意	同意	不同意	同意	同意	同意	不同意
28616	男	22	高中/中专	普工	汉族	农村	广东-湛江市-徐闻县	已婚	非常健康	无	无人感染	无人感染	无人感染	以上均无	以上均无	否	非常关注	手机社交软件┋亲人/朋友	#VALUE!		1	非常低	高	高	同意	不同意	同意	不同意	同意	同意	不同意	同意	同意	同意	不同意	不同意	同意	同意	同意	同意	同意	同意	同意	不同意	不同意	同意	同意	同意	同意
11242	女	33	高中/中专	普工	汉族	农村	广东-湛江市-徐闻县	已婚	非常健康	无	无人感染	无人感染	无人感染	以上均无	以上均无	否	非常关注	手机社交软件┋亲人/朋友┋新闻客户端	#VALUE!		1	非常低	高	高	同意	不同意	同意	不同意	同意	同意	不同意	同意	同意	同意	不同意	同意	同意	同意	同意	同意	同意	同意	同意	不同意	不同意	同意	同意	同意	同意
23494	男	31	小学及以下	普工	汉族	农村	湖南-娄底市-双峰县	已婚	良好	有，但不清楚例数	无人感染	无人感染	无人感染	以上均无	以上均无	不清楚	关注	电视	1		0	非常高	非常低	高	同意	不同意	同意	不同意	不同意	不同意	不同意	同意	同意	同意	不同意	不同意	同意	同意	同意	同意	同意	同意	同意	不知道	不知道	同意	同意	同意	同意
90718	男	31	初中	普工	汉族	城市	广东-深圳市-龙华区	已婚	良好	有，10-100例	不清楚	无人感染	不清楚	以上均无	以上均无	不清楚	非常关注	电视┋亲人/朋友┋新闻客户端	1		0	不清楚	不清楚	不清楚	不知道	不知道	不知道	不知道	同意	不知道	不同意	同意	同意	同意	不知道	不同意	同意	同意	同意	同意	同意	同意	同意	同意	不知道	同意	同意	同意	同意
69604	男	25	高中/中专	普工	汉族	城镇	广东-深圳市-龙华区	未婚	非常健康	无	无人感染	无人感染	无人感染	以上均无	以上均无	否	非常关注	官方网站┋手机社交软件┋亲人/朋友┋新闻客户端┋短视频（抖音、快手等）	#VALUE!		1	非常低	非常高	低	同意	同意	同意	不同意	同意	同意	不同意	同意	同意	同意	不同意	同意	同意	同意	同意	同意	同意	同意	同意	不同意	不同意	同意	同意	同意	同意
19012	男	30	初中	普工	汉族	城镇	陕西-汉中市-西乡县	已婚	非常健康	有，10-100例	无人感染	无人感染	无人感染	以上均无	以上均无	否	非常关注	电视┋官方网站┋短视频（抖音、快手等）	1		0	低	低	高	同意	不同意	同意	不同意	同意	同意	不同意	同意	同意	同意	不同意	同意	同意	同意	同意	同意	同意	同意	同意	不同意	不同意	同意	同意	同意	同意
61828	男	38	初中	普工	汉族	城市	广东-深圳市-龙华区	已婚	良好	无	无人感染	无人感染	无人感染	以上均无	以上均无	否	非常关注	电视┋手机社交软件┋亲人/朋友┋新闻客户端┋其他：〖无〗	1		1	非常低	高	低	同意	同意	同意	不同意	同意	同意	不同意	同意	同意	同意	不同意	同意	同意	同意	同意	同意	同意	同意	同意	不同意	不同意	不同意	同意	同意	同意
88613	男	25	高中/中专	普工	汉族	城市	广东-深圳市-龙华区	未婚	非常健康	无	无人感染	无人感染	无人感染	以上均无	以上均无	否	非常关注	官方网站┋手机社交软件┋新闻客户端┋短视频（抖音、快手等）┋其他：〖微信〗	#VALUE!		1	非常低	非常高	低	同意	同意	同意	不同意	同意	同意	不同意	同意	同意	同意	不同意	同意	同意	同意	同意	同意	同意	同意	同意	不同意	不同意	同意	同意	同意	同意
34842	男	21	高中/中专	普工	汉族	城市	广东-深圳市-龙华区	未婚	非常健康	无	无人感染	无人感染	无人感染	以上均无	以上均无	否	非常关注	官方网站┋手机社交软件┋亲人/朋友┋新闻客户端┋短视频（抖音、快手等）┋其他：〖微信群〗	#VALUE!		1	非常低	非常高	低	同意	同意	同意	不同意	同意	同意	不同意	同意	同意	同意	同意	同意	同意	同意	同意	同意	同意	同意	同意	不同意	不同意	同意	同意	同意	同意
89494	男	33	初中	普工	汉族	城市	湖北-襄阳市-老河口市	已婚	良好	有，但不清楚例数	有人疑似感染，但未确诊	无人感染	无人感染	近期有去过湖北	有居住史	否	非常关注	电视┋手机社交软件┋新闻客户端	1		1	不清楚	不清楚	非常低	不知道	不知道	不知道	同意	不知道	不知道	不知道	同意	同意	同意	不知道	同意	同意	同意	同意	同意	同意	同意	同意	不知道	不知道	同意	同意	同意	同意
46980	男	33	高中/中专	普工	少数民族：〖壮族〗	城市	广东-深圳市-龙华区	已婚	非常健康	无	无人感染	无人感染	无人感染	以上均无	以上均无	否	关注	电视┋报刊┋官方网站┋亲人/朋友┋新闻客户端	1		0	非常低	高	高	同意	同意	同意	不同意	同意	同意	不同意	同意	同意	同意	不同意	同意	同意	同意	同意	同意	同意	同意	同意	同意	同意	同意	同意	同意	同意
7864	女	31	初中	普工	汉族	农村	广东-深圳市-龙华区	已婚	非常健康	有，但不清楚例数	无人感染	无人感染	无人感染	以上均无	以上均无	否	非常关注	官方网站┋新闻客户端┋短视频（抖音、快手等）	#VALUE!		0	非常低	非常低	非常高	不同意	同意	不同意	不同意	同意	不同意	不同意	同意	同意	同意	不同意	不同意	同意	同意	同意	同意	同意	不同意	同意	不同意	不同意	同意	同意	同意	同意
92339	男	40	初中	普工	汉族	农村	江西-萍乡市-莲花县	已婚	良好	有，不到10例	无人感染	无人感染	无人感染	以上均无	以上均无	不清楚	非常关注	电视┋官方网站┋手机社交软件┋亲人/朋友┋新闻客户端┋短视频（抖音、快手等）	1		1	非常低	高	非常高	同意	同意	不同意	不同意	不同意	不同意	不同意	同意	同意	同意	同意	不同意	不同意	同意	同意	同意	同意	同意	同意	不同意	不同意	同意	同意	不同意	不同意
48754	男	30	初中	普工	汉族	农村	广东-深圳市-龙华区	已婚	非常健康	有，但不清楚例数	无人感染	无人感染	无人感染	以上均无	以上均无	否	非常关注	官方网站┋新闻客户端┋短视频（抖音、快手等）	#VALUE!		0	非常低	非常低	非常高	不同意	不同意	不同意	不同意	同意	不同意	不同意	同意	同意	同意	不同意	不同意	同意	同意	同意	同意	同意	不同意	同意	不同意	不同意	同意	同意	同意	同意
39545	女	22	初中	普工	汉族	农村	湖南-衡阳市-常宁市	已婚	良好	有，但不清楚例数	有人疑似感染，但未确诊	无人感染	无人感染	以上均无	以上均无	否	关注	电视┋官方网站┋亲人/朋友	1		0	高	非常高	不清楚	同意	同意	同意	不同意	同意	同意	不同意	同意	同意	同意	不同意	同意	同意	同意	同意	同意	同意	同意	同意	同意	不知道	同意	同意	同意	同意
20734	男	33	初中	普工	汉族	农村	广东-河源市-龙川县	已婚	良好	有，不到10例	无人感染	无人感染	无人感染	以上均无	以上均无	否	关注	电视┋新闻客户端	1		0	非常高	高	不清楚	同意	同意	同意	不同意	同意	同意	不同意	同意	同意	同意	不同意	同意	同意	同意	同意	同意	同意	同意	同意	不同意	不知道	同意	同意	同意	不知道
123971	男	39	高中/中专	组长	汉族	城市	广东-深圳市-光明区	已婚	良好	有，200例以上	无人感染	无人感染	无人感染	以上均无	以上均无	否	非常关注	官方网站┋手机社交软件┋新闻客户端	#VALUE!		1	低	高	低	同意	同意	同意	不同意	同意	不同意	不同意	同意	同意	同意	同意	不同意	同意	同意	同意	同意	同意	同意	同意	不同意	不同意	同意	同意	同意	同意
34396	男	30	初中	普工	汉族	城市	江西-赣州市-寻乌县	已婚	良好	无	无人感染	无人感染	无人感染	以上均无	以上均无	否	非常关注	电视┋手机社交软件┋新闻客户端	1		1	非常低	高	低	同意	同意	同意	不同意	同意	同意	不同意	同意	同意	同意	不同意	同意	同意	同意	同意	同意	同意	同意	同意	不同意	不同意	同意	同意	同意	同意
93506	男	24	研究生及以上	管理	汉族	城市	台湾-新竹县-竹北市	已婚	良好	无	无人感染	无人感染	无人感染	以上均无	以上均无	不清楚	非常关注	电视┋报刊	1		0	非常低	低	高	同意	同意	不同意	不同意	同意	同意	不同意	同意	同意	同意	同意	同意	同意	同意	同意	同意	同意	同意	同意	不同意	不知道	同意	同意	同意	同意
7335	男	40	初中	普工	汉族	农村	广西-玉林市-兴业县	未婚	一般	有，10-100例	不清楚	不清楚	不清楚	近期有去过动物交易市场	以上均无	不清楚	关注	电视┋手机社交软件	1		1	高	低	低	同意	不知道	不知道	不知道	不知道	不知道	不知道	不知道	同意	同意	同意	不知道	同意	同意	同意	不知道	同意	不知道	同意	不知道	不知道	不知道	不知道	同意	同意
9256	女	34	初中	普工	汉族	农村	广西-贵港市-平南县	已婚	良好	有，但不清楚例数	不清楚	无人感染	不清楚	以上均无	以上均无	否	非常关注	电视┋手机社交软件┋新闻客户端┋短视频（抖音、快手等）	1		1	非常低	高	非常高	同意	同意	同意	同意	同意	同意	不同意	同意	同意	同意	不知道	不同意	同意	同意	同意	同意	同意	同意	同意	不同意	不同意	同意	同意	同意	同意
48786	男	31	初中	普工	汉族	农村	河南-开封市-杞县	已婚	非常健康	有，但不清楚例数	无人感染	无人感染	无人感染	以上均无	有途经史	否	非常关注	电视┋官方网站┋手机社交软件┋亲人/朋友┋新闻客户端	1		1	非常低	非常高	低	不同意	不同意	不同意	不同意	同意	同意	不同意	同意	同意	同意	不同意	不同意	同意	同意	同意	同意	同意	不同意	同意	不同意	不同意	同意	同意	同意	不同意
111407	男	31	初中	普工	汉族	农村	陕西-安康市-汉阴县	已婚	非常健康	有，不到10例	无人感染	无人感染	无人感染	以上均无	以上均无	不清楚	非常关注	电视┋手机社交软件┋新闻客户端┋短视频（抖音、快手等）	1		1	非常低	非常高	低	同意	同意	同意	同意	同意	同意	同意	同意	同意	同意	同意	不同意	同意	同意	同意	同意	同意	同意	同意	同意	同意	同意	同意	同意	同意
27984	男	36	本科	普工	汉族	城镇	广东-东莞市	已婚	一般	有，10-100例	无人感染	无人感染	不清楚	近期接触过从湖北地区来的人	以上均无	否	关注	手机社交软件┋亲人/朋友┋新闻客户端	#VALUE!		1	非常低	高	不清楚	同意	不知道	同意	不同意	同意	不同意	不同意	同意	同意	同意	同意	不同意	同意	同意	同意	同意	同意	同意	同意	不同意	不同意	同意	同意	同意	同意
90136	男	37	初中	线长	汉族	农村	广东-深圳市-光明区	未婚	非常健康	有，不到10例	有人疑似感染，但未确诊	无人感染	无人感染	以上均无	以上均无	否	非常关注	电视┋报刊┋官方网站┋亲人/朋友┋新闻客户端┋短视频（抖音、快手等）	1		0	高	非常高	非常低	同意	同意	同意	不同意	同意	同意	不同意	同意	同意	同意	不同意	同意	同意	同意	同意	同意	不同意	不同意	不同意	不同意	不知道	同意	同意	同意	同意
76642	男	36	初中	普工	汉族	农村	甘肃-庆阳市-镇原县	已婚	良好	有，不到10例	不清楚	无人感染	不清楚	以上均无	以上均无	不清楚	非常关注	电视┋报刊┋官方网站┋手机社交软件┋新闻客户端	1		1	低	高	非常高	同意	同意	不同意	不同意	同意	不同意	不同意	同意	同意	同意	同意	同意	同意	同意	同意	同意	同意	同意	同意	同意	同意	同意	同意	同意	同意
113353	男	33	高中/中专	普工	汉族	农村	湖北-黄冈市-团风县	已婚	良好	有，但不清楚例数	无人感染	无人感染	无人感染	近期有去过湖北┋以上均无	以上均无	否	非常关注	电视┋新闻客户端┋短视频（抖音、快手等）	1		0	非常低	高	低	同意	同意	同意	不同意	同意	不同意	不同意	同意	同意	同意	不同意	同意	同意	同意	同意	同意	同意	同意	同意	不同意	不同意	同意	同意	同意	同意
117903	男	28	高中/中专	普工	汉族	农村	湖北-黄冈市-团风县	已婚	良好	有，但不清楚例数	无人感染	无人感染	无人感染	以上均无	以上均无	否	非常关注	电视┋手机社交软件┋短视频（抖音、快手等）	1		1	非常低	非常高	低	同意	同意	同意	不同意	同意	同意	不同意	同意	同意	同意	不同意	同意	同意	同意	同意	同意	同意	同意	同意	不同意	不同意	同意	同意	同意	同意
47173	男	37	初中	普工	汉族	农村	广西-桂林市-阳朔县	未婚	良好	有，10-100例	无人感染	无人感染	无人感染	以上均无	以上均无	否	关注	电视┋手机社交软件┋亲人/朋友	1		1	低	高	低	同意	不同意	不同意	不同意	同意	同意	不同意	同意	同意	同意	不同意	同意	同意	同意	同意	同意	同意	同意	同意	不同意	不同意	同意	同意	同意	同意
135734	男	32	初中	普工	汉族	农村	湖北-孝感市-云梦县	已婚	良好	有，但不清楚例数	无人感染	无人感染	无人感染	近期有去过湖北	有居住史	否	非常关注	官方网站┋手机社交软件┋亲人/朋友┋新闻客户端	#VALUE!		1	低	高	低	同意	同意	同意	不同意	同意	同意	不同意	同意	同意	同意	不同意	同意	同意	同意	同意	同意	同意	同意	同意	同意	同意	同意	同意	同意	同意
11019	男	38	初中	普工	汉族	农村	广西-桂林市-阳朔县	未婚	良好	有，10-100例	无人感染	无人感染	无人感染	以上均无	以上均无	否	关注	电视┋手机社交软件┋亲人/朋友	1		1	低	高	低	同意	不同意	不同意	不同意	同意	同意	不同意	同意	同意	同意	不同意	同意	同意	同意	同意	同意	同意	同意	同意	不同意	不同意	同意	同意	同意	同意
80588	男	27	初中	普工	汉族	城市	广东-深圳市-龙华区	已婚	非常健康	有，但不清楚例数	不清楚	无人感染	不清楚	以上均无	以上均无	否	非常关注	电视┋亲人/朋友┋新闻客户端	1		0	非常低	不清楚	低	不知道	不同意	同意	不同意	同意	同意	不同意	不知道	同意	同意	不知道	不知道	同意	同意	同意	不知道	同意	不知道	同意	不知道	不知道	同意	同意	同意	同意
2303	男	23	高中/中专	普工	汉族	农村	湖北-黄冈市-团风县	已婚	良好	有，但不清楚例数	无人感染	无人感染	无人感染	以上均无	以上均无	否	非常关注	电视┋手机社交软件┋短视频（抖音、快手等）	1		1	非常低	非常高	低	同意	同意	同意	不同意	同意	同意	不同意	同意	同意	同意	不同意	同意	同意	同意	同意	同意	同意	同意	同意	不同意	不同意	同意	同意	同意	同意
35716	男	34	初中	普工	汉族	农村	广西-桂林市-阳朔县	未婚	良好	有，10-100例	无人感染	无人感染	无人感染	以上均无	以上均无	否	关注	电视┋手机社交软件┋亲人/朋友	1		1	低	高	低	同意	不同意	不同意	不同意	同意	同意	不同意	同意	同意	同意	不同意	同意	同意	同意	同意	同意	同意	同意	同意	不同意	不同意	同意	同意	同意	同意
47848	男	31	初中	普工	汉族	农村	陕西-渭南市-临渭区	已婚	非常健康	无	无人感染	无人感染	无人感染	以上均无	以上均无	否	非常关注	短视频（抖音、快手等）	#VALUE!		0	低	高	非常高	同意	不知道	同意	同意	同意	同意	不同意	同意	同意	同意	不同意	同意	不同意	同意	同意	同意	同意	同意	同意	不同意	不同意	同意	同意	同意	同意
118787	男	47	初中	普工	汉族	农村	广西-桂林市-阳朔县	未婚	良好	有，10-100例	无人感染	无人感染	无人感染	以上均无	以上均无	否	关注	电视┋手机社交软件┋亲人/朋友	1		1	低	高	低	不同意	不同意	同意	不同意	同意	同意	不同意	同意	同意	同意	不同意	同意	同意	同意	同意	同意	同意	同意	同意	不同意	不同意	同意	同意	同意	同意
58528	男	37	高中/中专	普工	汉族	农村	湖北-黄冈市-团风县	已婚	良好	有，但不清楚例数	无人感染	无人感染	无人感染	以上均无	以上均无	否	非常关注	电视┋新闻客户端┋短视频（抖音、快手等）	1		0	非常低	非常高	低	同意	不同意	同意	不同意	同意	同意	不同意	同意	同意	同意	不同意	同意	同意	同意	同意	同意	同意	同意	同意	不同意	不同意	同意	同意	同意	同意
55942	男	47	初中	普工	少数民族：〖壮族〗	农村	广西-河池市-东兰县	已婚	良好	无	无人感染	无人感染	无人感染	以上均无	以上均无	否	关注	电视┋手机社交软件┋新闻客户端	1		1	非常低	高	低	同意	不同意	同意	不同意	同意	同意	不同意	同意	同意	同意	同意	同意	同意	同意	同意	同意	同意	同意	同意	同意	不同意	同意	同意	同意	同意
125122	女	18	高中/中专	普工	少数民族：〖苗〗	农村	湖南-怀化市-会同县	已婚	非常健康	有，不到10例	无人感染	无人感染	无人感染	以上均无	以上均无	否	非常关注	电视┋官方网站┋新闻客户端┋其他：〖无〗	1		0	非常低	高	高	同意	不同意	同意	不同意	同意	同意	不同意	不同意	不同意	不同意	同意	不同意	同意	同意	同意	同意	同意	同意	同意	不同意	不同意	同意	同意	同意	同意
9780	男	27	高中/中专	普工	汉族	城市	广东-深圳市-龙岗区	已婚	非常健康	无	无人感染	无人感染	无人感染	以上均无	以上均无	否	关注	电视┋报刊┋手机社交软件	1		1	低	低	低	不同意	不同意	同意	同意	同意	同意	不同意	同意	同意	同意	不同意	不同意	同意	同意	同意	同意	同意	同意	同意	不同意	同意	同意	同意	同意	同意
88629	男	29	高中/中专	普工	汉族	城镇	广东-深圳市-龙岗区	已婚	良好	有，但不清楚例数	无人感染	无人感染	无人感染	以上均无	以上均无	否	关注	电视┋报刊┋官方网站┋手机社交软件┋新闻客户端	1		1	非常低	高	高	同意	不同意	不同意	不同意	同意	不同意	不同意	同意	同意	同意	不同意	同意	同意	同意	同意	同意	同意	同意	同意	不知道	不知道	同意	同意	同意	同意
118566	男	31	高中/中专	普工	汉族	城市	广东-深圳市-宝安区	已婚	一般	有，但不清楚例数	无人感染	无人感染	无人感染	以上均无	以上均无	否	非常关注	电视┋官方网站┋手机社交软件┋新闻客户端┋短视频（抖音、快手等）	1		1	非常低	高	高	同意	不知道	不同意	不同意	同意	同意	不同意	同意	同意	同意	不知道	同意	同意	同意	同意	同意	同意	同意	同意	不知道	不知道	同意	同意	同意	不知道
112218	男	39	高中/中专	普工	汉族	农村	广东-梅州市-兴宁市	已婚	良好	有，10-100例	无人感染	无人感染	无人感染	以上均无	以上均无	否	非常关注	电视┋报刊┋官方网站	1		0	非常低	高	低	同意	同意	同意	不同意	同意	不同意	不同意	同意	同意	同意	不知道	不同意	同意	同意	同意	同意	同意	同意	同意	不知道	不知道	同意	同意	同意	同意
72315	男	31	初中	普工	汉族	农村	湖北-襄阳市-宜城市	已婚	非常健康	有，但不清楚例数	无人感染	无人感染	无人感染	以上均无	以上均无	否	非常关注	电视┋手机社交软件┋新闻客户端	1		1	非常低	不清楚	不清楚	同意	不同意	同意	不知道	不知道	不知道	不同意	不知道	不同意	不同意	不知道	不同意	不同意	不同意	不知道	不同意	同意	同意	同意	不知道	不知道	同意	同意	不同意	不同意
77402	女	26	高中/中专	普工	汉族	农村	广东-梅州市-兴宁市	已婚	良好	有，10-100例	无人感染	无人感染	无人感染	以上均无	以上均无	否	非常关注	电视┋报刊┋官方网站	1		0	非常低	高	非常低	同意	同意	同意	不同意	同意	不同意	不同意	同意	同意	同意	不知道	不同意	同意	同意	同意	同意	同意	同意	同意	不知道	不知道	同意	同意	同意	同意
95310	男	27	高中/中专	普工	汉族	农村	广东-梅州市-兴宁市	已婚	良好	有，10-100例	无人感染	无人感染	无人感染	以上均无	以上均无	否	非常关注	电视┋报刊┋官方网站	1		0	非常低	高	低	同意	同意	同意	不同意	同意	不知道	不同意	同意	同意	同意	不知道	同意	同意	同意	同意	同意	同意	同意	同意	不同意	不同意	同意	同意	同意	同意
138167	男	22	高中/中专	普工	汉族	城市	广东-深圳市-龙华区	已婚	良好	无	不清楚	无人感染	不清楚	以上均无	以上均无	否	非常关注	手机社交软件┋新闻客户端	#VALUE!		1	非常低	不清楚	不清楚	同意	不知道	同意	不同意	同意	同意	不同意	不同意	同意	同意	不知道	不知道	同意	不知道	不知道	同意	同意	同意	同意	同意	不知道	同意	同意	同意	不知道
8987	男	24	大专	普工	汉族	城镇	广东-广州市-番禺区	未婚	非常健康	有，200例以上	有人疑似感染，但未确诊	无人感染	不清楚	以上均无	以上均无	否	非常关注	官方网站┋手机社交软件┋亲人/朋友	#VALUE!		1	非常低	不清楚	不清楚	同意	同意	同意	不同意	同意	同意	不同意	同意	同意	同意	不同意	同意	同意	同意	同意	同意	同意	同意	同意	同意	不知道	同意	同意	同意	同意
139240	男	30	大专	线长	汉族	城市	广东-深圳市-龙华区	已婚	良好	有，10-100例	无人感染	无人感染	无人感染	以上均无	以上均无	否	关注	手机社交软件┋新闻客户端	#VALUE!		1	非常低	高	低	同意	同意	同意	不同意	同意	同意	不同意	同意	同意	同意	不同意	同意	同意	同意	同意	同意	同意	同意	同意	同意	同意	同意	同意	同意	同意
30394	男	24	大专	线长	汉族	农村	广东-深圳市-龙华区	已婚	良好	有，10-100例	无人感染	无人感染	无人感染	以上均无	以上均无	否	关注	电视┋手机社交软件┋短视频（抖音、快手等）	1		1	非常低	低	高	同意	同意	同意	不同意	同意	同意	不同意	同意	同意	同意	不同意	不知道	同意	同意	同意	同意	同意	同意	同意	不知道	同意	同意	同意	同意	同意
32974	男	31	初中	普工	汉族	农村	湖北-荆州市-监利县	其他	非常健康	有，100-200例	无人感染	无人感染	无人感染	近期有去过湖北┋近期接触过从湖北地区来的人	有居住史	不清楚	非常关注	电视┋手机社交软件┋亲人/朋友	1		1	高	高	高	同意	不知道	同意	同意	同意	不同意	不同意	同意	同意	同意	同意	不同意	同意	同意	同意	同意	同意	同意	同意	同意	不知道	同意	同意	同意	同意
123448	男	35	初中	普工	少数民族：〖壮族〗	城镇	广东-深圳市-龙华区	未婚	非常健康	有，不到10例	无人感染	无人感染	不清楚	以上均无	以上均无	否	关注	官方网站┋手机社交软件┋新闻客户端	#VALUE!		1	非常低	高	非常高	同意	不知道	同意	不知道	同意	不知道	不同意	不知道	同意	同意	不同意	同意	不同意	同意	同意	同意	同意	同意	同意	同意	不知道	同意	同意	同意	同意
122639	男	25	高中/中专	普工	汉族	城市	广东-深圳市-龙岗区	已婚	较差	有，但不清楚例数	无人感染	无人感染	无人感染	以上均无	以上均无	否	非常关注	电视┋报刊┋官方网站	1		0	非常低	不清楚	不清楚	同意	不知道	同意	不同意	同意	不同意	不同意	同意	同意	同意	不同意	不同意	同意	同意	同意	同意	同意	同意	同意	不同意	不同意	同意	同意	同意	不同意
98473	男	27	高中/中专	普工	汉族	城市	广东-深圳市-龙华区	未婚	非常健康	无	无人感染	无人感染	无人感染	以上均无	以上均无	否	非常关注	官方网站┋手机社交软件┋短视频（抖音、快手等）	#VALUE!		1	非常低	非常高	非常低	同意	同意	同意	不同意	同意	同意	不同意	同意	同意	同意	同意	不同意	同意	同意	同意	同意	同意	同意	同意	同意	不同意	同意	同意	同意	同意
7276	男	40	高中/中专	普工	汉族	农村	广东-深圳市-龙华区	已婚	非常健康	有，但不清楚例数	无人感染	无人感染	不清楚	以上均无	以上均无	否	非常关注	官方网站	#VALUE!		0	不清楚	非常低	非常高	同意	同意	同意	不知道	不知道	不同意	不同意	同意	同意	同意	不同意	同意	同意	同意	同意	同意	同意	同意	同意	同意	不知道	同意	同意	同意	不同意
43556	男	30	高中/中专	普工	汉族	城市	广东-深圳市-龙华区	未婚	非常健康	无	无人感染	无人感染	无人感染	以上均无	以上均无	否	非常关注	官方网站┋新闻客户端┋短视频（抖音、快手等）	#VALUE!		0	非常低	非常高	非常低	同意	同意	不同意	不同意	同意	同意	不同意	同意	同意	同意	同意	不同意	同意	同意	同意	同意	同意	同意	同意	同意	同意	同意	同意	同意	同意
103552	男	38	高中/中专	线长	汉族	城市	广东-深圳市-龙华区	已婚	非常健康	有，但不清楚例数	不清楚	无人感染	不清楚	以上均无	以上均无	不清楚	非常关注	官方网站┋手机社交软件┋新闻客户端	#VALUE!		1	非常低	高	高	同意	不同意	同意	不同意	同意	同意	不同意	同意	同意	同意	不知道	同意	同意	同意	同意	同意	同意	同意	同意	不知道	不同意	同意	同意	同意	同意
46095	男	43	初中	普工	汉族	农村	湖北-黄冈市-麻城市	已婚	非常健康	有，但不清楚例数	无人感染	无人感染	无人感染	近期有去过湖北┋近期接触过从湖北地区来的人	有居住史	否	非常关注	电视┋官方网站┋手机社交软件┋新闻客户端┋短视频（抖音、快手等）	1		1	非常高	非常高	非常高	同意	不同意	不同意	不同意	同意	不同意	不同意	同意	同意	同意	同意	不同意	同意	同意	同意	同意	同意	同意	同意	不知道	不同意	同意	同意	同意	同意
1472	男	32	高中/中专	普工	汉族	城镇	广东-深圳市-龙华区	未婚	非常健康	无	无人感染	无人感染	无人感染	以上均无	以上均无	否	非常关注	电视┋官方网站┋新闻客户端┋短视频（抖音、快手等）	1		0	非常低	非常高	非常低	同意	同意	不同意	不同意	同意	同意	不同意	同意	同意	同意	同意	不同意	同意	同意	同意	同意	同意	同意	同意	同意	同意	同意	同意	同意	同意
96454	男	34	高中/中专	普工	汉族	城镇	湖北-宜昌市-远安县	未婚	非常健康	有，不到10例	无人感染	无人感染	无人感染	以上均无	有居住史	否	非常关注	电视┋新闻客户端	1		0	非常低	高	低	同意	同意	同意	不同意	同意	同意	不同意	同意	同意	同意	不知道	不同意	同意	同意	同意	同意	同意	同意	同意	不知道	不知道	同意	同意	同意	同意
19367	男	25	高中/中专	普工	汉族	城镇	湖北-宜昌市-远安县	未婚	非常健康	有，不到10例	无人感染	无人感染	无人感染	近期有去过湖北	以上均无	否	非常关注	电视┋报刊┋新闻客户端	1		0	非常低	高	不清楚	同意	不知道	同意	不同意	同意	同意	不同意	不知道	同意	同意	不知道	不同意	同意	同意	同意	同意	同意	同意	同意	不知道	同意	同意	同意	同意	同意
98906	女	25	初中	普工	汉族	城市	广东-深圳市-龙华区	已婚	非常健康	无	无人感染	无人感染	无人感染	以上均无	以上均无	否	非常关注	电视┋官方网站┋手机社交软件	1		1	非常低	高	低	同意	同意	同意	不同意	同意	不同意	不同意	同意	同意	同意	不同意	同意	同意	同意	同意	同意	同意	同意	同意	不同意	不同意	不同意	同意	同意	同意
114789	男	33	高中/中专	普工	汉族	农村	广东-深圳市-龙华区	未婚	非常健康	无	不清楚	不清楚	不清楚	以上均无	以上均无	否	关注	报刊┋手机社交软件	#VALUE!		1	低	低	低	同意	不知道	同意	同意	不知道	不知道	不同意	同意	同意	同意	同意	同意	不知道	不知道	不知道	不知道	同意	同意	同意	同意	同意	同意	同意	同意	同意
110868	男	24	初中	普工	少数民族：〖壮族〗	城市	广东-深圳市-龙华区	未婚	非常健康	有，但不清楚例数	不清楚	无人感染	无人感染	以上均无	以上均无	否	非常关注	电视┋报刊┋官方网站┋手机社交软件┋亲人/朋友┋新闻客户端┋短视频（抖音、快手等）	1		1	非常低	高	低	同意	同意	同意	不同意	同意	同意	不同意	同意	同意	同意	不同意	同意	同意	同意	同意	同意	同意	同意	同意	同意	同意	同意	同意	同意	同意
337	男	41	大专	普工	汉族	农村	湖南-常德市-桃源县	已婚	良好	有，10-100例	不清楚	无人感染	不清楚	以上均无	以上均无	不清楚	非常关注	官方网站┋手机社交软件┋短视频（抖音、快手等）	#VALUE!		1	低	低	高	同意	同意	同意	不同意	同意	同意	不同意	同意	同意	同意	同意	同意	同意	同意	同意	同意	同意	同意	同意	不同意	不同意	同意	同意	同意	同意
90131	男	28	高中/中专	普工	汉族	城市	广东-深圳市-龙华区	未婚	良好	有，不到10例	不清楚	无人感染	不清楚	以上均无	以上均无	否	非常关注	电视┋官方网站┋新闻客户端	1		0	高	高	低	同意	不同意	同意	不同意	同意	不同意	不同意	同意	同意	同意	同意	同意	同意	同意	同意	同意	同意	同意	同意	不同意	不同意	同意	同意	同意	同意
6116	男	23	初中	普工	少数民族：〖布依族〗	城市	广东-深圳市-龙华区	未婚	非常健康	有，10-100例	不清楚	无人感染	无人感染	以上均无	以上均无	否	关注	官方网站┋手机社交软件┋新闻客户端	#VALUE!		1	非常低	高	高	同意	同意	同意	不同意	同意	不同意	不同意	同意	同意	同意	不知道	不同意	同意	同意	同意	同意	同意	同意	同意	不知道	不同意	同意	同意	同意	不知道
16212	男	21	高中/中专	普工	少数民族：〖土家族〗	农村	广东-深圳市-龙华区	已婚	非常健康	有，但不清楚例数	无人感染	无人感染	无人感染	以上均无	以上均无	否	非常关注	电视┋报刊┋官方网站┋手机社交软件┋新闻客户端┋短视频（抖音、快手等）	1		1	非常低	不清楚	高	同意	不同意	不同意	不同意	同意	同意	不同意	同意	同意	同意	不同意	不同意	同意	不同意	不同意	同意	同意	同意	同意	同意	不同意	同意	同意	同意	同意
114574	男	33	高中/中专	普工	汉族	城市	广西-钦州市-钦北区	已婚	非常健康	无	无人感染	无人感染	无人感染	以上均无	以上均无	不清楚	关注	新闻客户端	#VALUE!		0	低	高	高	同意	同意	不同意	不同意	同意	同意	不同意	同意	同意	同意	同意	不同意	同意	同意	同意	同意	同意	同意	同意	同意	同意	同意	同意	同意	同意
51171	男	38	高中/中专	普工	汉族	城市	广西-钦州市-钦北区	已婚	良好	无	无人感染	无人感染	无人感染	以上均无	以上均无	否	非常关注	官方网站┋新闻客户端	#VALUE!		0	低	高	高	同意	同意	同意	不同意	同意	同意	不同意	同意	同意	同意	同意	同意	同意	同意	同意	同意	同意	同意	同意	同意	同意	同意	同意	同意	同意
84861	男	37	初中	普工	汉族	城市	广东-深圳市-龙华区	未婚	非常健康	有，200例以上	无人感染	无人感染	无人感染	以上均无	以上均无	否	非常关注	手机社交软件┋亲人/朋友┋新闻客户端	#VALUE!		1	高	高	低	同意	同意	同意	不同意	同意	同意	不同意	同意	同意	不知道	不知道	不同意	同意	不知道	同意	同意	同意	同意	同意	不知道	不知道	同意	同意	同意	同意
117709	男	36	高中/中专	普工	汉族	城镇	广东-深圳市-龙华区	未婚	非常健康	有，但不清楚例数	不清楚	无人感染	无人感染	以上均无	以上均无	否	非常关注	电视┋官方网站┋手机社交软件┋新闻客户端┋短视频（抖音、快手等）	1		1	非常低	非常低	非常高	同意	同意	同意	不同意	同意	不同意	不同意	同意	同意	同意	不同意	不同意	同意	同意	同意	同意	同意	同意	同意	同意	同意	同意	同意	同意	同意
78434	男	32	大专	组长	汉族	城市	广东-深圳市-龙华区	已婚	非常健康	有，200例以上	无人感染	无人感染	无人感染	以上均无	以上均无	不清楚	非常关注	新闻客户端	#VALUE!		0	不清楚	不清楚	不清楚	同意	不同意	同意	不同意	同意	同意	不同意	同意	同意	同意	同意	同意	同意	同意	同意	同意	同意	同意	同意	不同意	不同意	同意	同意	同意	同意
76528	男	28	初中	普工	汉族	城镇	重庆-重庆市-云阳县	离婚	非常健康	有，但不清楚例数	不清楚	无人感染	无人感染	以上均无	以上均无	否	非常关注	电视┋官方网站┋新闻客户端	1		0	非常低	不清楚	不清楚	同意	同意	不知道	不同意	同意	同意	不同意	同意	同意	同意	不知道	不知道	同意	同意	同意	同意	同意	同意	同意	不知道	不知道	同意	同意	同意	同意
130797	女	31	初中	普工	汉族	城市	广东-深圳市-龙华区	未婚	非常健康	有，但不清楚例数	不清楚	不清楚	不清楚	以上均无	以上均无	不清楚	非常关注	官方网站┋手机社交软件┋亲人/朋友	#VALUE!		1	非常低	不清楚	非常高	同意	同意	同意	不知道	不知道	不同意	不同意	同意	同意	同意	不同意	不知道	同意	同意	同意	不知道	同意	同意	同意	不知道	不同意	同意	同意	同意	同意
108471	男	24	高中/中专	普工	汉族	农村	贵州-遵义市-桐梓县	未婚	非常健康	有，但不清楚例数	不清楚	无人感染	无人感染	以上均无	以上均无	不清楚	非常关注	电视┋手机社交软件┋新闻客户端	1		1	非常低	不清楚	不清楚	同意	不同意	不同意	不同意	同意	不知道	不同意	同意	同意	同意	同意	同意	同意	同意	同意	同意	同意	同意	同意	同意	不知道	同意	同意	同意	不知道
117787	男	24	大专	普工	汉族	农村	福建-泉州市-惠安县	已婚	非常健康	有，但不清楚例数	无人感染	无人感染	不清楚	以上均无	以上均无	不清楚	非常关注	电视┋官方网站┋新闻客户端	1		0	非常低	不清楚	不清楚	同意	不同意	不同意	不同意	同意	不同意	不同意	同意	同意	同意	不知道	不同意	同意	同意	同意	同意	同意	同意	同意	不同意	不同意	同意	同意	同意	同意
95707	男	29.5	高中/中专	普工	少数民族：〖壮族〗	农村	广西-河池市-金城江区	未婚	非常健康	有，不到10例	无人感染	无人感染	无人感染	以上均无	以上均无	否	非常关注	电视┋官方网站┋新闻客户端	1		0	低	低	低	同意	同意	同意	同意	同意	同意	同意	同意	同意	同意	同意	同意	同意	同意	同意	同意	同意	同意	同意	同意	同意	同意	同意	同意	同意
49178	女	32	大专	普工	少数民族：〖苗族〗	城市	广东-深圳市-龙华区	未婚	良好	有，但不清楚例数	不清楚	无人感染	无人感染	以上均无	以上均无	否	关注	官方网站┋手机社交软件┋亲人/朋友┋新闻客户端┋短视频（抖音、快手等）	#VALUE!		1	高	非常高	低	同意	不同意	不同意	不同意	同意	不同意	不同意	同意	同意	同意	不同意	同意	同意	同意	同意	同意	同意	不同意	同意	不知道	不知道	同意	同意	同意	同意
71742	男	31	高中/中专	线长	汉族	城市	重庆-重庆市-合川区	未婚	非常健康	有，但不清楚例数	无人感染	无人感染	无人感染	以上均无	以上均无	否	非常关注	手机社交软件	#VALUE!		1	非常低	不清楚	不清楚	不知道	不知道	不知道	不知道	不知道	不知道	不知道	不知道	不知道	不知道	不知道	不知道	不知道	不知道	不知道	不知道	不知道	不知道	不知道	不知道	不知道	不知道	不知道	同意	同意
16652	男	24	高中/中专	普工	汉族	农村	湖北-荆州市-荆州区	未婚	非常健康	无	不清楚	无人感染	不清楚	以上均无	以上均无	不清楚	关注	手机社交软件┋亲人/朋友┋其他：〖短信通知〗	#VALUE!		1	非常低	不清楚	不清楚	同意	不知道	同意	不同意	同意	同意	不同意	同意	同意	同意	不知道	不知道	同意	同意	同意	同意	同意	不知道	同意	不知道	不知道	同意	同意	同意	同意
28473	男	33	高中/中专	普工	汉族	农村	湖北-荆州市-石首市	未婚	非常健康	无	不清楚	无人感染	不清楚	以上均无	以上均无	不清楚	关注	手机社交软件┋亲人/朋友┋其他：〖短信通知！〗	#VALUE!		1	非常低	不清楚	不清楚	同意	不知道	不同意	不同意	同意	同意	不同意	同意	同意	同意	不知道	不知道	同意	同意	同意	同意	同意	同意	同意	不知道	不知道	同意	同意	同意	同意
139253	女	31	高中/中专	普工	汉族	城市	广东-深圳市-龙华区	已婚	良好	有，但不清楚例数	无人感染	无人感染	不清楚	以上均无	以上均无	否	非常关注	官方网站┋手机社交软件┋新闻客户端┋短视频（抖音、快手等）	#VALUE!		1	低	不清楚	不清楚	同意	不同意	不同意	不同意	同意	同意	不同意	同意	同意	同意	同意	同意	同意	同意	同意	同意	同意	同意	同意	不同意	不同意	同意	同意	同意	同意
68720	男	32	高中/中专	普工	汉族	城市	广东-深圳市-龙华区	未婚	非常健康	有，但不清楚例数	不清楚	无人感染	无人感染	以上均无	以上均无	不清楚	非常关注	电视┋官方网站┋新闻客户端	1		0	非常低	不清楚	非常高	同意	不同意	不同意	不同意	同意	同意	不同意	同意	同意	同意	不同意	不同意	同意	同意	同意	同意	同意	同意	同意	同意	同意	同意	同意	同意	同意
61035	男	22	高中/中专	普工	汉族	城市	广东-深圳市-龙华区	未婚	非常健康	有，但不清楚例数	不清楚	无人感染	不清楚	以上均无	以上均无	否	非常关注	电视┋官方网站┋新闻客户端	1		0	非常高	非常低	非常高	同意	同意	不同意	不同意	同意	不同意	不同意	同意	同意	同意	不同意	同意	同意	同意	同意	同意	同意	同意	同意	同意	同意	同意	同意	同意	同意
139855	男	32	本科	普工	汉族	城市	广东-深圳市-龙华区	未婚	良好	有，10-100例	无人感染	无人感染	无人感染	以上均无	以上均无	不清楚	非常关注	官方网站┋手机社交软件┋新闻客户端	#VALUE!		1	非常低	低	高	同意	同意	不同意	不同意	同意	同意	不同意	同意	同意	不知道	同意	同意	同意	同意	同意	同意	同意	同意	同意	不同意	不同意	同意	同意	同意	同意
114388	男	19	初中	普工	汉族	城市	广东-深圳市-龙华区	其他	非常健康	有，200例以上	无人感染	无人感染	无人感染	以上均无	以上均无	否	非常关注	报刊┋官方网站┋新闻客户端┋短视频（抖音、快手等）	#VALUE!		0	非常低	不清楚	不清楚	同意	不知道	同意	不同意	同意	同意	不同意	同意	同意	同意	不知道	同意	同意	同意	同意	同意	同意	同意	同意	不知道	不知道	同意	同意	同意	不知道
19847	男	23	初中	普工	少数民族：〖哈尼族〗	城市	广东-深圳市-龙华区	未婚	非常健康	有，但不清楚例数	不清楚	无人感染	无人感染	以上均无	以上均无	否	非常关注	新闻客户端	#VALUE!		0	非常低	不清楚	高	不知道	不知道	同意	不同意	同意	同意	不同意	不知道	同意	同意	同意	同意	同意	同意	同意	同意	同意	同意	同意	不知道	不知道	同意	同意	同意	不知道
116483	男	27	初中	普工	汉族	农村	河南-南阳市-邓州市	未婚	良好	有，但不清楚例数	不清楚	无人感染	无人感染	以上均无	以上均无	不清楚	关注	电视┋官方网站┋手机社交软件	1		1	不清楚	不清楚	不清楚	同意	同意	同意	不知道	同意	同意	不同意	同意	同意	同意	不同意	同意	同意	同意	同意	同意	同意	同意	同意	不知道	不知道	同意	同意	同意	同意
13700	男	26	初中	普工	少数民族：〖瑶族〗	城镇	广东-深圳市-龙华区	未婚	良好	有，但不清楚例数	不清楚	无人感染	无人感染	以上均无	以上均无	否	关注	报刊┋官方网站┋新闻客户端	#VALUE!		0	不清楚	不清楚	不清楚	同意	不同意	同意	不同意	同意	不同意	不同意	不知道	同意	同意	不同意	不知道	同意	同意	同意	同意	同意	同意	同意	不知道	不知道	同意	同意	同意	同意
59839	男	38	大专	普工	少数民族：〖侗〗	城市	广东-深圳市-龙华区	未婚	非常健康	有，200例以上	无人感染	无人感染	无人感染	以上均无	以上均无	否	非常关注	官方网站┋手机社交软件┋新闻客户端┋短视频（抖音、快手等）	#VALUE!		1	非常低	低	高	同意	同意	同意	同意	同意	同意	同意	同意	同意	同意	不同意	同意	同意	同意	同意	同意	同意	同意	同意	同意	同意	同意	同意	同意	同意
69791	男	32	高中/中专	普工	汉族	农村	广东-深圳市-龙华区	未婚	良好	有，10-100例	不清楚	无人感染	无人感染	以上均无	以上均无	不清楚	非常关注	手机社交软件┋新闻客户端┋短视频（抖音、快手等）	#VALUE!		1	高	低	高	同意	同意	不同意	不同意	同意	同意	不同意	同意	同意	同意	不同意	同意	同意	同意	同意	同意	同意	同意	同意	同意	同意	同意	同意	同意	同意
55023	男	32	高中/中专	普工	汉族	城市	广东-深圳市-龙华区	未婚	非常健康	有，但不清楚例数	不清楚	无人感染	无人感染	以上均无	以上均无	不清楚	非常关注	官方网站┋新闻客户端┋短视频（抖音、快手等）	#VALUE!		0	非常低	低	低	同意	同意	同意	不知道	同意	同意	不同意	同意	同意	同意	不知道	同意	同意	同意	同意	同意	同意	同意	同意	同意	同意	同意	同意	同意	同意
6165	女	29	研究生及以上	管理	汉族	农村	湖南-娄底市-娄星区	未婚	非常健康	有，10-100例	不清楚	无人感染	不清楚	近期接触过从湖北地区来的人	以上均无	不清楚	非常关注	电视┋手机社交软件┋亲人/朋友	1		1	低	低	低	同意	同意	不同意	不同意	同意	同意	不同意	同意	同意	同意	同意	同意	同意	同意	同意	同意	同意	同意	同意	不同意	不同意	同意	同意	同意	同意
47545	男	20	大专	普工	少数民族：〖侗族〗	农村	贵州-黔东南苗族侗族自治州-从江县	未婚	良好	无	无人感染	无人感染	无人感染	以上均无	以上均无	不清楚	非常关注	官方网站	#VALUE!		0	非常低	高	低	同意	不同意	不同意	不同意	同意	同意	不同意	同意	同意	同意	同意	不同意	同意	同意	同意	同意	同意	同意	同意	同意	不同意	同意	同意	同意	同意
124992	男	34	大专	普工	少数民族：〖.侗族〗	农村	贵州-黔东南苗族侗族自治州-三穗县	未婚	非常健康	有，不到10例	无人感染	无人感染	无人感染	以上均无	以上均无	不清楚	关注	电视┋官方网站┋手机社交软件┋亲人/朋友┋新闻客户端┋短视频（抖音、快手等）	1		1	非常低	低	高	同意	同意	不同意	不同意	同意	同意	不同意	同意	同意	同意	不同意	同意	同意	同意	同意	同意	同意	同意	同意	不同意	不同意	同意	同意	同意	同意
15795	男	29	初中	普工	少数民族：〖侗族〗	城市	广东-深圳市-龙华区	未婚	非常健康	有，200例以上	无人感染	无人感染	无人感染	以上均无	以上均无	否	非常关注	手机社交软件┋短视频（抖音、快手等）	#VALUE!		1	非常低	非常低	低	同意	同意	同意	不同意	同意	同意	不同意	同意	同意	同意	不同意	同意	同意	同意	同意	同意	同意	同意	同意	不知道	不知道	同意	同意	同意	同意
117857	男	34	初中	普工	少数民族：〖苗族〗	农村	湖南-湘西土家族苗族自治州-凤凰县	未婚	非常健康	有，10-100例	无人感染	无人感染	无人感染	以上均无	以上均无	不清楚	非常关注	电视┋官方网站┋短视频（抖音、快手等）	1		0	低	低	高	同意	同意	同意	同意	同意	同意	不同意	同意	同意	同意	同意	同意	同意	同意	同意	同意	同意	同意	同意	同意	不同意	同意	同意	同意	同意
103664	男	32	初中	普工	汉族	农村	湖南-邵阳市-洞口县	已婚	非常健康	有，不到10例	无人感染	无人感染	无人感染	以上均无	以上均无	不清楚	非常关注	电视┋短视频（抖音、快手等）	1		0	非常高	非常高	非常高	同意	同意	同意	同意	同意	同意	同意	同意	同意	同意	同意	同意	同意	同意	同意	同意	同意	同意	同意	同意	同意	同意	同意	同意	同意
75734	男	25	高中/中专	线长	汉族	城市	广东-深圳市-龙华区	离婚	良好	有，但不清楚例数	无人感染	无人感染	无人感染	以上均无	以上均无	否	非常关注	电视┋官方网站┋短视频（抖音、快手等）	1		0	高	高	不清楚	不同意	同意	同意	不同意	同意	不同意	不同意	同意	同意	同意	不同意	不同意	同意	同意	同意	同意	同意	同意	同意	不知道	同意	同意	同意	同意	同意
52759	男	30	高中/中专	普工	汉族	农村	广东-深圳市-龙华区	已婚	非常健康	有，不到10例	无人感染	无人感染	无人感染	以上均无	以上均无	否	关注	手机社交软件	#VALUE!		1	低	高	低	同意	同意	同意	不同意	同意	同意	不同意	同意	同意	同意	不同意	同意	同意	同意	同意	同意	同意	同意	同意	同意	不知道	同意	同意	同意	同意
120471	男	32	大专	普工	少数民族：〖回族〗	城市	河北-廊坊市-安次区	未婚	非常健康	有，10-100例	不清楚	无人感染	无人感染	以上均无	以上均无	否	关注	电视┋报刊┋手机社交软件┋新闻客户端	1		1	非常低	低	不清楚	同意	同意	同意	不知道	不知道	不知道	不同意	同意	不知道	同意	不同意	同意	同意	同意	同意	同意	同意	同意	同意	不知道	不同意	同意	同意	同意	同意
19155	男	41	本科	普工	汉族	城市	河北-廊坊市-安次区	未婚	非常健康	无	无人感染	无人感染	无人感染	以上均无	以上均无	否	关注	官方网站┋新闻客户端┋短视频（抖音、快手等）	#VALUE!		0	非常低	低	低	同意	不知道	不知道	不同意	同意	同意	不同意	同意	同意	不同意	不同意	不知道	同意	同意	同意	同意	同意	同意	同意	同意	不知道	同意	同意	不知道	不知道
51480	男	50	初中	普工	汉族	城市	广东-东莞市	未婚	非常健康	有，但不清楚例数	无人感染	无人感染	不清楚	以上均无	以上均无	否	关注	亲人/朋友	#VALUE!		0	不清楚	低	高	同意	同意	同意	不同意	同意	同意	同意	同意	同意	同意	同意	不同意	同意	同意	同意	同意	同意	同意	同意	同意	同意	同意	同意	同意	同意
16845	男	29	高中/中专	普工	汉族	城镇	广东-深圳市-龙华区	已婚	非常健康	有，但不清楚例数	不清楚	无人感染	无人感染	近期接触过从湖北地区来的人	以上均无	否	非常关注	电视┋手机社交软件┋新闻客户端	1		1	不清楚	高	高	同意	同意	同意	不同意	同意	同意	不同意	同意	同意	同意	同意	不同意	同意	同意	同意	同意	同意	同意	同意	同意	同意	同意	同意	同意	不同意
95689	男	40	大专	管理	少数民族：〖壮族〗	城市	广西-百色市-平果县	已婚	良好	有，但不清楚例数	无人感染	无人感染	无人感染	以上均无	以上均无	否	非常关注	官方网站┋手机社交软件┋亲人/朋友	#VALUE!		1	高	高	低	同意	不同意	不同意	不同意	同意	不同意	不同意	同意	同意	同意	不同意	同意	同意	同意	同意	同意	同意	不同意	不同意	不同意	不同意	同意	同意	不知道	不知道
71842	男	44	高中/中专	普工	汉族	城市	广东-深圳市-龙华区	未婚	非常健康	有，不到10例	不清楚	无人感染	无人感染	以上均无	以上均无	否	非常关注	短视频（抖音、快手等）	#VALUE!		0	高	低	低	同意	同意	同意	不同意	同意	同意	不同意	同意	同意	同意	不同意	同意	同意	同意	同意	同意	同意	同意	同意	同意	不同意	同意	同意	同意	同意
137637	女	47	初中	普工	汉族	城市	广东-深圳市-龙华区	未婚	非常健康	有，但不清楚例数	不清楚	无人感染	无人感染	以上均无	以上均无	否	关注	官方网站	#VALUE!		0	非常高	不清楚	不清楚	同意	同意	不同意	不同意	不知道	不知道	不知道	同意	同意	不知道	不同意	同意	同意	同意	同意	同意	同意	同意	同意	不同意	不同意	同意	同意	同意	同意
44567	女	34	初中	普工	汉族	城市	广东-深圳市-龙岗区	已婚	非常健康	有，但不清楚例数	无人感染	无人感染	无人感染	以上均无	以上均无	否	非常关注	官方网站┋手机社交软件┋短视频（抖音、快手等）	#VALUE!		1	高	低	高	同意	不同意	不同意	不同意	同意	同意	不同意	同意	同意	同意	同意	同意	同意	同意	同意	不同意	同意	同意	同意	同意	同意	同意	同意	同意	同意
69740	男	29	高中/中专	组长	少数民族：〖瑶〗	城市	广东-东莞市	已婚	非常健康	有，不到10例	无人感染	无人感染	无人感染	以上均无	以上均无	否	非常关注	电视┋手机社交软件┋短视频（抖音、快手等）	1		1	低	低	非常高	同意	同意	不同意	不同意	同意	同意	不同意	同意	同意	同意	同意	不知道	同意	同意	同意	同意	同意	同意	同意	同意	同意	同意	同意	同意	同意
16949	男	24	初中	普工	汉族	农村	湖南-邵阳市-隆回县	已婚	非常健康	无	无人感染	无人感染	无人感染	以上均无	以上均无	否	非常关注	电视┋手机社交软件┋新闻客户端	1		1	非常低	非常高	非常高	同意	不同意	同意	不同意	同意	同意	不同意	同意	同意	同意	不同意	不同意	同意	同意	同意	同意	同意	同意	同意	不同意	不同意	同意	同意	同意	同意
127246	男	46	本科	管理	汉族	城市	广东-深圳市-龙华区	已婚	非常健康	有，200例以上	无人感染	无人感染	无人感染	以上均无	以上均无	否	非常关注	官方网站┋手机社交软件┋新闻客户端	#VALUE!		1	非常高	高	低	同意	同意	不同意	不同意	同意	不同意	不同意	同意	同意	同意	同意	同意	不同意	同意	同意	同意	同意	同意	同意	不同意	不同意	同意	同意	同意	同意
138352	男	46	高中/中专	普工	汉族	城镇	广东-深圳市-龙华区	已婚	良好	有，但不清楚例数	不清楚	无人感染	不清楚	以上均无	以上均无	否	非常关注	电视┋官方网站┋手机社交软件┋亲人/朋友┋新闻客户端┋短视频（抖音、快手等）	1		1	低	高	低	同意	不同意	同意	不同意	同意	同意	不同意	同意	同意	同意	不同意	不同意	同意	同意	同意	同意	同意	同意	同意	同意	同意	同意	同意	同意	同意
124190	男	30	初中	普工	汉族	农村	河南-周口市-鹿邑县	已婚	非常健康	有，10-100例	有人确诊感染	不清楚	无人感染	近期有去过湖北	以上均无	不清楚	非常关注	电视┋手机社交软件┋短视频（抖音、快手等）	1		1	低	低	低	同意	同意	同意	不同意	同意	不同意	不同意	同意	同意	同意	同意	不同意	同意	同意	同意	同意	同意	同意	同意	同意	同意	同意	同意	同意	同意
126406	男	36	高中/中专	线长	汉族	农村	湖南-衡阳市-衡东县	未婚	良好	有，但不清楚例数	不清楚	无人感染	无人感染	以上均无	以上均无	否	非常关注	电视┋报刊┋官方网站┋手机社交软件┋亲人/朋友┋新闻客户端┋短视频（抖音、快手等）	1		1	高	高	高	同意	不同意	不同意	不同意	同意	不同意	不同意	同意	同意	同意	同意	同意	同意	同意	同意	同意	同意	同意	同意	同意	同意	同意	同意	不同意	同意
61225	男	28	高中/中专	普工	少数民族：〖土家族〗	城市	广东-深圳市-龙华区	未婚	良好	有，但不清楚例数	不清楚	不清楚	不清楚	以上均无	以上均无	不清楚	非常关注	手机社交软件	#VALUE!		1	高	低	高	同意	不知道	同意	不同意	同意	不同意	不同意	不知道	同意	不知道	同意	同意	同意	同意	同意	同意	同意	同意	同意	不知道	不知道	同意	同意	同意	同意
16819	女	29	高中/中专	普工	汉族	农村	湖北-十堰市-竹山县	未婚	一般	有，10-100例	有人确诊感染	无人感染	不清楚	近期有去过湖北┋近期接触过从湖北地区来的人┋近期有去过动物交易市场	有居住史	不清楚	关注	电视┋手机社交软件┋新闻客户端	1		1	低	高	非常低	同意	同意	同意	不同意	不同意	同意	不同意	同意	同意	同意	同意	同意	同意	同意	同意	同意	同意	同意	同意	同意	不同意	同意	同意	同意	同意
7852	男	33	高中/中专	组长	汉族	城市	广东-深圳市-龙华区	已婚	非常健康	有，但不清楚例数	不清楚	无人感染	无人感染	以上均无	以上均无	否	关注	官方网站┋手机社交软件┋短视频（抖音、快手等）	#VALUE!		1	非常低	不清楚	不清楚	同意	同意	同意	不同意	同意	同意	同意	同意	同意	同意	同意	同意	同意	同意	同意	同意	同意	同意	同意	同意	同意	同意	同意	同意	同意
62906	男	29	初中	普工	汉族	农村	广东-深圳市-龙华区	未婚	非常健康	有，但不清楚例数	不清楚	无人感染	不清楚	以上均无	以上均无	否	非常关注	官方网站┋手机社交软件┋短视频（抖音、快手等）	#VALUE!		1	非常低	低	非常高	同意	同意	同意	同意	同意	不同意	不同意	同意	同意	同意	不同意	同意	同意	同意	同意	同意	同意	同意	同意	同意	不同意	同意	同意	同意	不同意
104958	男	29	高中/中专	普工	汉族	农村	河南-南阳市-宛城区	已婚	良好	有，10-100例	不清楚	无人感染	不清楚	以上均无	以上均无	不清楚	关注	手机社交软件┋新闻客户端┋短视频（抖音、快手等）	#VALUE!		1	低	低	不清楚	同意	同意	同意	不同意	同意	不同意	不同意	同意	同意	同意	不知道	不同意	同意	同意	同意	同意	同意	同意	同意	不知道	不知道	同意	同意	同意	同意
9990	男	22	初中	普工	汉族	城市	广东-深圳市-龙岗区	未婚	良好	有，100-200例	不清楚	无人感染	不清楚	以上均无	以上均无	不清楚	非常关注	电视	1		0	低	低	高	同意	同意	同意	同意	同意	同意	同意	同意	同意	同意	同意	不同意	同意	同意	同意	同意	同意	不同意	同意	不知道	不知道	同意	同意	同意	同意
3571	女	26	初中	普工	汉族	城市	广东-深圳市-龙华区	未婚	非常健康	有，但不清楚例数	不清楚	无人感染	无人感染	以上均无	以上均无	不清楚	关注	电视┋报刊┋亲人/朋友	1		0	非常高	高	低	同意	同意	同意	不同意	同意	不同意	不同意	同意	同意	同意	同意	不同意	同意	同意	同意	同意	同意	同意	同意	同意	不同意	不同意	同意	同意	同意
141830	男	30	大专	组长	汉族	农村	江西-上饶市-余干县	未婚	非常健康	无	无人感染	无人感染	无人感染	以上均无	以上均无	否	非常关注	电视┋官方网站┋手机社交软件┋亲人/朋友┋新闻客户端┋短视频（抖音、快手等）	1		1	非常低	高	非常高	同意	同意	不知道	同意	同意	同意	同意	同意	同意	同意	不知道	同意	同意	同意	同意	同意	同意	同意	同意	同意	不知道	同意	同意	同意	同意
16282	男	29	初中	普工	汉族	城镇	广东-深圳市-龙华区	未婚	良好	有，但不清楚例数	不清楚	无人感染	无人感染	以上均无	以上均无	否	非常关注	电视┋手机社交软件┋新闻客户端	1		1	非常低	低	高	同意	同意	同意	同意	同意	同意	同意	同意	同意	同意	同意	同意	同意	同意	同意	同意	同意	同意	同意	不知道	不知道	同意	同意	同意	同意
99107	男	30	初中	普工	汉族	城市	广东-深圳市-龙华区	未婚	非常健康	有，100-200例	不清楚	无人感染	不清楚	以上均无	以上均无	不清楚	非常关注	电视┋报刊┋官方网站┋手机社交软件┋新闻客户端	1		1	非常低	高	高	同意	不同意	不同意	不同意	同意	不同意	不同意	同意	同意	同意	同意	不同意	同意	同意	同意	同意	同意	同意	同意	同意	不同意	同意	同意	同意	同意
140237	男	28	高中/中专	普工	汉族	城镇	广西-梧州市-岑溪市	未婚	非常健康	无	无人感染	无人感染	无人感染	以上均无	以上均无	否	非常关注	电视┋官方网站┋新闻客户端┋短视频（抖音、快手等）	1		0	非常低	低	低	同意	同意	同意	不同意	同意	同意	不同意	同意	同意	同意	不同意	同意	同意	同意	同意	同意	同意	同意	同意	同意	同意	同意	同意	同意	同意
1633	男	39	本科	管理	汉族	农村	广西-北海市-合浦县	未婚	非常健康	无	无人感染	不清楚	不清楚	以上均无	以上均无	不清楚	关注	报刊┋手机社交软件┋新闻客户端	#VALUE!		1	不清楚	低	高	同意	同意	同意	不同意	同意	同意	不知道	同意	同意	同意	同意	不同意	同意	同意	同意	同意	同意	同意	同意	不同意	不同意	同意	不同意	同意	不同意
135737	男	31	高中/中专	普工	少数民族：〖土家族〗	农村	广东-深圳市-龙华区	未婚	非常健康	有，但不清楚例数	无人感染	无人感染	无人感染	以上均无	以上均无	不清楚	关注	电视	1		0	不清楚	高	不清楚	同意	不知道	同意	不知道	同意	不知道	不同意	同意	同意	同意	不知道	同意	同意	同意	不同意	同意	同意	同意	同意	不知道	同意	同意	同意	同意	同意
61038	男	20	初中	普工	汉族	农村	广西-玉林市-陆川县	未婚	非常健康	有，但不清楚例数	不清楚	无人感染	不清楚	以上均无	以上均无	不清楚	非常关注	电视┋亲人/朋友┋短视频（抖音、快手等）	1		0	低	不清楚	不清楚	不知道	不同意	同意	不知道	不知道	不知道	不同意	不知道	同意	不知道	不知道	不知道	同意	不知道	不同意	不同意	不知道	同意	同意	不知道	不知道	同意	同意	同意	不知道
105581	男	27	初中	普工	汉族	农村	江西-抚州市-临川区	未婚	良好	有，但不清楚例数	无人感染	无人感染	无人感染	以上均无	以上均无	不清楚	非常关注	官方网站┋手机社交软件┋亲人/朋友┋新闻客户端┋短视频（抖音、快手等）	#VALUE!		1	不清楚	非常高	非常高	不同意	不同意	同意	不同意	不同意	同意	同意	同意	同意	同意	同意	同意	同意	同意	同意	同意	同意	同意	同意	同意	同意	同意	同意	同意	同意
40154	男	30	小学及以下	普工	汉族	城市	广东-深圳市-龙华区	未婚	非常健康	有，但不清楚例数	不清楚	无人感染	无人感染	以上均无	以上均无	否	非常关注	电视┋官方网站┋短视频（抖音、快手等）	1		0	非常低	非常低	非常低	同意	同意	同意	同意	同意	同意	同意	同意	同意	同意	同意	同意	同意	同意	同意	同意	同意	同意	同意	同意	同意	同意	同意	同意	同意
9747	男	26	小学及以下	普工	汉族	城市	广东-深圳市-龙华区	未婚	非常健康	有，但不清楚例数	不清楚	无人感染	无人感染	以上均无	以上均无	否	非常关注	电视┋官方网站┋新闻客户端┋短视频（抖音、快手等）	1		0	非常低	非常低	非常低	同意	同意	同意	同意	同意	同意	同意	同意	同意	同意	同意	同意	同意	同意	同意	同意	同意	同意	同意	同意	同意	同意	同意	同意	同意
9447	男	23	本科	普工	汉族	城市	广东-深圳市-龙华区	未婚	非常健康	有，200例以上	无人感染	无人感染	不清楚	以上均无	以上均无	否	非常关注	官方网站┋手机社交软件┋新闻客户端	#VALUE!		1	非常低	低	高	同意	同意	同意	不同意	同意	同意	不同意	同意	同意	同意	同意	同意	同意	同意	同意	同意	同意	同意	同意	不同意	不同意	同意	同意	同意	不同意
129818	男	30	小学及以下	普工	汉族	城市	四川-内江市-市中区	已婚	非常健康	无	无人感染	无人感染	无人感染	以上均无	以上均无	否	非常关注	电视┋官方网站┋手机社交软件┋亲人/朋友┋新闻客户端┋短视频（抖音、快手等）	1		1	低	非常高	非常高	同意	同意	同意	不同意	同意	同意	不同意	同意	同意	同意	同意	同意	同意	同意	同意	同意	同意	同意	同意	同意	不同意	同意	同意	同意	同意
69876	男	31	大专	管理	汉族	城市	广东-深圳市-龙华区	已婚	非常健康	有，200例以上	无人感染	无人感染	无人感染	以上均无	以上均无	否	非常关注	电视┋官方网站┋手机社交软件	1		1	非常高	非常高	非常高	同意	同意	同意	不同意	同意	同意	不同意	同意	同意	同意	同意	同意	同意	同意	同意	同意	同意	同意	同意	同意	同意	同意	同意	同意	同意
93424	男	28	大专	组长	汉族	农村	河北-石家庄市-栾城区	已婚	非常健康	有，10-100例	无人感染	无人感染	无人感染	以上均无	以上均无	否	关注	官方网站┋手机社交软件┋亲人/朋友┋新闻客户端┋短视频（抖音、快手等）	#VALUE!		1	非常低	低	低	同意	同意	不同意	不同意	同意	同意	不同意	同意	同意	同意	同意	不同意	同意	同意	同意	同意	同意	同意	同意	不同意	不同意	同意	同意	同意	同意
17380	男	32	高中/中专	普工	汉族	城市	广东-深圳市-龙华区	已婚	非常健康	有，10-100例	无人感染	无人感染	无人感染	以上均无	以上均无	否	非常关注	官方网站┋手机社交软件┋新闻客户端	#VALUE!		1	非常低	非常高	非常高	同意	同意	同意	同意	同意	同意	同意	同意	同意	同意	同意	同意	同意	同意	同意	同意	同意	同意	同意	同意	同意	同意	同意	同意	同意
52295	男	31	大专	线长	汉族	城镇	广东-茂名市-信宜市	未婚	非常健康	无	无人感染	无人感染	无人感染	以上均无	以上均无	不清楚	关注	电视┋官方网站┋手机社交软件	1		1	低	低	不清楚	不知道	不知道	不知道	不同意	同意	不知道	不同意	同意	同意	同意	同意	同意	同意	同意	同意	同意	同意	同意	同意	不同意	不同意	同意	同意	同意	同意
28779	男	41	高中/中专	线长	汉族	城市	广东-深圳市-龙华区	未婚	非常健康	有，10-100例	无人感染	无人感染	无人感染	以上均无	以上均无	不清楚	非常关注	电视┋报刊┋官方网站┋手机社交软件┋亲人/朋友┋新闻客户端┋短视频（抖音、快手等）	1		1	非常高	非常高	非常高	同意	同意	同意	同意	同意	同意	不知道	同意	同意	同意	同意	同意	同意	同意	同意	同意	同意	同意	同意	同意	同意	同意	同意	同意	同意
94713	男	34	大专	普工	汉族	农村	湖南-永州市-东安县	已婚	非常健康	有，但不清楚例数	有人疑似感染，但未确诊	无人感染	不清楚	以上均无	以上均无	否	非常关注	电视┋官方网站┋手机社交软件	1		1	非常低	低	高	同意	同意	同意	同意	同意	同意	不同意	同意	同意	同意	不知道	不同意	同意	同意	同意	同意	同意	同意	同意	同意	同意	同意	同意	同意	同意
5563	男	32	高中/中专	线长	汉族	城镇	广东-深圳市-龙华区	未婚	非常健康	无	无人感染	无人感染	无人感染	以上均无	以上均无	否	关注	电视┋手机社交软件┋短视频（抖音、快手等）	1		1	低	低	高	同意	不同意	不同意	不同意	同意	同意	不同意	同意	同意	同意	不知道	同意	同意	同意	同意	同意	同意	同意	同意	不知道	不同意	同意	同意	同意	不知道
111630	男	22	大专	普工	汉族	城市	广东-深圳市-龙华区	离婚	非常健康	有，但不清楚例数	无人感染	无人感染	无人感染	以上均无	以上均无	否	非常关注	官方网站┋手机社交软件┋新闻客户端	#VALUE!		1	非常低	高	低	同意	同意	不同意	不同意	同意	同意	不同意	同意	同意	同意	同意	同意	同意	同意	同意	同意	同意	同意	同意	不同意	不同意	同意	同意	同意	同意
104231	男	26	高中/中专	组长	汉族	农村	安徽-阜阳市-太和县	已婚	非常健康	有，10-100例	无人感染	无人感染	无人感染	以上均无	以上均无	否	非常关注	手机社交软件┋新闻客户端┋短视频（抖音、快手等）	#VALUE!		1	非常低	非常低	高	同意	同意	同意	不同意	同意	同意	不同意	同意	同意	同意	不同意	同意	同意	同意	同意	同意	同意	同意	同意	不同意	不同意	同意	同意	同意	同意
67822	男	35	本科	组长	汉族	城镇	湖北-黄冈市-武穴市	已婚	非常健康	有，10-100例	无人感染	无人感染	无人感染	近期有去过湖北	有居住史	否	非常关注	电视┋报刊┋官方网站	1		0	低	高	高	同意	同意	不同意	不同意	同意	不同意	不同意	同意	同意	同意	同意	同意	同意	同意	同意	同意	同意	同意	同意	不同意	不同意	同意	同意	同意	同意
99843	男	31	本科	管理	汉族	城镇	广东-深圳市-龙华区	已婚	非常健康	无	无人感染	无人感染	无人感染	以上均无	以上均无	否	非常关注	官方网站┋新闻客户端	#VALUE!		0	低	高	低	同意	同意	不同意	不同意	同意	不同意	不同意	同意	同意	同意	不同意	同意	同意	同意	同意	同意	同意	同意	同意	不同意	不同意	同意	同意	同意	同意
40624	男	37	大专	普工	汉族	城镇	湖南-永州市-冷水滩区	其他	非常健康	无	无人感染	无人感染	无人感染	以上均无	以上均无	不清楚	非常关注	电视	1		0	低	不清楚	不清楚	同意	不知道	同意	不知道	不知道	不知道	不同意	同意	同意	同意	不知道	同意	同意	同意	同意	同意	同意	同意	同意	同意	不知道	同意	同意	同意	同意
123933	男	35	大专	管理	汉族	农村	广西-玉林市-北流市	未婚	非常健康	无	不清楚	无人感染	无人感染	以上均无	以上均无	不清楚	非常关注	手机社交软件┋新闻客户端	#VALUE!		1	非常低	高	低	同意	同意	同意	不同意	同意	同意	不同意	同意	同意	同意	同意	同意	同意	同意	同意	同意	同意	同意	同意	同意	同意	同意	同意	同意	同意
37185	男	33	高中/中专	普工	汉族	农村	湖南-郴州市-安仁县	未婚	非常健康	有，不到10例	无人感染	无人感染	无人感染	以上均无	以上均无	否	关注	电视┋官方网站┋手机社交软件┋短视频（抖音、快手等）	1		1	不清楚	不清楚	非常低	同意	不同意	不知道	不同意	同意	同意	不同意	同意	同意	同意	不同意	不知道	同意	同意	同意	同意	同意	同意	同意	同意	不知道	同意	同意	同意	不知道
29669	男	33	初中	普工	汉族	城市	广东-深圳市-龙华区	已婚	非常健康	有，但不清楚例数	无人感染	无人感染	无人感染	以上均无	以上均无	否	非常关注	官方网站┋手机社交软件┋新闻客户端	#VALUE!		1	低	非常高	低	同意	同意	同意	不同意	同意	不同意	不同意	同意	同意	同意	同意	同意	同意	同意	同意	同意	同意	不同意	同意	同意	不同意	同意	同意	同意	同意
46270	男	32	高中/中专	普工	汉族	城市	广东-深圳市-龙华区	未婚	良好	有，但不清楚例数	不清楚	不清楚	不清楚	以上均无	以上均无	不清楚	关注	电视┋官方网站┋亲人/朋友	1		0	高	高	低	同意	不知道	不知道	不同意	同意	不知道	不同意	同意	同意	同意	不知道	同意	同意	同意	同意	同意	同意	不知道	同意	不同意	不同意	同意	同意	同意	同意
129911	男	30	大专	普工	汉族	城市	广东-河源市-连平县	未婚	非常健康	有，但不清楚例数	不清楚	无人感染	无人感染	以上均无	以上均无	否	关注	官方网站┋手机社交软件┋亲人/朋友┋短视频（抖音、快手等）	#VALUE!		1	非常高	高	低	同意	同意	同意	不同意	同意	同意	不同意	同意	同意	同意	同意	同意	同意	同意	同意	同意	同意	同意	同意	同意	同意	同意	同意	同意	同意
79913	男	25	高中/中专	普工	汉族	农村	广东-梅州市-五华县	未婚	非常健康	有，200例以上	无人感染	无人感染	无人感染	以上均无	以上均无	否	非常关注	电视┋官方网站┋新闻客户端	1		0	非常低	低	低	同意	同意	同意	同意	同意	不同意	不同意	同意	同意	同意	不同意	不同意	同意	同意	同意	同意	同意	同意	同意	不同意	不同意	同意	同意	同意	同意
52603	男	22	本科	管理	汉族	城市	广东-湛江市-霞山区	未婚	良好	有，10-100例	不清楚	不清楚	不清楚	以上均无	以上均无	不清楚	关注	电视┋报刊┋官方网站┋手机社交软件┋亲人/朋友┋新闻客户端┋短视频（抖音、快手等）	1		1	非常高	非常高	非常高	同意	同意	同意	同意	同意	同意	同意	同意	同意	同意	同意	同意	同意	同意	同意	同意	同意	同意	同意	同意	同意	同意	同意	同意	同意
72265	男	39	大专	组长	汉族	城镇	江西-南昌市-进贤县	未婚	良好	有，10-100例	有人疑似感染，但未确诊	无人感染	无人感染	以上均无	以上均无	不清楚	非常关注	电视┋手机社交软件┋新闻客户端	1		1	不清楚	非常高	低	同意	不知道	同意	不知道	同意	同意	不同意	同意	同意	同意	不知道	同意	同意	同意	同意	同意	同意	同意	同意	不知道	不知道	同意	同意	同意	同意
111464	男	25	高中/中专	普工	汉族	城市	广东-深圳市-龙华区	未婚	良好	有，200例以上	无人感染	无人感染	无人感染	以上均无	以上均无	否	关注	电视┋报刊┋官方网站┋手机社交软件┋亲人/朋友┋新闻客户端	1		1	低	低	高	同意	不同意	不同意	不同意	同意	同意	不同意	同意	同意	同意	同意	同意	同意	同意	同意	同意	同意	同意	同意	同意	不知道	同意	同意	同意	不同意
137269	男	37	高中/中专	普工	汉族	农村	山西-运城市-永济市	未婚	良好	有，10-100例	有人疑似感染，但未确诊	无人感染	无人感染	以上均无	有途经史	否	非常关注	电视┋新闻客户端┋其他：〖浏览器〗	1		0	非常低	高	低	同意	同意	同意	不同意	同意	同意	不同意	同意	同意	不同意	同意	不同意	同意	同意	同意	同意	同意	同意	同意	同意	不同意	同意	同意	同意	同意
6875	男	28	初中	普工	汉族	农村	广东-深圳市-龙华区	未婚	良好	有，但不清楚例数	不清楚	无人感染	无人感染	以上均无	以上均无	否	非常关注	电视┋新闻客户端	1		0	低	高	高	同意	同意	同意	不同意	同意	同意	不同意	同意	同意	同意	不同意	同意	同意	同意	同意	同意	同意	同意	同意	同意	不知道	同意	同意	同意	同意
65525	男	25	初中	普工	汉族	农村	江西-赣州市-安远县	未婚	良好	有，100-200例	不清楚	不清楚	不清楚	以上均无	以上均无	不清楚	不关注	电视	1		0	不清楚	不清楚	不清楚	不知道	不知道	不知道	不知道	不知道	不知道	不知道	不知道	不知道	不知道	不知道	不知道	不知道	不知道	不知道	不知道	不知道	不知道	不知道	不知道	不知道	不知道	不知道	不知道	不知道
35292	男	35	本科	普工	汉族	城市	广东-深圳市-宝安区	未婚	非常健康	有，200例以上	有人确诊感染	无人感染	无人感染	近期有去过湖北┋近期接触过从湖北地区来的人	有旅行史	否	非常关注	电视┋手机社交软件┋新闻客户端	1		1	低	非常低	低	同意	不同意	同意	不同意	同意	不同意	不同意	同意	同意	同意	同意	同意	同意	同意	同意	同意	同意	同意	同意	不同意	不同意	同意	同意	同意	同意
49616	女	26	大专	普工	汉族	城市	广东-深圳市-龙华区	未婚	良好	有，但不清楚例数	不清楚	不清楚	不清楚	以上均无	以上均无	不清楚	关注	电视┋报刊┋官方网站	1		0	高	高	高	同意	同意	同意	不同意	同意	不同意	同意	同意	同意	同意	同意	同意	同意	同意	同意	同意	同意	同意	同意	不同意	不同意	同意	同意	同意	不同意
36	男	27	高中/中专	普工	汉族	城市	广东-深圳市-龙华区	未婚	非常健康	有，10-100例	无人感染	无人感染	无人感染	以上均无	以上均无	不清楚	非常关注	官方网站┋手机社交软件┋短视频（抖音、快手等）	#VALUE!		1	非常低	高	高	同意	同意	同意	同意	同意	同意	同意	同意	同意	同意	同意	同意	同意	同意	同意	同意	同意	同意	同意	同意	同意	同意	同意	同意	同意
130780	男	31	高中/中专	普工	汉族	城市	广东-深圳市-宝安区	未婚	非常健康	有，但不清楚例数	不清楚	不清楚	不清楚	以上均无	以上均无	不清楚	非常关注	官方网站┋手机社交软件┋亲人/朋友┋新闻客户端┋短视频（抖音、快手等）	#VALUE!		1	高	低	高	同意	同意	同意	同意	同意	同意	同意	同意	同意	同意	同意	不知道	同意	同意	同意	同意	同意	同意	同意	不知道	不知道	同意	同意	同意	同意
124676	女	31	高中/中专	普工	汉族	城市	广东-深圳市-龙华区	未婚	非常健康	有，但不清楚例数	无人感染	无人感染	无人感染	以上均无	以上均无	否	非常关注	电视┋官方网站┋手机社交软件┋亲人/朋友┋新闻客户端┋短视频（抖音、快手等）	1		1	非常低	非常低	非常高	同意	同意	同意	不同意	不同意	不同意	不同意	同意	同意	同意	不知道	不同意	同意	同意	同意	同意	同意	同意	同意	同意	同意	同意	同意	同意	同意
27930	男	29	初中	普工	汉族	城市	广东-深圳市-龙华区	未婚	非常健康	有，但不清楚例数	不清楚	不清楚	不清楚	以上均无	以上均无	不清楚	关注	官方网站┋手机社交软件┋亲人/朋友┋新闻客户端	#VALUE!		1	不清楚	不清楚	不清楚	同意	同意	同意	同意	同意	同意	不知道	同意	同意	同意	不知道	同意	同意	同意	同意	同意	同意	同意	同意	同意	同意	同意	同意	同意	同意
77897	男	27	小学及以下	普工	汉族	城市	广东-深圳市-龙华区	离婚	非常健康	有，但不清楚例数	无人感染	无人感染	无人感染	以上均无	以上均无	否	不关注	其他：〖不止〗	#VALUE!		0	非常低	不清楚	不清楚	不知道	不知道	不知道	不知道	不知道	不知道	不知道	不知道	不知道	不知道	不知道	不知道	不知道	不知道	不知道	不知道	不知道	不知道	不知道	不知道	不知道	不知道	不知道	不知道	不知道
106124	男	24	高中/中专	普工	汉族	城市	广东-深圳市-龙华区	未婚	良好	无	无人感染	无人感染	无人感染	以上均无	以上均无	否	关注	电视┋官方网站┋新闻客户端	1		0	非常低	高	高	同意	不同意	同意	不同意	同意	同意	不同意	同意	同意	同意	同意	同意	同意	同意	同意	同意	同意	同意	同意	同意	同意	同意	同意	同意	同意
106574	男	37	初中	普工	少数民族：〖壮族〗	城市	广东-深圳市-龙岗区	未婚	非常健康	有，但不清楚例数	不清楚	无人感染	无人感染	以上均无	以上均无	否	非常关注	电视┋官方网站┋手机社交软件┋亲人/朋友┋新闻客户端	1		1	不清楚	低	不清楚	同意	同意	同意	不同意	同意	不同意	不同意	同意	同意	同意	同意	同意	同意	同意	同意	同意	同意	同意	同意	不知道	不同意	同意	同意	同意	不同意
112183	女	27	研究生及以上	管理	少数民族：〖不知道什么族〗	城镇	北京-北京市-丰台区	未婚	非常健康	无	不清楚	无人感染	无人感染	以上均无	以上均无	不清楚	不关注	其他：〖南抖音北快手，夹着百度二百五都有看过〗	#VALUE!		0	非常高	非常高	不清楚	不同意	不同意	不同意	不同意	不同意	不同意	不同意	不同意	同意	同意	同意	同意	同意	同意	同意	同意	不知道	不知道	不知道	不知道	同意	不同意	不知道	不知道	不同意
28004	男	33	高中/中专	线长	汉族	农村	河南-周口市-太康县	未婚	非常健康	有，100-200例	无人感染	无人感染	无人感染	以上均无	以上均无	否	非常关注	电视┋官方网站┋手机社交软件┋亲人/朋友┋新闻客户端┋短视频（抖音、快手等）	1		1	不清楚	高	低	同意	不同意	同意	不同意	同意	同意	不同意	同意	同意	同意	同意	同意	同意	同意	同意	同意	同意	同意	同意	不同意	不同意	同意	同意	同意	同意
11609	男	29	高中/中专	普工	汉族	城市	广东-深圳市-龙华区	未婚	非常健康	有，不到10例	不清楚	无人感染	无人感染	以上均无	以上均无	否	非常关注	电视┋报刊┋官方网站	1		0	非常高	非常高	非常高	同意	同意	同意	同意	同意	同意	不同意	同意	同意	同意	同意	同意	同意	不同意	同意	同意	同意	同意	同意	同意	不知道	同意	同意	同意	同意
49358	女	38	高中/中专	普工	少数民族：〖汉族〗	农村	海南-海口市-龙华区	未婚	非常健康	无	无人感染	无人感染	无人感染	以上均无	以上均无	否	关注	电视┋报刊┋官方网站┋新闻客户端┋其他：〖电视新闻〗	1		0	高	非常低	非常低	同意	同意	同意	同意	同意	同意	同意	同意	同意	同意	同意	同意	同意	同意	同意	同意	同意	同意	同意	同意	同意	同意	同意	同意	同意
130341	男	24	高中/中专	线长	汉族	农村	河南-周口市-太康县	已婚	良好	有，不到10例	不清楚	无人感染	无人感染	以上均无	以上均无	否	关注	手机社交软件┋新闻客户端	#VALUE!		1	非常低	高	低	同意	不同意	同意	不知道	同意	不知道	不同意	不知道	同意	同意	不同意	不知道	同意	同意	同意	同意	同意	同意	同意	不知道	不知道	同意	同意	同意	同意
84097	女	26	初中	普工	少数民族：〖湖南省江华瑶族自治县瑶〗	城镇	广东-深圳市-龙华区	已婚	非常健康	有，但不清楚例数	不清楚	无人感染	无人感染	以上均无	以上均无	否	非常关注	官方网站┋手机社交软件┋短视频（抖音、快手等）	#VALUE!		1	非常低	高	不清楚	同意	不知道	同意	不同意	同意	不知道	不同意	同意	同意	不知道	不知道	同意	同意	同意	同意	不知道	同意	同意	同意	不同意	不同意	同意	同意	同意	同意
31730	女	35	初中	普工	少数民族：〖汉〗	农村	广东-深圳市-龙华区	已婚	非常健康	有，但不清楚例数	无人感染	无人感染	无人感染	以上均无	以上均无	否	非常关注	电视┋报刊┋官方网站┋手机社交软件┋亲人/朋友┋新闻客户端┋短视频（抖音、快手等）	1		1	非常低	不清楚	不清楚	同意	不同意	同意	不同意	同意	不同意	不同意	同意	同意	同意	不同意	不同意	同意	同意	同意	同意	同意	同意	同意	不同意	不同意	同意	同意	同意	同意
4275	男	29	初中	普工	汉族	农村	广东-深圳市-龙华区	已婚	非常健康	无	不清楚	无人感染	无人感染	以上均无	以上均无	否	非常关注	电视	1		0	非常高	不清楚	非常高	同意	同意	同意	同意	同意	同意	同意	同意	同意	同意	同意	同意	同意	同意	同意	同意	同意	同意	同意	同意	同意	同意	同意	同意	同意
29636	男	26	大专	管理	少数民族：〖苗族〗	城镇	湖南-湘西土家族苗族自治州-保靖县	已婚	良好	无	无人感染	无人感染	无人感染	以上均无	以上均无	不清楚	关注	手机社交软件┋新闻客户端	#VALUE!		1	非常低	非常低	非常高	同意	同意	不同意	不同意	同意	同意	不同意	同意	同意	同意	不同意	不同意	同意	同意	同意	同意	同意	同意	同意	同意	同意	同意	同意	同意	同意
99085	男	29	研究生及以上	管理	汉族	城市	台湾-台北市-南港区	已婚	非常健康	无	无人感染	无人感染	无人感染	以上均无	以上均无	否	非常关注	电视┋报刊	1		0	非常低	低	高	同意	不同意	不同意	不同意	同意	同意	不同意	同意	同意	同意	同意	同意	同意	同意	同意	同意	同意	同意	同意	不知道	不知道	同意	同意	同意	不知道
105663	男	25	高中/中专	管理	汉族	城市	河南-南阳市-邓州市	已婚	非常健康	有，但不清楚例数	无人感染	无人感染	无人感染	以上均无	以上均无	否	非常关注	电视┋官方网站┋手机社交软件	1		1	非常高	高	低	同意	同意	不同意	不同意	同意	同意	不同意	同意	同意	同意	同意	不同意	同意	同意	同意	同意	同意	不同意	同意	不同意	不同意	同意	同意	同意	同意
80282	男	40	高中/中专	普工	少数民族：〖苗族〗	农村	湖南-怀化市-麻阳苗族自治县	已婚	非常健康	有，但不清楚例数	无人感染	无人感染	无人感染	以上均无	以上均无	否	非常关注	电视┋官方网站┋新闻客户端	1		0	不清楚	不清楚	不清楚	同意	同意	同意	不同意	不知道	不知道	不同意	同意	同意	同意	同意	不同意	同意	同意	同意	同意	同意	同意	同意	不知道	不同意	同意	同意	同意	不知道
23219	男	28	初中	普工	汉族	农村	广东-湛江市-廉江市	已婚	良好	无	无人感染	无人感染	无人感染	以上均无	以上均无	否	关注	短视频（抖音、快手等）	#VALUE!		0	非常高	高	高	同意	同意	不同意	不同意	同意	不同意	不同意	同意	同意	同意	同意	不同意	同意	同意	同意	同意	同意	同意	同意	同意	不同意	同意	同意	同意	同意
70714	男	21	本科	管理	汉族	城市	台湾-新北市-板桥区	已婚	非常健康	无	无人感染	无人感染	无人感染	以上均无	以上均无	不清楚	非常关注	电视┋官方网站┋手机社交软件	1		1	低	低	高	同意	不知道	不同意	不同意	同意	同意	不同意	同意	同意	同意	同意	同意	同意	同意	同意	同意	同意	同意	同意	不同意	不同意	同意	同意	同意	不知道
140959	男	28	本科	管理	汉族	城市	台湾-新北市-板桥区	已婚	非常健康	无	无人感染	无人感染	无人感染	以上均无	以上均无	否	非常关注	电视┋官方网站┋新闻客户端	1		0	低	非常低	非常高	同意	同意	不同意	不同意	同意	同意	不同意	同意	同意	同意	同意	同意	同意	同意	同意	同意	同意	同意	同意	同意	同意	同意	同意	不同意	不同意
47067	男	52	研究生及以上	管理	汉族	城市	广东-惠州市-惠阳区	已婚	良好	有，不到10例	有人疑似感染，但未确诊	无人感染	无人感染	以上均无	以上均无	否	非常关注	电视┋手机社交软件┋新闻客户端	1		1	非常低	非常低	高	同意	不知道	同意	不同意	同意	同意	不同意	同意	同意	同意	同意	同意	同意	同意	同意	同意	同意	同意	同意	同意	同意	同意	同意	同意	不知道
118190	男	21	研究生及以上	管理	汉族	城市	台湾-屏东县-屏东市	已婚	非常健康	无	无人感染	无人感染	无人感染	以上均无	以上均无	否	非常关注	电视┋报刊┋手机社交软件	1		1	非常低	低	高	同意	不同意	不同意	不同意	同意	不同意	不同意	同意	同意	同意	同意	同意	同意	同意	同意	同意	同意	同意	同意	不同意	不同意	同意	同意	同意	同意
135032	男	21	研究生及以上	管理	汉族	城市	台湾-台北市-大安区	已婚	良好	有，不到10例	无人感染	无人感染	无人感染	以上均无	以上均无	不清楚	非常关注	电视┋官方网站┋新闻客户端	1		0	低	低	高	同意	同意	不同意	不同意	不同意	不同意	不同意	不同意	不同意	不同意	不同意	不同意	不同意	不同意	不同意	不同意	不同意	不同意	不同意	不同意	不同意	不同意	不同意	不同意	不同意
142071	男	21	高中/中专	管理	汉族	城市	台湾-台中市-太平区	已婚	良好	有，但不清楚例数	不清楚	无人感染	无人感染	以上均无	以上均无	否	非常关注	电视┋官方网站┋手机社交软件┋亲人/朋友┋短视频（抖音、快手等）	1		1	非常低	高	高	同意	同意	同意	不知道	同意	同意	不同意	同意	同意	同意	同意	同意	同意	同意	同意	同意	同意	同意	同意	不同意	不同意	同意	同意	同意	同意
72140	男	32	研究生及以上	管理	汉族	城市	台湾-台北市-松山区	已婚	良好	有，10-100例	不清楚	无人感染	不清楚	以上均无	以上均无	不清楚	非常关注	电视┋官方网站┋亲人/朋友	1		0	低	低	低	同意	不同意	不同意	不同意	同意	同意	不同意	同意	同意	同意	同意	同意	同意	同意	同意	同意	同意	同意	同意	不同意	不同意	同意	同意	同意	同意
4217	男	23	初中	普工	汉族	城市	广东-深圳市-龙华区	已婚	非常健康	有，200例以上	无人感染	无人感染	无人感染	以上均无	以上均无	否	非常关注	电视┋手机社交软件┋新闻客户端	1		1	高	低	高	同意	不同意	同意	不同意	同意	同意	不同意	同意	同意	同意	同意	同意	同意	同意	同意	同意	同意	同意	同意	不知道	不知道	同意	同意	同意	同意
41754	男	25	本科	管理	汉族	城市	台湾-台北市-信义区	已婚	非常健康	无	无人感染	无人感染	不清楚	以上均无	以上均无	不清楚	非常关注	电视┋官方网站┋手机社交软件┋新闻客户端	1		1	非常低	低	高	同意	同意	不同意	不同意	同意	同意	不同意	同意	同意	同意	同意	同意	同意	同意	同意	同意	同意	同意	同意	不同意	不同意	同意	同意	同意	不同意
28078	女	32	本科	管理	汉族	城市	辽宁-沈阳市-苏家屯区	已婚	非常健康	有，但不清楚例数	无人感染	无人感染	无人感染	以上均无	以上均无	否	非常关注	电视┋手机社交软件┋亲人/朋友┋新闻客户端	1		1	非常低	低	高	同意	同意	不同意	不同意	同意	不同意	不同意	同意	同意	同意	同意	同意	同意	同意	同意	同意	同意	同意	同意	同意	不知道	同意	同意	同意	同意
89826	男	37	本科	管理	汉族	城市	台湾-台北市-信义区	已婚	良好	无	无人感染	无人感染	无人感染	以上均无	以上均无	不清楚	非常关注	电视┋官方网站┋手机社交软件┋亲人/朋友	1		1	非常低	低	高	同意	不同意	不同意	不同意	同意	同意	不同意	同意	同意	同意	不同意	同意	同意	同意	同意	同意	同意	同意	同意	不同意	不同意	同意	同意	不同意	不同意
42948	男	28	高中/中专	管理	汉族	城市	广东-深圳市-龙华区	已婚	非常健康	无	无人感染	无人感染	无人感染	以上均无	以上均无	否	非常关注	电视┋官方网站┋手机社交软件┋亲人/朋友┋新闻客户端	1		1	非常低	高	非常高	同意	同意	同意	同意	同意	同意	同意	同意	同意	同意	同意	同意	同意	同意	同意	同意	同意	同意	同意	同意	同意	同意	同意	同意	同意
13986	女	45	高中/中专	管理	汉族	城市	广东-深圳市-龙华区	已婚	非常健康	无	无人感染	无人感染	无人感染	以上均无	以上均无	否	非常关注	电视┋官方网站┋手机社交软件┋亲人/朋友┋新闻客户端	1		1	非常低	高	非常高	同意	同意	同意	同意	同意	同意	同意	同意	同意	同意	同意	同意	同意	同意	同意	同意	同意	同意	同意	同意	同意	同意	同意	同意	同意
25444	男	27	本科	管理	汉族	城市	新疆-乌鲁木齐市-新市区	已婚	良好	有，10-100例	无人感染	无人感染	无人感染	以上均无	以上均无	否	关注	官方网站┋手机社交软件	#VALUE!		1	低	低	低	同意	不同意	不同意	不同意	同意	同意	不同意	同意	同意	同意	同意	同意	同意	同意	同意	同意	同意	同意	同意	不同意	不同意	同意	同意	同意	同意
81221	男	32	研究生及以上	管理	汉族	城市	台湾-新竹市-北区	已婚	非常健康	无	无人感染	无人感染	无人感染	以上均无	以上均无	不清楚	非常关注	电视┋报刊┋官方网站┋手机社交软件┋亲人/朋友┋新闻客户端	1		1	高	低	高	同意	不同意	同意	不同意	同意	同意	不同意	同意	同意	同意	同意	同意	同意	同意	同意	同意	同意	同意	同意	不同意	不同意	同意	同意	同意	同意
4600	男	35	初中	普工	汉族	城镇	广东-深圳市-龙华区	未婚	非常健康	无	不清楚	无人感染	无人感染	以上均无	以上均无	否	非常关注	电视┋手机社交软件	1		1	非常低	不清楚	高	同意	同意	不同意	不同意	同意	同意	不同意	同意	同意	同意	不同意	同意	同意	同意	同意	同意	同意	同意	同意	不知道	不知道	同意	同意	同意	同意
132601	男	39	本科	管理	汉族	城市	新疆-乌鲁木齐市-天山区	已婚	良好	有，10-100例	无人感染	无人感染	无人感染	以上均无	以上均无	否	关注	官方网站┋手机社交软件	#VALUE!		1	低	低	高	同意	不同意	不同意	不同意	同意	同意	不同意	同意	同意	同意	同意	同意	同意	同意	同意	同意	同意	同意	同意	不同意	不同意	同意	同意	同意	同意
106789	男	28	高中/中专	普工	汉族	农村	湖北-黄冈市-英山县	未婚	非常健康	无	无人感染	无人感染	无人感染	近期有去过湖北┋近期接触过从湖北地区来的人	有途经史	否	非常关注	电视┋官方网站┋新闻客户端	1		0	高	高	高	不同意	不同意	不同意	不同意	同意	同意	同意	同意	同意	同意	同意	同意	同意	同意	同意	同意	同意	同意	同意	同意	不同意	不同意	不同意	同意	同意
114365	男	28	研究生及以上	管理	汉族	城市	台湾-新北市-林口区	已婚	良好	无	无人感染	无人感染	无人感染	以上均无	以上均无	否	非常关注	电视┋手机社交软件┋新闻客户端	1		1	非常低	非常低	高	同意	同意	不同意	不同意	同意	同意	不同意	同意	同意	同意	同意	同意	同意	同意	同意	同意	同意	同意	同意	不同意	不同意	同意	同意	不同意	不同意
72895	男	32	大专	普工	汉族	城市	天津-天津市-北辰区	未婚	非常健康	有，10-100例	无人感染	无人感染	无人感染	以上均无	以上均无	否	关注	电视┋手机社交软件	1		1	非常低	高	高	同意	同意	同意	同意	同意	同意	同意	同意	同意	同意	同意	同意	同意	同意	同意	同意	同意	同意	同意	同意	同意	同意	同意	同意	同意
114471	男	32	高中/中专	线长	汉族	农村	湖南-衡阳市-祁东县	已婚	非常健康	有，但不清楚例数	不清楚	无人感染	无人感染	以上均无	以上均无	否	关注	电视┋报刊┋官方网站┋手机社交软件┋亲人/朋友┋新闻客户端┋短视频（抖音、快手等）	1		1	非常高	非常高	不清楚	同意	同意	同意	不同意	同意	同意	不同意	同意	同意	同意	不知道	同意	同意	同意	同意	同意	同意	同意	同意	同意	同意	同意	同意	同意	同意
39086	女	33	大专	管理	汉族	城市	广东-深圳市-光明区	已婚	非常健康	有，200例以上	无人感染	无人感染	无人感染	以上均无	以上均无	否	非常关注	电视┋手机社交软件┋新闻客户端	1		1	低	低	高	同意	同意	同意	不同意	同意	不同意	不同意	同意	同意	同意	同意	同意	同意	同意	同意	同意	同意	同意	同意	不同意	不同意	同意	同意	同意	同意
136834	男	29	本科	管理	汉族	城市	山西-大同市-云冈区	已婚	非常健康	有，不到10例	无人感染	无人感染	无人感染	以上均无	以上均无	否	非常关注	电视	1		0	非常低	低	不清楚	同意	同意	同意	不同意	同意	同意	不同意	同意	同意	同意	同意	同意	同意	同意	同意	同意	同意	同意	同意	同意	不同意	同意	同意	同意	同意
57845	男	30	大专	管理	汉族	城市	广东-深圳市-光明区	已婚	非常健康	有，200例以上	无人感染	无人感染	无人感染	以上均无	以上均无	否	非常关注	电视┋手机社交软件┋新闻客户端	1		1	低	低	高	同意	同意	不同意	不同意	同意	不同意	不同意	同意	同意	同意	同意	同意	同意	同意	同意	同意	同意	同意	同意	不同意	不同意	同意	同意	同意	同意
94044	男	42	大专	管理	汉族	城市	广东-深圳市-光明区	已婚	非常健康	有，200例以上	无人感染	无人感染	无人感染	以上均无	以上均无	否	非常关注	电视┋官方网站┋手机社交软件┋新闻客户端	1		1	低	低	高	同意	同意	不同意	不同意	同意	不同意	不同意	同意	同意	同意	同意	同意	同意	同意	同意	同意	同意	同意	同意	不知道	不同意	同意	同意	同意	同意
141927	女	41	大专	普工	汉族	城镇	广东-深圳市-龙华区	已婚	非常健康	有，但不清楚例数	不清楚	无人感染	不清楚	以上均无	以上均无	不清楚	非常关注	电视┋官方网站┋新闻客户端	1		0	非常低	不清楚	高	同意	不同意	不知道	不知道	同意	不知道	不同意	同意	同意	同意	不同意	不同意	同意	同意	同意	同意	同意	同意	同意	同意	同意	同意	同意	同意	同意
135348	男	22	研究生及以上	管理	汉族	城市	海外-亚洲-日本	已婚	非常健康	无	无人感染	无人感染	无人感染	以上均无	以上均无	否	非常关注	电视┋官方网站┋手机社交软件	1		1	不清楚	低	不清楚	同意	同意	不同意	不同意	同意	不同意	不同意	不同意	同意	同意	同意	不同意	同意	同意	同意	同意	同意	同意	同意	同意	不知道	不知道	同意	同意	不同意
112476	男	28	大专	管理	汉族	城市	台湾-新竹市-东区	已婚	非常健康	无	无人感染	无人感染	无人感染	以上均无	以上均无	否	非常关注	电视┋官方网站┋手机社交软件	1		1	非常低	不清楚	高	同意	同意	不同意	不同意	同意	不同意	不同意	同意	同意	同意	同意	同意	同意	同意	同意	同意	同意	同意	同意	不知道	同意	同意	同意	同意	不同意
71458	男	23	本科	管理	汉族	城市	台湾-新北市-永和区	已婚	良好	有，不到10例	无人感染	无人感染	无人感染	近期有去过湖北	以上均无	否	非常关注	电视┋官方网站┋新闻客户端	1		0	非常低	非常低	高	同意	同意	不同意	不同意	同意	同意	不同意	同意	同意	同意	不同意	同意	同意	同意	同意	同意	同意	同意	同意	不同意	不同意	同意	同意	同意	不同意
124331	男	27	本科	管理	汉族	城市	台湾-桃园市-桃园市	已婚	良好	无	无人感染	无人感染	无人感染	以上均无	以上均无	不清楚	非常关注	电视┋手机社交软件┋新闻客户端	1		1	低	低	高	同意	不同意	不同意	不同意	同意	同意	不同意	同意	同意	同意	同意	同意	同意	同意	同意	同意	同意	同意	同意	不知道	不知道	同意	同意	同意	不知道
89164	男	31	研究生及以上	管理	汉族	城市	台湾-桃园市-桃园市	已婚	一般	有，不到10例	不清楚	无人感染	无人感染	以上均无	以上均无	不清楚	非常关注	电视┋报刊┋新闻客户端	1		0	非常低	低	高	同意	不同意	不同意	不同意	同意	同意	不同意	同意	同意	同意	同意	同意	同意	同意	同意	同意	同意	同意	同意	不同意	不同意	同意	同意	同意	不同意
79607	男	30	大专	管理	汉族	城市	广东-深圳市-龙华区	已婚	良好	有，200例以上	无人感染	无人感染	无人感染	以上均无	以上均无	否	非常关注	电视┋手机社交软件┋新闻客户端	1		1	非常低	非常低	高	同意	不同意	不同意	同意	同意	同意	不同意	同意	同意	同意	同意	同意	同意	同意	同意	同意	同意	同意	同意	同意	不同意	同意	同意	同意	不同意
20977	女	25	大专	管理	汉族	城市	辽宁-沈阳市-苏家屯区	已婚	一般	有，10-100例	无人感染	无人感染	无人感染	以上均无	以上均无	否	关注	手机社交软件┋亲人/朋友	#VALUE!		1	低	低	高	同意	同意	同意	不知道	同意	同意	不同意	同意	同意	同意	不知道	同意	同意	同意	同意	同意	同意	同意	同意	同意	不知道	同意	同意	同意	不知道
105841	男	34	大专	管理	汉族	城市	台湾-新竹市-东区	已婚	良好	有，100-200例	不清楚	无人感染	无人感染	以上均无	以上均无	不清楚	非常关注	电视┋官方网站┋亲人/朋友	1		0	高	高	高	不知道	不同意	不同意	不知道	同意	同意	不同意	同意	不同意	同意	同意	同意	同意	同意	同意	同意	同意	同意	同意	同意	同意	同意	同意	同意	同意
130066	男	29	初中	普工	汉族	城镇	广东-深圳市-龙华区	未婚	非常健康	有，但不清楚例数	不清楚	无人感染	无人感染	以上均无	以上均无	不清楚	关注	官方网站┋手机社交软件┋亲人/朋友┋新闻客户端┋短视频（抖音、快手等）	#VALUE!		1	不清楚	不清楚	不清楚	同意	不知道	同意	同意	同意	同意	不同意	同意	同意	同意	不知道	同意	同意	同意	同意	同意	同意	同意	同意	不知道	不知道	同意	同意	不知道	同意
13784	男	31	研究生及以上	管理	汉族	城市	台湾-新北市-土城区	其他	良好	有，不到10例	无人感染	无人感染	无人感染	以上均无	以上均无	否	关注	电视┋官方网站┋其他：〖公司〗	1		0	非常低	非常低	不清楚	同意	同意	同意	不同意	同意	同意	不同意	同意	同意	同意	不同意	同意	同意	同意	同意	同意	同意	同意	同意	不同意	不同意	同意	同意	不同意	不同意
99522	男	35	本科	管理	汉族	城市	台湾-新竹县-宝山乡	未婚	非常健康	无	无人感染	无人感染	无人感染	以上均无	以上均无	否	非常关注	电视┋报刊┋官方网站┋手机社交软件┋亲人/朋友	1		1	非常高	非常高	非常高	同意	同意	同意	同意	同意	同意	同意	同意	同意	同意	同意	同意	同意	同意	同意	同意	同意	同意	同意	同意	同意	同意	同意	同意	同意
75244	女	22	本科	管理	汉族	城市	台湾-高雄市-鸟松区	已婚	良好	有，不到10例	无人感染	无人感染	无人感染	以上均无	以上均无	不清楚	非常关注	电视┋报刊┋手机社交软件	1		1	非常低	低	低	同意	同意	同意	同意	同意	不同意	不同意	同意	同意	同意	同意	同意	同意	同意	同意	同意	同意	同意	同意	不同意	不同意	同意	同意	同意	同意
82349	女	31	本科	管理	汉族	城市	台湾-桃园市-桃园市	已婚	非常健康	有，10-100例	无人感染	无人感染	无人感染	以上均无	以上均无	不清楚	非常关注	电视┋手机社交软件┋新闻客户端	1		1	低	高	高	同意	不同意	不同意	不同意	同意	同意	不同意	同意	同意	同意	不知道	同意	同意	同意	同意	同意	同意	同意	同意	不知道	不同意	同意	同意	同意	同意
47450	男	31	大专	管理	汉族	城市	台湾-高雄市-左营区	已婚	良好	无	无人感染	无人感染	无人感染	以上均无	以上均无	否	关注	电视┋官方网站┋手机社交软件	1		1	非常低	低	高	同意	同意	同意	不同意	同意	同意	不同意	同意	同意	同意	同意	同意	同意	同意	同意	同意	同意	同意	同意	不同意	同意	同意	同意	同意	不同意
114951	男	31	本科	管理	汉族	城市	广东-深圳市-南山区	已婚	良好	有，200例以上	无人感染	无人感染	不清楚	以上均无	以上均无	否	非常关注	电视┋官方网站┋新闻客户端	1		0	低	低	高	同意	同意	不同意	不同意	同意	同意	同意	同意	同意	同意	同意	同意	同意	同意	同意	同意	同意	同意	同意	不知道	不知道	同意	同意	同意	不同意
25457	男	30	本科	管理	汉族	城市	台湾-新竹市-东区	已婚	良好	有，不到10例	无人感染	无人感染	无人感染	以上均无	以上均无	否	非常关注	电视┋新闻客户端	1		0	低	低	高	同意	不同意	不同意	不同意	同意	同意	不同意	同意	同意	同意	不同意	同意	同意	同意	同意	同意	同意	同意	同意	不同意	不同意	同意	同意	同意	同意
130838	男	30	研究生及以上	管理	汉族	城市	广东-深圳市-龙华区	已婚	非常健康	有，10-100例	无人感染	无人感染	无人感染	以上均无	以上均无	否	非常关注	电视┋官方网站	1		0	非常低	低	高	同意	同意	不同意	不同意	同意	同意	不同意	同意	同意	同意	同意	同意	同意	同意	同意	同意	同意	同意	同意	不知道	不同意	同意	同意	同意	不同意
92856	男	38	本科	管理	汉族	城市	广东-深圳市-龙华区	已婚	良好	有，100-200例	无人感染	无人感染	无人感染	以上均无	以上均无	不清楚	关注	电视┋官方网站┋亲人/朋友	1		0	非常低	低	不清楚	同意	不同意	不同意	不同意	同意	同意	不同意	同意	同意	同意	同意	同意	同意	同意	同意	同意	同意	同意	同意	不同意	不同意	同意	同意	同意	不同意
72702	男	26	研究生及以上	管理	汉族	城市	台湾-新竹县-竹东镇	已婚	良好	无	不清楚	无人感染	无人感染	以上均无	以上均无	否	非常关注	电视┋官方网站┋亲人/朋友┋其他：〖富士康培训〗	1		0	不清楚	不清楚	高	同意	同意	同意	不同意	同意	同意	不同意	同意	同意	同意	不同意	不同意	同意	同意	同意	同意	同意	同意	同意	不知道	同意	同意	同意	同意	同意
73759	男	36	本科	管理	汉族	城市	广东-深圳市-龙华区	已婚	非常健康	有，200例以上	无人感染	无人感染	无人感染	以上均无	以上均无	否	非常关注	电视┋官方网站┋手机社交软件	1		1	低	非常低	非常高	同意	同意	不同意	不同意	同意	同意	不同意	同意	同意	同意	同意	同意	同意	同意	同意	同意	同意	同意	同意	不同意	不同意	同意	同意	同意	同意
78710	男	25	小学及以下	普工	汉族	城市	江西-新余市-渝水区	已婚	非常健康	有，但不清楚例数	无人感染	无人感染	不清楚	以上均无	以上均无	否	非常关注	电视┋亲人/朋友	1		0	不清楚	低	不清楚	同意	同意	不同意	同意	同意	同意	不同意	同意	同意	同意	不同意	同意	同意	同意	同意	同意	同意	同意	同意	同意	不同意	同意	同意	同意	同意
140322	男	26	研究生及以上	管理	汉族	城市	台湾-桃园市-中坜市	已婚	非常健康	无	无人感染	无人感染	无人感染	以上均无	以上均无	不清楚	非常关注	电视┋手机社交软件┋亲人/朋友	1		1	非常低	不清楚	高	同意	同意	不同意	不同意	同意	同意	不同意	同意	同意	同意	同意	同意	同意	同意	同意	同意	同意	同意	同意	不同意	不同意	同意	同意	同意	不知道
107038	男	30	大专	管理	汉族	城市	湖北-武汉市-硚口区	已婚	非常健康	有，200例以上	不清楚	无人感染	无人感染	近期有去过湖北	有居住史	否	关注	电视┋官方网站┋手机社交软件┋新闻客户端	1		1	非常低	高	不清楚	同意	同意	不同意	同意	同意	同意	不同意	同意	同意	同意	不知道	同意	同意	同意	同意	同意	同意	同意	同意	同意	不同意	同意	同意	同意	不知道
63585	男	27	研究生及以上	管理	汉族	城市	台湾-新北市-三重区	离婚	良好	无	不清楚	无人感染	无人感染	以上均无	以上均无	不清楚	非常关注	官方网站┋手机社交软件	#VALUE!		1	低	高	低	同意	不同意	不同意	不知道	同意	同意	不同意	同意	同意	同意	同意	不同意	同意	同意	同意	同意	同意	同意	同意	同意	不知道	同意	同意	同意	同意
96165	男	30	本科	管理	汉族	城市	广东-深圳市-南山区	已婚	良好	有，200例以上	无人感染	无人感染	不清楚	以上均无	以上均无	否	关注	电视┋官方网站┋新闻客户端	1		0	非常低	非常低	高	同意	同意	不同意	不同意	同意	同意	不同意	同意	同意	同意	不知道	同意	同意	同意	同意	同意	同意	同意	同意	不知道	不知道	同意	同意	不同意	不同意
138193	女	20	本科	管理	汉族	城市	广东-深圳市-龙华区	已婚	非常健康	有，但不清楚例数	无人感染	无人感染	无人感染	以上均无	有旅行史	否	非常关注	电视┋手机社交软件┋亲人/朋友	1		1	非常低	非常低	非常高	同意	不知道	同意	不同意	同意	同意	不同意	不知道	同意	同意	不知道	同意	同意	同意	同意	同意	同意	同意	同意	同意	同意	同意	同意	同意	同意
117352	女	27	本科	管理	汉族	城市	广东-深圳市-南山区	已婚	良好	有，200例以上	无人感染	无人感染	无人感染	以上均无	以上均无	否	非常关注	官方网站	#VALUE!		0	非常低	低	高	同意	同意	不同意	不同意	同意	同意	不同意	同意	同意	同意	同意	不同意	同意	同意	同意	同意	同意	同意	同意	不同意	不同意	同意	同意	同意	同意
32533	男	35	初中	普工	汉族	城市	广东-深圳市-龙华区	离婚	非常健康	有，但不清楚例数	不清楚	不清楚	不清楚	以上均无	以上均无	否	关注	电视┋报刊┋手机社交软件	1		1	低	低	低	同意	同意	同意	同意	同意	同意	同意	同意	同意	同意	同意	同意	同意	同意	同意	同意	同意	同意	同意	同意	同意	同意	同意	同意	同意
40707	男	25	本科	组长	汉族	城市	湖北-咸宁市-咸安区	已婚	非常健康	有，200例以上	无人感染	无人感染	无人感染	近期有去过湖北┋近期接触过从湖北地区来的人	有居住史	否	非常关注	电视┋官方网站┋新闻客户端	1		0	非常低	非常低	非常高	同意	同意	不同意	不同意	同意	同意	不同意	同意	同意	同意	同意	同意	同意	同意	同意	同意	同意	同意	同意	不同意	不同意	同意	同意	同意	不同意
96399	男	29	初中	普工	汉族	农村	广东-深圳市-龙华区	已婚	非常健康	无	无人感染	无人感染	无人感染	以上均无	以上均无	否	非常关注	新闻客户端	#VALUE!		0	不清楚	不清楚	不清楚	同意	同意	同意	同意	同意	同意	不同意	同意	同意	同意	同意	不同意	同意	同意	同意	同意	同意	同意	同意	同意	不同意	同意	同意	同意	不同意
58645	男	50	小学及以下	普工	汉族	城市	江西-新余市-渝水区	已婚	非常健康	有，不到10例	无人感染	无人感染	无人感染	以上均无	以上均无	否	非常关注	电视┋官方网站┋手机社交软件┋亲人/朋友	1		1	低	低	低	同意	同意	同意	不同意	同意	同意	不同意	同意	同意	同意	同意	同意	同意	同意	同意	同意	同意	同意	同意	同意	不知道	同意	同意	同意	同意
21148	男	32	小学及以下	普工	汉族	城市	江西-新余市-渝水区	已婚	非常健康	有，不到10例	无人感染	无人感染	无人感染	以上均无	以上均无	否	非常关注	电视┋亲人/朋友┋新闻客户端	1		0	低	低	高	同意	同意	同意	不同意	同意	不同意	不同意	同意	同意	同意	同意	同意	同意	同意	同意	同意	同意	同意	同意	同意	同意	同意	同意	同意	同意
40672	男	25	本科	管理	汉族	城镇	台湾-新竹县-新丰乡	已婚	良好	无	无人感染	无人感染	无人感染	以上均无	以上均无	否	非常关注	电视┋手机社交软件┋亲人/朋友	1		1	非常低	低	高	同意	同意	同意	不同意	同意	同意	不同意	同意	同意	同意	同意	不同意	同意	同意	同意	同意	同意	同意	同意	不同意	同意	同意	同意	同意	同意
66881	男	36	大专	管理	汉族	城市	台湾-新竹县-竹北市	已婚	良好	无	不清楚	无人感染	无人感染	以上均无	以上均无	不清楚	非常关注	电视┋官方网站┋手机社交软件┋新闻客户端	1		1	非常低	低	高	同意	同意	不同意	不同意	同意	同意	不同意	同意	同意	同意	同意	同意	同意	同意	同意	同意	同意	同意	同意	不同意	不知道	同意	同意	同意	同意
113025	男	26	本科	管理	汉族	城镇	台湾-桃园市-大溪镇	已婚	非常健康	无	无人感染	无人感染	无人感染	以上均无	以上均无	否	非常关注	电视┋官方网站┋手机社交软件	1		1	非常低	低	高	同意	同意	不同意	不同意	同意	不同意	不同意	同意	同意	同意	同意	同意	同意	同意	同意	同意	同意	同意	同意	不知道	不知道	同意	同意	同意	不同意
58287	男	47	研究生及以上	管理	汉族	城市	台湾-台北市-文山区	已婚	非常健康	无	无人感染	无人感染	不清楚	以上均无	以上均无	不清楚	非常关注	电视┋报刊┋官方网站	1		0	低	低	非常高	同意	同意	不同意	不同意	同意	同意	不同意	同意	同意	同意	同意	同意	同意	同意	同意	同意	同意	同意	同意	不知道	同意	同意	同意	同意	不同意
137961	男	33	本科	管理	少数民族：〖蒙古族〗	城市	广东-深圳市-南山区	已婚	良好	有，200例以上	无人感染	无人感染	不清楚	以上均无	以上均无	不清楚	非常关注	电视┋手机社交软件┋新闻客户端	1		1	低	低	低	同意	同意	不同意	不知道	同意	同意	不同意	同意	同意	同意	同意	同意	同意	同意	同意	同意	同意	同意	同意	不同意	不知道	同意	同意	同意	同意
9725	男	25	高中/中专	管理	汉族	城市	广东-深圳市-龙华区	已婚	良好	有，200例以上	无人感染	无人感染	无人感染	以上均无	以上均无	否	非常关注	官方网站┋手机社交软件┋新闻客户端	#VALUE!		1	非常高	不清楚	不清楚	同意	不知道	同意	不同意	同意	同意	不同意	不知道	同意	同意	不知道	不知道	同意	同意	同意	同意	同意	同意	同意	不知道	不知道	同意	同意	同意	同意
140588	女	30	本科	管理	汉族	城市	广东-惠州市-惠城区	已婚	良好	有，不到10例	无人感染	无人感染	无人感染	以上均无	以上均无	否	非常关注	电视┋官方网站┋新闻客户端	1		0	非常低	不清楚	不清楚	同意	不知道	不同意	不同意	同意	同意	不同意	同意	同意	同意	同意	同意	同意	同意	同意	同意	同意	同意	同意	不同意	不同意	同意	同意	同意	同意
10630	女	22	本科	组长	汉族	城市	广东-深圳市-龙华区	已婚	一般	有，但不清楚例数	不清楚	无人感染	不清楚	以上均无	以上均无	否	非常关注	电视┋手机社交软件┋新闻客户端	1		1	不清楚	低	高	同意	同意	不同意	不同意	同意	同意	不同意	同意	同意	同意	同意	不同意	同意	同意	同意	同意	同意	同意	同意	不同意	不同意	同意	同意	同意	同意
69204	男	35	大专	管理	汉族	城市	台湾-云林县-西螺镇	已婚	一般	有，不到10例	无人感染	无人感染	无人感染	以上均无	以上均无	不清楚	非常关注	电视┋手机社交软件┋新闻客户端	1		1	非常低	低	高	同意	同意	同意	不同意	同意	同意	不同意	同意	同意	同意	不知道	同意	同意	同意	同意	同意	同意	同意	同意	同意	不知道	同意	同意	不同意	不同意
103313	女	39	大专	管理	汉族	城镇	广东-湛江市-麻章区	已婚	非常健康	无	无人感染	无人感染	不清楚	以上均无	以上均无	否	非常关注	官方网站┋手机社交软件┋亲人/朋友	#VALUE!		1	非常低	高	高	同意	同意	不同意	不同意	同意	同意	不同意	同意	同意	同意	同意	不同意	同意	同意	同意	同意	同意	同意	同意	不知道	不知道	同意	同意	同意	同意
131629	女	39	研究生及以上	管理	汉族	城市	台湾-台中市-西屯区	已婚	非常健康	无	无人感染	无人感染	无人感染	以上均无	以上均无	不清楚	关注	电视┋报刊┋官方网站	1		0	低	高	高	同意	同意	不同意	不同意	同意	同意	不同意	同意	同意	同意	不同意	同意	同意	同意	同意	同意	同意	同意	同意	不同意	不同意	同意	同意	不同意	不同意
3516	男	25	研究生及以上	管理	汉族	城市	台湾-新北市-板桥区	已婚	非常健康	无	无人感染	无人感染	无人感染	以上均无	以上均无	不清楚	非常关注	电视┋官方网站┋手机社交软件	1		1	非常低	非常低	非常高	同意	不同意	不同意	不同意	同意	同意	不同意	同意	同意	同意	同意	同意	同意	同意	同意	同意	同意	同意	同意	不同意	不同意	同意	同意	同意	不同意
61717	男	32	高中/中专	普工	汉族	城市	广东-深圳市-龙华区	已婚	良好	有，200例以上	不清楚	无人感染	不清楚	以上均无	以上均无	否	非常关注	电视┋手机社交软件┋新闻客户端	1		1	非常低	低	非常高	同意	同意	不同意	不同意	同意	同意	不同意	同意	同意	同意	同意	同意	同意	同意	同意	同意	同意	同意	同意	不同意	不同意	同意	同意	不同意	不同意
6249	男	31	本科	组长	汉族	城市	广东-惠州市-惠城区	已婚	良好	有，不到10例	无人感染	无人感染	无人感染	以上均无	以上均无	否	关注	电视┋手机社交软件┋新闻客户端	1		1	非常低	低	高	同意	不同意	不同意	不同意	同意	不同意	不同意	同意	同意	同意	同意	同意	同意	同意	同意	同意	同意	同意	同意	不同意	不同意	同意	同意	同意	同意
126905	男	29	大专	组长	汉族	城市	广东-深圳市-南山区	已婚	非常健康	有，200例以上	无人感染	无人感染	无人感染	以上均无	以上均无	不清楚	非常关注	电视┋报刊┋官方网站┋手机社交软件┋亲人/朋友	1		1	非常低	低	非常高	同意	同意	同意	不同意	同意	同意	不同意	同意	同意	同意	同意	同意	同意	同意	同意	同意	同意	同意	同意	不知道	不同意	同意	同意	同意	不同意
141944	女	24	本科	管理	汉族	城市	广东-深圳市-龙华区	已婚	非常健康	有，10-100例	无人感染	无人感染	无人感染	以上均无	以上均无	否	非常关注	电视┋官方网站┋手机社交软件	1		1	非常低	非常低	非常高	同意	同意	不同意	不同意	同意	同意	不同意	同意	同意	同意	不知道	同意	同意	同意	同意	同意	同意	同意	同意	同意	不知道	同意	同意	同意	同意
87373	男	22	研究生及以上	管理	汉族	城镇	湖北-随州市-随县	已婚	非常健康	有，不到10例	无人感染	无人感染	不清楚	近期有去过湖北	有居住史	不清楚	非常关注	官方网站┋手机社交软件┋新闻客户端	#VALUE!		1	低	高	高	同意	同意	同意	不同意	同意	不同意	不同意	同意	同意	同意	不同意	同意	同意	同意	同意	同意	同意	同意	同意	同意	同意	同意	同意	同意	同意
29819	女	21	本科	管理	汉族	城镇	陕西-宝鸡市-岐山县	已婚	非常健康	有，不到10例	无人感染	无人感染	无人感染	以上均无	以上均无	否	关注	电视┋官方网站	1		0	非常低	低	低	同意	同意	不同意	不同意	同意	同意	不同意	同意	同意	同意	同意	不同意	同意	同意	同意	同意	同意	同意	同意	不同意	不同意	同意	同意	同意	不同意
22483	男	25	大专	管理	汉族	城镇	广东-东莞市	已婚	良好	有，但不清楚例数	不清楚	无人感染	无人感染	近期有去过湖北	有居住史	否	非常关注	电视┋官方网站┋手机社交软件┋亲人/朋友┋新闻客户端┋短视频（抖音、快手等）	1		1	非常低	低	高	同意	同意	同意	不同意	同意	同意	不同意	同意	同意	同意	同意	同意	同意	同意	同意	同意	同意	同意	同意	不同意	不同意	同意	同意	同意	同意
44475	女	28	高中/中专	普工	汉族	城市	广东-深圳市-龙华区	已婚	良好	有，200例以上	不清楚	无人感染	无人感染	以上均无	以上均无	否	非常关注	电视┋官方网站┋手机社交软件	1		1	非常低	高	高	同意	不同意	同意	不同意	同意	不同意	不同意	同意	同意	同意	同意	同意	同意	同意	同意	同意	同意	同意	同意	不同意	不同意	同意	同意	不同意	不同意
21503	男	19	大专	管理	汉族	城市	湖北-黄石市-黄石港区	已婚	非常健康	有，200例以上	无人感染	无人感染	不清楚	近期有去过湖北	有居住史	否	非常关注	电视┋手机社交软件┋亲人/朋友┋新闻客户端	1		1	低	低	高	同意	不知道	同意	不同意	同意	同意	不同意	同意	同意	同意	同意	同意	同意	同意	同意	同意	同意	同意	同意	不知道	不知道	同意	同意	同意	同意
101492	男	31	本科	管理	汉族	城市	广东-深圳市-龙华区	已婚	良好	有，但不清楚例数	不清楚	无人感染	无人感染	近期有去过动物交易市场┋以上均无	以上均无	否	关注	手机社交软件┋亲人/朋友	#VALUE!		1	非常低	低	非常高	同意	同意	同意	不同意	同意	同意	不同意	不同意	同意	同意	不同意	同意	同意	同意	同意	同意	同意	同意	同意	不同意	不同意	同意	同意	同意	不同意
27891	男	30	大专	管理	汉族	城市	广东-深圳市-龙岗区	已婚	非常健康	有，但不清楚例数	无人感染	无人感染	无人感染	以上均无	以上均无	不清楚	非常关注	官方网站┋手机社交软件┋新闻客户端	#VALUE!		1	非常低	非常低	高	同意	同意	不知道	不同意	同意	不同意	不同意	不知道	同意	同意	同意	同意	同意	同意	同意	同意	同意	同意	同意	不知道	不知道	同意	同意	同意	不同意
9210	男	29	大专	管理	汉族	城市	广东-深圳市-龙华区	已婚	非常健康	无	无人感染	无人感染	无人感染	以上均无	以上均无	不清楚	非常关注	电视┋手机社交软件	1		1	非常高	非常低	高	同意	同意	不知道	不同意	同意	同意	不同意	同意	同意	同意	不知道	同意	同意	同意	同意	同意	同意	同意	同意	不知道	不知道	同意	同意	同意	同意
117904	女	36	高中/中专	组长	汉族	城市	广东-深圳市-龙华区	已婚	非常健康	有，不到10例	无人感染	无人感染	无人感染	以上均无	以上均无	否	非常关注	电视┋官方网站┋新闻客户端	1		0	非常低	非常低	不清楚	同意	同意	同意	不同意	同意	同意	不同意	同意	同意	同意	同意	不同意	同意	同意	同意	同意	同意	同意	同意	同意	同意	同意	同意	同意	同意
4558	男	32	大专	管理	汉族	城市	湖北-黄石市-黄石港区	已婚	良好	有，200例以上	无人感染	无人感染	不清楚	近期有去过湖北	有居住史	否	非常关注	电视┋手机社交软件┋新闻客户端	1		1	低	低	低	同意	不知道	同意	不同意	同意	不知道	不同意	同意	同意	同意	不知道	同意	同意	同意	同意	同意	同意	同意	同意	不知道	不知道	同意	同意	同意	不知道
22170	男	30	高中/中专	普工	汉族	城市	安徽-芜湖市-弋江区	已婚	良好	有，不到10例	无人感染	无人感染	不清楚	近期有去过湖北	有居住史	不清楚	关注	电视┋官方网站┋手机社交软件┋新闻客户端┋短视频（抖音、快手等）	1		1	不清楚	不清楚	不清楚	同意	不同意	不同意	不同意	同意	同意	不同意	同意	同意	不同意	不同意	同意	同意	同意	同意	同意	同意	同意	同意	不同意	不同意	同意	同意	同意	不同意
71619	男	23	大专	管理	汉族	城市	广东-深圳市-龙华区	已婚	非常健康	有，200例以上	无人感染	不清楚	不清楚	以上均无	以上均无	否	非常关注	电视┋报刊┋官方网站┋手机社交软件┋亲人/朋友┋新闻客户端	1		1	低	低	低	同意	同意	同意	不同意	同意	同意	不同意	同意	同意	同意	同意	同意	同意	同意	同意	同意	同意	同意	同意	不知道	不知道	同意	同意	同意	不同意
140754	男	27	高中/中专	普工	汉族	城市	广东-深圳市-龙华区	已婚	非常健康	有，10-100例	不清楚	无人感染	无人感染	近期有去过湖北	有旅行史	不清楚	非常关注	电视┋官方网站┋新闻客户端	1		0	低	非常高	低	同意	不同意	不同意	不同意	同意	同意	不同意	同意	同意	同意	不同意	同意	不同意	同意	同意	同意	同意	同意	同意	不同意	不同意	同意	同意	同意	同意
50804	男	34	大专	管理	汉族	城市	四川-广元市-利州区	已婚	良好	有，不到10例	不清楚	无人感染	不清楚	以上均无	以上均无	不清楚	非常关注	电视┋手机社交软件┋新闻客户端	1		1	不清楚	低	高	同意	同意	不同意	不同意	同意	不同意	不同意	同意	同意	同意	同意	不同意	同意	同意	同意	同意	同意	同意	同意	不同意	不同意	同意	同意	同意	不同意
59757	女	26	初中	普工	汉族	农村	湖南-娄底市-新化县	已婚	良好	有，不到10例	无人感染	无人感染	不清楚	以上均无	以上均无	否	非常关注	电视┋官方网站┋亲人/朋友┋新闻客户端	1		0	非常低	高	高	同意	不同意	不同意	不同意	同意	同意	不同意	同意	同意	同意	不同意	不同意	同意	同意	同意	同意	同意	不同意	不同意	不同意	不同意	同意	同意	同意	同意
129509	女	20	本科	管理	汉族	城市	湖北-武汉市-武昌区	已婚	良好	有，200例以上	无人感染	无人感染	无人感染	近期有去过湖北┋近期接触过从湖北地区来的人	有居住史	否	非常关注	电视┋官方网站┋手机社交软件┋亲人/朋友┋新闻客户端	1		1	非常低	低	高	同意	同意	不同意	不同意	同意	同意	不同意	同意	同意	同意	同意	同意	同意	同意	同意	同意	同意	同意	同意	同意	同意	同意	同意	同意	同意
13332	男	31	研究生及以上	管理	汉族	城市	台湾-台北市-北投区	已婚	非常健康	有，10-100例	无人感染	无人感染	无人感染	以上均无	以上均无	不清楚	非常关注	电视┋亲人/朋友┋其他：〖公司訊息〗	1		0	非常低	低	高	同意	同意	不同意	不同意	同意	同意	不同意	同意	同意	同意	同意	同意	同意	同意	同意	同意	同意	同意	同意	不同意	不同意	同意	同意	同意	同意
74272	男	18	研究生及以上	管理	汉族	城市	台湾-桃园市-杨梅市	已婚	良好	有，不到10例	无人感染	无人感染	无人感染	以上均无	以上均无	否	非常关注	报刊┋官方网站┋手机社交软件	#VALUE!		1	非常低	低	高	同意	同意	同意	不同意	同意	同意	不同意	同意	同意	同意	同意	同意	同意	同意	同意	同意	同意	同意	同意	同意	同意	同意	同意	同意	不同意
92855	男	26	大专	管理	少数民族：〖中国香港〗	城市	香港-新界-屯门区	已婚	良好	有，10-100例	不清楚	无人感染	不清楚	以上均无	以上均无	不清楚	关注	电视┋手机社交软件┋亲人/朋友	1		1	非常低	低	低	同意	同意	同意	不知道	同意	同意	不同意	同意	同意	同意	同意	同意	同意	同意	同意	不同意	同意	同意	同意	不知道	同意	同意	同意	同意	同意
64522	男	20	本科	管理	汉族	城市	广东-深圳市-龙华区	已婚	良好	有，200例以上	无人感染	无人感染	无人感染	以上均无	以上均无	否	非常关注	电视┋官方网站┋手机社交软件	1		1	低	低	低	同意	同意	不同意	不同意	同意	不同意	不同意	同意	同意	同意	同意	同意	同意	同意	同意	同意	同意	同意	同意	不同意	不同意	同意	同意	同意	同意
141433	男	22	研究生及以上	管理	汉族	城市	台湾-台北市-大安区	已婚	非常健康	有，不到10例	无人感染	无人感染	无人感染	以上均无	以上均无	否	非常关注	电视┋报刊┋手机社交软件	1		1	非常低	低	高	同意	同意	不同意	不同意	同意	不同意	不同意	同意	同意	同意	不同意	同意	同意	同意	同意	同意	同意	同意	同意	不同意	同意	同意	同意	同意	同意
86095	男	29	研究生及以上	管理	汉族	城市	台湾-新竹市-北区	已婚	良好	无	无人感染	无人感染	无人感染	以上均无	以上均无	不清楚	非常关注	手机社交软件	#VALUE!		1	低	低	高	同意	同意	同意	同意	同意	同意	同意	同意	同意	同意	同意	同意	同意	同意	同意	同意	同意	同意	同意	同意	同意	同意	同意	同意	同意
79816	男	30	大专	普工	汉族	城市	湖北-武汉市-江夏区	已婚	非常健康	有，200例以上	无人感染	无人感染	无人感染	近期有去过湖北	有居住史	否	非常关注	电视┋手机社交软件┋新闻客户端	1		1	低	高	高	同意	同意	同意	不同意	同意	同意	不同意	同意	同意	同意	不同意	同意	同意	同意	同意	同意	同意	同意	同意	不同意	同意	同意	同意	同意	不同意
60333	男	24	本科	组长	汉族	城市	湖北-黄冈市-黄州区	已婚	一般	有，200例以上	不清楚	无人感染	无人感染	近期有去过湖北	有居住史	否	非常关注	电视┋官方网站┋手机社交软件┋亲人/朋友┋新闻客户端	1		1	非常低	低	高	同意	同意	同意	不同意	同意	同意	不同意	同意	同意	同意	同意	同意	同意	同意	同意	同意	同意	不同意	不同意	不同意	不同意	同意	同意	同意	同意
140008	女	35	研究生及以上	管理	汉族	城市	台湾-台北市-信义区	已婚	良好	有，10-100例	无人感染	无人感染	不清楚	以上均无	以上均无	否	关注	电视┋手机社交软件┋新闻客户端	1		1	低	低	高	同意	不同意	不同意	不同意	同意	不同意	不同意	同意	同意	同意	同意	同意	同意	同意	同意	同意	同意	同意	同意	不同意	不同意	同意	同意	同意	同意
120509	女	39	研究生及以上	管理	汉族	城市	海外-美洲-加拿大	已婚	良好	无	无人感染	无人感染	无人感染	以上均无	以上均无	否	非常关注	电视┋报刊	1		0	非常高	高	低	同意	同意	同意	同意	同意	不同意	不同意	同意	同意	同意	同意	同意	同意	同意	同意	同意	同意	同意	同意	同意	不同意	同意	同意	同意	同意
130831	男	33	本科	管理	汉族	城市	湖北-荆州市-松滋市	已婚	非常健康	有，10-100例	不清楚	无人感染	无人感染	近期有去过湖北	有居住史	不清楚	关注	电视┋手机社交软件┋新闻客户端	1		1	非常低	高	低	同意	同意	不同意	不同意	同意	同意	不同意	同意	同意	同意	同意	不同意	同意	同意	同意	同意	同意	同意	同意	不知道	不知道	同意	同意	同意	同意
57699	男	32	本科	管理	汉族	城市	天津-天津市-滨海新区	已婚	非常健康	有，不到10例	无人感染	无人感染	无人感染	以上均无	以上均无	否	非常关注	电视┋官方网站┋手机社交软件	1		1	低	高	低	同意	同意	同意	不同意	同意	同意	不同意	同意	同意	同意	同意	同意	同意	同意	同意	同意	同意	同意	同意	不同意	不同意	同意	同意	同意	同意
110872	男	33	高中/中专	普工	汉族	城市	四川-广安市-华蓥市	已婚	非常健康	有，100-200例	无人感染	无人感染	无人感染	以上均无	以上均无	否	非常关注	电视┋手机社交软件┋新闻客户端	1		1	非常低	低	高	同意	不同意	同意	不知道	同意	同意	不同意	同意	同意	同意	同意	同意	同意	同意	同意	同意	同意	同意	同意	同意	不同意	同意	同意	同意	同意
137549	男	24	研究生及以上	管理	汉族	城市	江西-吉安市-吉安县	已婚	良好	有，不到10例	无人感染	无人感染	无人感染	以上均无	以上均无	否	关注	电视┋手机社交软件	1		1	非常低	低	低	同意	不知道	不同意	不同意	同意	不同意	不同意	同意	同意	同意	不知道	同意	同意	同意	同意	同意	同意	同意	同意	同意	不知道	同意	同意	同意	同意
7932	女	19	高中/中专	普工	汉族	城市	四川-广安市-华蓥市	已婚	非常健康	有，100-200例	无人感染	无人感染	无人感染	以上均无	以上均无	否	非常关注	电视┋官方网站┋手机社交软件┋亲人/朋友┋新闻客户端	1		1	非常低	高	高	同意	不同意	同意	不同意	同意	不同意	不同意	同意	同意	同意	同意	同意	同意	同意	同意	同意	同意	同意	同意	同意	不同意	同意	同意	同意	同意
27272	男	40	研究生及以上	管理	汉族	城市	台湾-台北市-士林区	未婚	非常健康	无	无人感染	无人感染	无人感染	以上均无	以上均无	不清楚	非常关注	官方网站┋新闻客户端	#VALUE!		0	非常低	低	高	同意	同意	不同意	不同意	同意	同意	不同意	同意	同意	同意	同意	不同意	同意	同意	同意	同意	同意	同意	同意	不同意	不同意	同意	同意	不同意	不同意
64812	男	40	研究生及以上	管理	汉族	城市	台湾-新北市-新庄区	已婚	良好	有，10-100例	无人感染	无人感染	无人感染	以上均无	以上均无	不清楚	非常关注	电视┋官方网站┋手机社交软件	1		1	非常低	低	高	同意	不同意	不同意	不同意	同意	同意	不同意	同意	同意	同意	同意	同意	同意	同意	同意	同意	同意	同意	同意	同意	同意	同意	同意	同意	同意
3781	男	35	高中/中专	普工	少数民族：〖苗族〗	城市	广东-深圳市-龙华区	已婚	良好	无	无人感染	无人感染	无人感染	以上均无	以上均无	否	非常关注	官方网站┋手机社交软件	#VALUE!		1	非常低	不清楚	非常高	同意	不知道	同意	同意	同意	同意	不同意	同意	同意	同意	同意	不同意	同意	同意	同意	同意	同意	同意	同意	同意	同意	同意	同意	同意	同意
124133	男	34	本科	管理	汉族	城市	湖北-武汉市-武昌区	已婚	良好	有，200例以上	不清楚	无人感染	无人感染	近期有去过湖北	有居住史	否	非常关注	电视┋手机社交软件┋亲人/朋友┋新闻客户端	1		1	低	低	高	同意	同意	不同意	不同意	同意	同意	不同意	同意	同意	同意	同意	同意	同意	同意	同意	同意	同意	同意	同意	同意	同意	同意	同意	同意	同意
93647	男	25	研究生及以上	管理	汉族	城市	台湾-新竹市-东区	已婚	非常健康	无	无人感染	无人感染	无人感染	以上均无	以上均无	否	非常关注	电视┋官方网站┋手机社交软件	1		1	非常低	低	高	同意	同意	不同意	不同意	同意	同意	不同意	同意	同意	同意	同意	同意	同意	同意	同意	同意	同意	同意	同意	同意	不同意	同意	同意	同意	不同意
134536	男	30	大专	管理	汉族	城市	广东-深圳市-龙华区	已婚	良好	有，200例以上	有人确诊感染	无人感染	无人感染	以上均无	以上均无	否	非常关注	电视┋官方网站┋手机社交软件┋新闻客户端	1		1	高	非常低	高	同意	同意	不同意	不同意	同意	同意	不同意	同意	同意	同意	同意	同意	同意	同意	同意	同意	同意	同意	同意	同意	不同意	同意	同意	同意	不同意
15227	男	31	大专	管理	汉族	城市	广东-深圳市-罗湖区	已婚	良好	有，但不清楚例数	不清楚	无人感染	不清楚	以上均无	以上均无	不清楚	非常关注	电视┋手机社交软件	1		1	低	低	低	同意	不同意	不同意	不知道	同意	同意	不知道	同意	同意	同意	不知道	同意	同意	同意	同意	同意	同意	同意	同意	不知道	同意	同意	同意	同意	同意
68086	男	32	高中/中专	普工	汉族	城市	广东-深圳市-龙华区	已婚	非常健康	有，200例以上	不清楚	无人感染	不清楚	近期有去过湖北	有旅行史	不清楚	非常关注	电视┋官方网站┋新闻客户端	1		0	非常低	高	低	同意	不同意	不同意	不同意	同意	同意	不同意	同意	同意	同意	不同意	同意	同意	同意	同意	同意	同意	同意	同意	不知道	不同意	同意	同意	同意	同意
59635	男	35	初中	普工	汉族	农村	江西-宜春市-樟树市	已婚	良好	有，但不清楚例数	无人感染	无人感染	不清楚	以上均无	以上均无	否	非常关注	电视┋手机社交软件┋短视频（抖音、快手等）	1		1	非常低	不清楚	不清楚	同意	同意	同意	不同意	不知道	不知道	不同意	同意	同意	同意	不知道	同意	同意	不知道	同意	同意	同意	同意	同意	不知道	不知道	同意	同意	同意	同意
40985	女	38	本科	管理	汉族	城市	广东-深圳市-龙岗区	已婚	一般	有，200例以上	不清楚	不清楚	不清楚	以上均无	以上均无	不清楚	非常关注	电视┋手机社交软件	1		1	不清楚	不清楚	不清楚	不知道	不知道	不知道	不知道	同意	同意	不知道	同意	同意	同意	同意	同意	同意	同意	同意	同意	同意	同意	同意	同意	同意	同意	同意	同意	同意
4283	男	33	大专	普工	汉族	农村	广西-南宁市-横县	未婚	非常健康	有，但不清楚例数	无人感染	无人感染	无人感染	以上均无	以上均无	否	非常关注	电视┋官方网站┋手机社交软件	1		1	非常低	高	高	同意	不知道	不知道	不知道	同意	不知道	不同意	同意	同意	同意	不知道	同意	不知道	不知道	不知道	不知道	不知道	同意	同意	不知道	不知道	不知道	同意	不知道	同意
51128	男	40	高中/中专	普工	少数民族：〖苗族〗	城市	广东-深圳市-龙华区	已婚	非常健康	有，但不清楚例数	无人感染	无人感染	无人感染	以上均无	以上均无	否	非常关注	官方网站┋手机社交软件	#VALUE!		1	非常高	非常低	非常高	同意	同意	同意	同意	同意	同意	不同意	同意	同意	同意	同意	同意	同意	同意	同意	同意	同意	同意	同意	同意	同意	同意	同意	同意	同意
19900	男	30	本科	管理	汉族	城市	广东-深圳市-龙岗区	已婚	良好	有，200例以上	无人感染	无人感染	无人感染	以上均无	以上均无	否	非常关注	电视┋手机社交软件┋亲人/朋友	1		1	低	低	低	同意	不同意	不同意	不同意	同意	不同意	不同意	同意	同意	同意	同意	不同意	同意	同意	同意	同意	同意	同意	同意	同意	不同意	同意	同意	同意	同意
111094	男	30	本科	管理	汉族	城市	广东-深圳市-龙华区	离婚	一般	有，200例以上	不清楚	无人感染	不清楚	以上均无	以上均无	不清楚	非常关注	电视┋官方网站┋手机社交软件	1		1	低	低	高	同意	同意	不同意	不同意	同意	同意	不同意	同意	同意	同意	同意	不同意	同意	同意	同意	同意	同意	同意	同意	不知道	不同意	同意	同意	同意	同意
100744	男	29	小学及以下	普工	汉族	城镇	湖南-怀化市-洪江市	其他	一般	无	无人感染	无人感染	无人感染	以上均无	以上均无	否	关注	电视	1		0	低	低	低	同意	同意	同意	同意	同意	同意	同意	同意	同意	同意	同意	同意	同意	同意	同意	同意	同意	同意	同意	同意	同意	同意	同意	同意	同意
24729	男	32	高中/中专	普工	汉族	城市	湖南-娄底市-新化县	已婚	较差	有，但不清楚例数	不清楚	不清楚	不清楚	近期接触过从湖北地区来的人	以上均无	不清楚	非常关注	手机社交软件	#VALUE!		1	不清楚	不清楚	不清楚	同意	不知道	不同意	不同意	不知道	同意	不同意	不知道	同意	同意	不知道	不知道	同意	同意	同意	同意	同意	不知道	不同意	不同意	不知道	同意	同意	同意	同意
20755	男	26	本科	管理	汉族	城市	湖北-武汉市-武昌区	已婚	良好	有，200例以上	不清楚	无人感染	无人感染	近期有去过湖北	有居住史	否	非常关注	电视┋手机社交软件┋亲人/朋友	1		1	低	低	高	同意	同意	不同意	不同意	同意	同意	不同意	同意	同意	同意	同意	同意	同意	同意	同意	同意	同意	同意	同意	同意	同意	同意	同意	同意	同意
44421	男	33	本科	管理	汉族	城市	广东-深圳市-龙华区	已婚	良好	有，10-100例	无人感染	无人感染	无人感染	近期有去过湖北	有居住史	否	非常关注	电视┋手机社交软件┋新闻客户端	1		1	低	高	高	同意	不同意	不同意	不同意	同意	不同意	不同意	同意	同意	同意	同意	同意	同意	同意	同意	同意	同意	同意	同意	同意	不同意	同意	同意	同意	同意
56783	男	19	本科	管理	汉族	城市	陕西-渭南市-华州区	已婚	良好	无	无人感染	无人感染	无人感染	以上均无	以上均无	不清楚	关注	电视┋报刊┋官方网站	1		0	高	高	低	同意	同意	同意	不知道	同意	同意	不知道	不知道	同意	同意	不知道	不知道	同意	同意	同意	同意	同意	同意	同意	不知道	不知道	同意	同意	同意	不知道
51014	男	34	高中/中专	普工	汉族	城市	广东-深圳市-龙华区	未婚	非常健康	有，但不清楚例数	不清楚	无人感染	不清楚	以上均无	以上均无	否	关注	手机社交软件┋新闻客户端┋短视频（抖音、快手等）	#VALUE!		1	低	低	高	同意	不同意	同意	不同意	同意	同意	不同意	同意	同意	同意	不同意	同意	同意	同意	同意	同意	同意	同意	同意	同意	不同意	同意	同意	同意	同意
28240	女	36	初中	普工	汉族	城镇	四川-眉山市-仁寿县	已婚	良好	无	不清楚	无人感染	无人感染	以上均无	以上均无	不清楚	非常关注	电视┋官方网站┋手机社交软件┋亲人/朋友┋新闻客户端┋短视频（抖音、快手等）	1		1	非常低	非常高	非常低	同意	不同意	不同意	同意	同意	同意	不同意	同意	同意	不同意	不同意	不同意	同意	同意	同意	同意	同意	同意	同意	不同意	不同意	同意	同意	同意	同意
58120	女	21	本科	管理	汉族	城市	台湾-新竹县-竹北市	已婚	非常健康	无	无人感染	无人感染	无人感染	以上均无	以上均无	否	非常关注	电视┋官方网站┋手机社交软件	1		1	非常低	低	低	同意	不同意	不同意	不同意	同意	同意	不同意	同意	同意	同意	同意	同意	同意	同意	同意	同意	同意	同意	同意	同意	不同意	同意	同意	同意	同意
52430	男	31	高中/中专	普工	汉族	城镇	江西-九江市-永修县	已婚	非常健康	有，不到10例	无人感染	无人感染	无人感染	以上均无	以上均无	否	关注	电视┋新闻客户端	1		0	低	低	高	同意	不同意	同意	不同意	同意	同意	不同意	同意	同意	同意	同意	同意	同意	同意	同意	同意	同意	同意	同意	不知道	同意	同意	同意	同意	同意
53322	男	31	本科	管理	汉族	城市	台湾-台北市-士林区	已婚	非常健康	无	无人感染	无人感染	无人感染	以上均无	以上均无	否	非常关注	电视┋手机社交软件┋亲人/朋友	1		1	非常低	非常低	高	同意	不同意	不同意	不同意	同意	不同意	不同意	同意	同意	同意	不同意	同意	同意	同意	同意	同意	同意	同意	同意	同意	同意	同意	同意	同意	同意
28712	女	37	本科	管理	汉族	城市	安徽-合肥市-蜀山区	已婚	良好	有，200例以上	无人感染	无人感染	不清楚	以上均无	以上均无	否	非常关注	电视┋官方网站┋手机社交软件┋亲人/朋友┋新闻客户端	1		1	非常低	低	非常高	同意	不同意	不同意	不同意	同意	同意	不同意	同意	同意	同意	同意	不同意	同意	同意	同意	同意	同意	同意	同意	同意	同意	同意	同意	同意	同意
12363	男	28	本科	管理	少数民族：〖满族〗	城市	海外-大洋洲-新西兰	已婚	非常健康	无	无人感染	无人感染	不清楚	以上均无	以上均无	否	非常关注	手机社交软件┋亲人/朋友┋新闻客户端┋短视频（抖音、快手等）	#VALUE!		1	不清楚	高	低	同意	同意	同意	不同意	同意	不同意	不同意	同意	同意	同意	不知道	不知道	同意	同意	同意	同意	同意	同意	同意	同意	同意	同意	同意	同意	同意
42223	男	28	本科	管理	汉族	城市	广东-深圳市-龙华区	已婚	非常健康	有，10-100例	无人感染	无人感染	无人感染	以上均无	以上均无	不清楚	非常关注	电视┋官方网站┋亲人/朋友	1		0	非常高	低	低	同意	同意	不同意	不同意	同意	同意	不同意	同意	同意	同意	同意	同意	同意	同意	同意	同意	同意	同意	同意	同意	不知道	同意	同意	同意	不同意
53858	男	33	研究生及以上	管理	汉族	城市	广东-深圳市-龙岗区	已婚	非常健康	有，200例以上	无人感染	无人感染	不清楚	以上均无	以上均无	不清楚	非常关注	电视┋手机社交软件┋亲人/朋友┋新闻客户端┋短视频（抖音、快手等）	1		1	非常低	低	高	同意	同意	不同意	不同意	同意	同意	不同意	同意	同意	同意	不知道	同意	同意	同意	同意	同意	同意	同意	同意	不同意	不同意	同意	同意	同意	不知道
92293	男	29	研究生及以上	管理	汉族	城市	广东-深圳市-龙华区	已婚	非常健康	有，200例以上	无人感染	无人感染	无人感染	以上均无	以上均无	否	非常关注	电视┋手机社交软件┋亲人/朋友┋新闻客户端┋短视频（抖音、快手等）	1		1	非常低	低	低	同意	不知道	不同意	不同意	同意	不同意	不同意	同意	同意	同意	同意	同意	同意	同意	同意	同意	同意	同意	同意	同意	不同意	同意	同意	不同意	不知道
105878	女	36	本科	管理	汉族	城市	广东-深圳市-南山区	已婚	良好	有，200例以上	无人感染	无人感染	不清楚	以上均无	以上均无	不清楚	非常关注	电视┋官方网站┋手机社交软件┋亲人/朋友	1		1	不清楚	低	低	同意	同意	不同意	不同意	同意	同意	不同意	同意	同意	同意	同意	不同意	同意	同意	同意	同意	同意	同意	同意	不同意	不同意	同意	同意	同意	同意
69637	男	24	研究生及以上	管理	汉族	城市	台湾-台南市-东区	已婚	较差	无	无人感染	无人感染	无人感染	以上均无	以上均无	否	非常关注	电视┋官方网站┋手机社交软件┋新闻客户端	1		1	非常低	低	非常高	同意	同意	不同意	不同意	同意	同意	不同意	同意	同意	同意	同意	同意	同意	同意	同意	同意	同意	同意	同意	不同意	不同意	不同意	同意	同意	不同意
131362	女	20	本科	管理	汉族	城市	台湾-台中市-西屯区	已婚	良好	无	无人感染	无人感染	无人感染	以上均无	以上均无	不清楚	非常关注	电视┋官方网站	1		0	不清楚	低	高	同意	同意	不同意	不同意	同意	同意	不同意	同意	同意	同意	同意	同意	同意	同意	同意	同意	同意	同意	同意	不知道	不知道	同意	同意	同意	不知道
113848	男	27	大专	管理	汉族	城市	安徽-合肥市-庐江县	已婚	良好	有，10-100例	不清楚	无人感染	不清楚	以上均无	以上均无	不清楚	关注	手机社交软件	#VALUE!		1	低	低	高	同意	同意	不同意	不同意	同意	不同意	不同意	同意	同意	同意	不同意	同意	同意	不同意	同意	同意	同意	同意	同意	不同意	不同意	同意	同意	同意	同意
20132	男	24	研究生及以上	管理	汉族	城市	台湾-台北市-大安区	已婚	良好	无	无人感染	无人感染	无人感染	以上均无	以上均无	否	非常关注	电视┋报刊┋手机社交软件	1		1	低	低	高	同意	不同意	不同意	不同意	同意	同意	不同意	同意	同意	同意	同意	同意	同意	同意	同意	同意	同意	同意	同意	同意	同意	同意	同意	同意	同意
958	男	29	高中/中专	普工	汉族	城镇	湖南-娄底市-新化县	已婚	良好	有，不到10例	无人感染	无人感染	无人感染	以上均无	以上均无	不清楚	关注	电视┋官方网站┋新闻客户端┋短视频（抖音、快手等）	1		0	非常低	不清楚	不清楚	同意	不知道	不知道	不同意	同意	不知道	不同意	同意	不同意	同意	不知道	同意	同意	不知道	同意	同意	同意	同意	同意	不知道	不同意	同意	同意	同意	同意
117094	男	37	大专	管理	汉族	城市	湖北-襄阳市-老河口市	已婚	非常健康	有，10-100例	无人感染	无人感染	无人感染	近期有去过湖北	有居住史	否	非常关注	电视┋官方网站┋手机社交软件┋新闻客户端	1		1	非常低	低	高	同意	同意	同意	不同意	同意	同意	不同意	同意	同意	同意	同意	不同意	同意	同意	同意	同意	同意	同意	同意	不同意	不同意	同意	同意	同意	同意
12723	男	30	初中	普工	汉族	农村	湖北-黄冈市-蕲春县	已婚	非常健康	有，但不清楚例数	无人感染	无人感染	无人感染	近期有去过湖北┋以上均无	有居住史	否	关注	手机社交软件┋新闻客户端┋短视频（抖音、快手等）	#VALUE!		1	非常低	非常低	高	同意	同意	同意	不同意	同意	同意	不同意	同意	同意	不同意	同意	同意	同意	同意	同意	同意	同意	同意	同意	不同意	不同意	同意	同意	同意	不知道
53426	男	23	大专	管理	汉族	城市	台湾-新北市-中和区	已婚	非常健康	无	无人感染	无人感染	无人感染	以上均无	以上均无	否	非常关注	电视┋手机社交软件┋新闻客户端	1		1	非常低	非常低	高	同意	同意	不同意	不同意	同意	同意	不同意	同意	同意	同意	同意	同意	同意	同意	同意	同意	同意	同意	同意	不同意	不同意	同意	同意	同意	不同意
33985	男	33	大专	管理	汉族	城市	台湾-台北市-内湖区	已婚	良好	有，不到10例	无人感染	无人感染	无人感染	以上均无	以上均无	否	关注	电视	1		0	非常低	非常低	非常低	同意	同意	不同意	不同意	同意	不同意	不同意	同意	同意	同意	同意	不同意	同意	同意	同意	同意	同意	同意	同意	不知道	不同意	同意	同意	同意	不同意
115448	男	33	高中/中专	管理	汉族	城市	广东-深圳市-龙华区	已婚	非常健康	有，100-200例	无人感染	无人感染	无人感染	以上均无	以上均无	否	非常关注	电视┋报刊┋官方网站┋手机社交软件┋亲人/朋友┋新闻客户端┋短视频（抖音、快手等）	1		1	低	高	高	同意	不同意	同意	不同意	同意	同意	不同意	同意	同意	同意	不同意	不同意	同意	同意	同意	同意	同意	同意	同意	不同意	不同意	同意	同意	同意	同意
74996	女	30	高中/中专	组长	少数民族：〖土家族〗	城市	山西-太原市-小店区	已婚	非常健康	有，不到10例	无人感染	无人感染	不清楚	以上均无	以上均无	不清楚	非常关注	电视┋官方网站┋手机社交软件┋亲人/朋友┋新闻客户端┋短视频（抖音、快手等）┋其他：〖无〗	1		1	非常低	高	高	同意	同意	不同意	不同意	同意	同意	不同意	同意	同意	同意	同意	同意	同意	同意	同意	同意	同意	同意	同意	不同意	不同意	同意	同意	同意	不同意
136255	男	34	初中	普工	汉族	农村	湖南-娄底市-双峰县	已婚	良好	有，但不清楚例数	不清楚	不清楚	无人感染	以上均无	以上均无	否	关注	官方网站┋手机社交软件┋新闻客户端	#VALUE!		1	高	低	低	不知道	不知道	不知道	不知道	不知道	同意	不同意	同意	同意	同意	同意	同意	同意	同意	同意	同意	同意	同意	同意	同意	不知道	同意	同意	同意	同意
59565	男	20	高中/中专	组长	少数民族：〖土家族〗	城市	山西-太原市-小店区	已婚	非常健康	有，不到10例	无人感染	无人感染	不清楚	以上均无	以上均无	否	非常关注	电视┋官方网站┋手机社交软件┋亲人/朋友┋新闻客户端┋短视频（抖音、快手等）	1		1	高	高	高	同意	同意	不同意	不同意	同意	同意	不同意	同意	同意	同意	同意	同意	同意	同意	同意	同意	同意	同意	同意	不同意	不同意	同意	同意	同意	同意
62566	女	37	高中/中专	管理	汉族	城市	台湾-台中市-梧栖区	已婚	良好	无	无人感染	无人感染	无人感染	以上均无	以上均无	否	非常关注	报刊	#VALUE!		0	低	高	高	同意	同意	不同意	不同意	同意	不同意	不同意	同意	同意	同意	不同意	同意	同意	同意	同意	同意	同意	同意	同意	不同意	不同意	同意	同意	同意	同意
29364	男	33	本科	管理	汉族	农村	湖南-常德市-澧县	已婚	非常健康	有，不到10例	无人感染	无人感染	无人感染	以上均无	以上均无	否	非常关注	电视┋手机社交软件	1		1	非常低	高	高	同意	同意	同意	不同意	同意	不同意	不同意	同意	同意	同意	同意	同意	同意	同意	同意	同意	同意	同意	同意	同意	同意	同意	同意	同意	同意
125226	女	32	本科	管理	汉族	城市	台湾-台中市-西屯区	已婚	良好	有，不到10例	无人感染	无人感染	无人感染	以上均无	以上均无	不清楚	非常关注	电视┋官方网站┋手机社交软件	1		1	非常低	低	不清楚	同意	同意	不同意	不同意	同意	同意	不同意	同意	同意	同意	同意	同意	同意	同意	同意	同意	同意	同意	同意	不同意	不知道	同意	同意	同意	同意
9290	男	33	高中/中专	普工	汉族	城镇	山东-烟台市-牟平区	已婚	非常健康	有，不到10例	无人感染	无人感染	无人感染	以上均无	以上均无	否	非常关注	电视┋官方网站	1		0	非常低	低	高	同意	同意	同意	不同意	同意	同意	不同意	同意	同意	同意	不同意	不同意	同意	同意	同意	同意	同意	同意	同意	同意	同意	同意	同意	同意	同意
68497	男	27	研究生及以上	管理	汉族	城市	广东-深圳市-龙华区	已婚	非常健康	有，200例以上	无人感染	无人感染	无人感染	以上均无	以上均无	否	非常关注	电视┋报刊┋官方网站┋手机社交软件┋亲人/朋友┋新闻客户端┋短视频（抖音、快手等）	1		1	非常低	低	高	同意	同意	不同意	不同意	同意	不同意	不同意	同意	同意	同意	同意	同意	同意	同意	同意	同意	同意	同意	同意	不同意	不同意	同意	同意	同意	不同意
112501	男	36	本科	管理	汉族	城市	上海-上海市-杨浦区	已婚	良好	无	不清楚	无人感染	无人感染	以上均无	以上均无	否	非常关注	电视┋手机社交软件┋新闻客户端	1		1	低	非常低	高	同意	不同意	不同意	不同意	同意	不同意	不同意	同意	同意	同意	不知道	不同意	同意	同意	同意	同意	同意	同意	同意	不知道	同意	同意	同意	同意	同意
106052	男	32	本科	管理	汉族	城市	广东-深圳市-龙华区	已婚	良好	有，200例以上	无人感染	无人感染	无人感染	以上均无	以上均无	不清楚	关注	手机社交软件┋亲人/朋友┋新闻客户端	#VALUE!		1	不清楚	高	非常低	同意	同意	同意	不同意	同意	同意	不同意	同意	同意	同意	同意	不同意	同意	同意	同意	同意	同意	同意	同意	同意	不知道	同意	同意	同意	同意
73193	男	38	本科	管理	汉族	城市	广东-深圳市-南山区	已婚	良好	有，200例以上	不清楚	无人感染	不清楚	以上均无	以上均无	不清楚	非常关注	电视┋官方网站┋手机社交软件	1		1	不清楚	不清楚	不清楚	同意	同意	不同意	不同意	同意	同意	不同意	同意	同意	同意	同意	不同意	同意	同意	同意	同意	同意	同意	同意	不同意	不同意	同意	同意	同意	同意
122905	男	31	大专	管理	汉族	城市	安徽-合肥市-庐江县	已婚	良好	有，10-100例	有人疑似感染，但未确诊	无人感染	不清楚	以上均无	以上均无	不清楚	关注	官方网站┋手机社交软件	#VALUE!		1	非常低	低	低	同意	同意	不同意	不同意	同意	不同意	不同意	同意	同意	同意	不同意	同意	同意	不同意	同意	同意	同意	同意	同意	不同意	不同意	同意	同意	同意	同意
37667	男	20	本科	管理	汉族	城市	广东-深圳市-龙华区	已婚	非常健康	有，200例以上	无人感染	无人感染	无人感染	以上均无	以上均无	不清楚	非常关注	电视┋官方网站┋亲人/朋友	1		0	非常高	低	低	同意	同意	不同意	不同意	同意	同意	不同意	同意	同意	同意	同意	同意	同意	同意	同意	同意	同意	同意	同意	同意	同意	同意	同意	同意	不同意
61071	男	31	本科	管理	汉族	城市	广东-深圳市-南山区	已婚	良好	有，200例以上	无人感染	无人感染	无人感染	以上均无	以上均无	否	非常关注	电视┋官方网站┋新闻客户端	1		0	非常低	低	高	同意	不同意	同意	不同意	同意	同意	不同意	同意	同意	同意	不同意	同意	同意	同意	同意	同意	同意	同意	同意	不同意	不同意	同意	同意	不同意	不同意
103346	男	33	大专	管理	汉族	城市	湖北-襄阳市-老河口市	已婚	非常健康	有，10-100例	无人感染	无人感染	无人感染	近期有去过湖北	有居住史	否	非常关注	电视┋官方网站┋手机社交软件┋新闻客户端	1		1	高	高	高	同意	同意	不同意	不同意	同意	不知道	不同意	同意	同意	同意	同意	同意	同意	同意	同意	同意	同意	同意	同意	不知道	不同意	同意	同意	同意	同意
116002	女	41	本科	管理	汉族	城市	广东-珠海市-香洲区	离婚	非常健康	有，10-100例	无人感染	无人感染	无人感染	近期接触过从湖北地区来的人	以上均无	不清楚	非常关注	电视┋报刊┋官方网站┋手机社交软件┋亲人/朋友┋新闻客户端	1		1	低	低	低	同意	不同意	不同意	不同意	同意	不知道	不同意	同意	同意	同意	同意	同意	同意	同意	同意	同意	同意	同意	同意	不知道	不同意	同意	同意	同意	同意
130140	男	22	本科	管理	少数民族：〖满〗	城市	海外-大洋洲-新西兰	已婚	非常健康	有，200例以上	无人感染	无人感染	不清楚	以上均无	以上均无	不清楚	非常关注	手机社交软件┋亲人/朋友	#VALUE!		1	不清楚	非常高	低	同意	不同意	不同意	不同意	同意	不同意	不同意	同意	同意	同意	同意	同意	同意	同意	同意	同意	同意	同意	同意	不知道	不同意	同意	同意	同意	同意
15448	男	24	本科	管理	汉族	城镇	广东-深圳市-龙华区	已婚	良好	有，但不清楚例数	不清楚	无人感染	不清楚	以上均无	以上均无	否	非常关注	电视┋官方网站┋手机社交软件┋新闻客户端	1		1	低	低	低	同意	同意	同意	不同意	同意	同意	同意	同意	同意	同意	同意	同意	同意	同意	同意	同意	同意	同意	同意	同意	同意	同意	同意	同意	同意
35171	男	27	本科	管理	汉族	城镇	广东-深圳市-龙华区	已婚	良好	有，但不清楚例数	不清楚	无人感染	无人感染	以上均无	以上均无	否	非常关注	电视┋官方网站┋手机社交软件	1		1	低	低	低	同意	同意	同意	不同意	同意	同意	不同意	同意	同意	同意	同意	同意	同意	同意	同意	同意	同意	不同意	不同意	不同意	不同意	同意	同意	同意	同意
19434	男	26	本科	管理	汉族	城市	湖南-株洲市-天元区	已婚	良好	有，10-100例	无人感染	无人感染	无人感染	以上均无	以上均无	否	非常关注	电视┋官方网站┋手机社交软件┋亲人/朋友┋新闻客户端	1		1	低	高	不清楚	同意	同意	同意	不同意	同意	同意	不同意	同意	同意	同意	同意	同意	同意	同意	同意	同意	同意	同意	同意	同意	同意	同意	同意	同意	同意
72397	女	32	高中/中专	管理	汉族	城市	湖南-株洲市-石峰区	已婚	良好	有，10-100例	无人感染	无人感染	无人感染	以上均无	以上均无	否	非常关注	电视┋官方网站┋手机社交软件┋亲人/朋友	1		1	非常低	低	低	同意	不同意	不同意	不同意	同意	同意	不同意	同意	同意	同意	同意	同意	同意	同意	同意	同意	同意	同意	同意	不同意	不同意	同意	同意	同意	同意
59020	男	30	小学及以下	普工	汉族	农村	湖南-娄底市-双峰县	已婚	良好	有，但不清楚例数	无人感染	无人感染	无人感染	以上均无	以上均无	否	非常关注	电视┋官方网站┋亲人/朋友┋新闻客户端	1		0	低	低	高	同意	同意	同意	同意	同意	不同意	同意	同意	同意	同意	同意	同意	同意	同意	同意	同意	同意	同意	同意	不同意	同意	同意	同意	同意	同意
77514	男	23	大专	管理	汉族	城市	台湾-高雄市-凤山区	已婚	良好	无	无人感染	无人感染	无人感染	以上均无	以上均无	不清楚	非常关注	电视┋报刊┋官方网站	1		0	低	低	高	同意	不同意	不同意	不同意	同意	同意	不同意	同意	同意	同意	同意	同意	同意	同意	同意	同意	同意	同意	同意	不同意	不同意	同意	同意	同意	同意
80255	男	25	本科	管理	汉族	城市	广东-深圳市-龙华区	已婚	良好	有，200例以上	无人感染	无人感染	无人感染	以上均无	以上均无	否	非常关注	电视┋官方网站┋亲人/朋友┋短视频（抖音、快手等）	1		0	非常高	非常高	非常低	同意	不知道	不同意	不同意	不知道	同意	不同意	同意	同意	同意	不同意	同意	同意	同意	同意	同意	同意	同意	同意	不同意	不同意	同意	同意	同意	不同意
25667	男	40	高中/中专	普工	汉族	农村	湖北-黄冈市-麻城市	已婚	非常健康	有，但不清楚例数	无人感染	无人感染	无人感染	近期有去过湖北	有居住史	不清楚	非常关注	电视┋官方网站┋新闻客户端	1		0	非常高	高	低	同意	不知道	同意	不同意	同意	同意	不同意	同意	不知道	同意	不同意	不同意	同意	同意	同意	同意	同意	同意	同意	同意	同意	同意	同意	同意	同意
37729	男	24	初中	普工	汉族	城镇	湖南-益阳市-桃江县	已婚	非常健康	有，但不清楚例数	无人感染	无人感染	无人感染	以上均无	以上均无	否	关注	电视┋手机社交软件┋新闻客户端	1		1	非常低	非常高	非常低	同意	不知道	不知道	不知道	同意	不知道	不同意	不知道	同意	同意	同意	同意	同意	同意	同意	同意	同意	同意	同意	同意	不知道	同意	同意	同意	同意
73234	男	33	本科	管理	汉族	城市	广东-深圳市-南山区	已婚	良好	有，200例以上	不清楚	无人感染	不清楚	以上均无	以上均无	不清楚	非常关注	电视┋官方网站┋手机社交软件┋亲人/朋友┋短视频（抖音、快手等）	1		1	高	不清楚	不清楚	同意	同意	不同意	不同意	同意	不同意	不同意	同意	同意	同意	同意	不同意	同意	同意	同意	同意	同意	同意	同意	不同意	不同意	同意	同意	同意	同意
123880	男	27	研究生及以上	管理	汉族	城市	广东-深圳市-龙华区	已婚	非常健康	有，200例以上	无人感染	无人感染	无人感染	以上均无	以上均无	否	非常关注	官方网站	#VALUE!		0	非常低	非常低	非常高	同意	同意	不同意	不同意	同意	同意	不同意	同意	同意	同意	同意	同意	同意	同意	同意	同意	同意	同意	同意	不同意	不同意	同意	同意	不同意	不同意
1036	男	34	研究生及以上	管理	汉族	城市	广东-深圳市-南山区	已婚	非常健康	无	无人感染	无人感染	无人感染	以上均无	以上均无	不清楚	非常关注	电视┋新闻客户端	1		0	非常低	低	高	同意	同意	同意	不同意	同意	同意	不同意	同意	同意	同意	同意	同意	同意	同意	同意	同意	同意	同意	同意	不知道	不同意	同意	同意	同意	不同意
52386	男	30	研究生及以上	管理	汉族	城市	广东-深圳市-龙华区	已婚	非常健康	有，200例以上	无人感染	无人感染	无人感染	以上均无	以上均无	否	非常关注	电视┋报刊┋官方网站┋手机社交软件┋亲人/朋友┋新闻客户端┋短视频（抖音、快手等）	1		1	非常低	低	高	同意	同意	不同意	不同意	同意	同意	不同意	同意	同意	同意	同意	同意	同意	同意	同意	同意	同意	同意	同意	不同意	同意	同意	同意	同意	同意
76455	男	33	本科	管理	汉族	城市	广东-深圳市-龙华区	已婚	非常健康	有，200例以上	无人感染	无人感染	无人感染	以上均无	以上均无	不清楚	非常关注	电视┋官方网站┋其他：〖微信、短信〗	1		0	非常高	低	低	同意	同意	不同意	不同意	同意	同意	不同意	同意	同意	同意	同意	同意	同意	同意	同意	同意	同意	同意	同意	同意	同意	同意	同意	同意	同意
77157	男	36	本科	管理	汉族	城市	广东-深圳市-龙华区	已婚	良好	有，200例以上	无人感染	无人感染	无人感染	以上均无	以上均无	否	非常关注	电视┋官方网站┋新闻客户端	1		0	低	高	高	同意	同意	同意	不同意	不同意	不同意	不同意	同意	同意	同意	不同意	同意	同意	同意	同意	同意	同意	同意	同意	同意	不知道	同意	同意	同意	同意
22871	男	28	本科	管理	汉族	城市	广东-深圳市-龙华区	已婚	良好	有，200例以上	无人感染	无人感染	无人感染	以上均无	以上均无	否	非常关注	电视┋官方网站┋手机社交软件	1		1	低	低	高	同意	不同意	不同意	不同意	同意	不同意	不同意	同意	同意	不同意	同意	不同意	同意	同意	同意	同意	同意	同意	同意	不同意	不同意	同意	同意	同意	同意
21062	男	24	高中/中专	管理	汉族	城市	广东-深圳市-龙华区	已婚	非常健康	有，200例以上	无人感染	无人感染	无人感染	以上均无	以上均无	否	非常关注	电视┋官方网站┋手机社交软件	1		1	非常高	非常高	高	同意	同意	同意	同意	同意	同意	同意	同意	同意	同意	同意	同意	同意	同意	同意	同意	同意	同意	同意	不同意	不同意	同意	同意	同意	同意
138267	男	24	大专	管理	汉族	城市	广东-深圳市-南山区	已婚	非常健康	有，200例以上	无人感染	无人感染	无人感染	以上均无	以上均无	否	非常关注	电视┋官方网站┋手机社交软件┋亲人/朋友	1		1	非常低	低	高	同意	不同意	不同意	不同意	同意	同意	不同意	同意	同意	同意	同意	同意	同意	同意	同意	同意	同意	同意	同意	不知道	不知道	同意	同意	不同意	不同意
7538	男	36	高中/中专	管理	汉族	城市	台湾-台中市-中区	未婚	非常健康	无	无人感染	无人感染	无人感染	以上均无	以上均无	否	非常关注	官方网站	#VALUE!		0	非常低	高	低	同意	不同意	同意	不同意	同意	不同意	不同意	同意	同意	同意	不同意	同意	同意	同意	同意	同意	同意	同意	同意	同意	同意	同意	同意	同意	同意
26726	女	20	本科	管理	汉族	城市	广东-深圳市-龙华区	已婚	良好	有，200例以上	无人感染	无人感染	无人感染	以上均无	以上均无	否	非常关注	手机社交软件	#VALUE!		1	非常低	低	高	同意	同意	同意	不同意	同意	同意	不同意	同意	同意	同意	同意	同意	同意	同意	同意	同意	同意	同意	同意	不同意	不同意	同意	同意	同意	同意
97666	女	20	本科	管理	汉族	城市	广东-深圳市-龙华区	已婚	非常健康	有，10-100例	无人感染	无人感染	无人感染	以上均无	以上均无	不清楚	非常关注	电视	1		0	非常低	不清楚	不清楚	同意	同意	同意	不同意	同意	同意	不同意	同意	同意	同意	不同意	同意	同意	同意	同意	同意	同意	同意	同意	同意	同意	同意	同意	同意	同意
33251	男	33	本科	管理	汉族	城市	广东-深圳市-龙华区	已婚	良好	有，200例以上	无人感染	无人感染	无人感染	以上均无	以上均无	否	非常关注	电视┋官方网站	1		0	非常低	低	高	同意	不同意	不同意	不同意	同意	同意	不同意	同意	同意	不知道	同意	同意	同意	同意	同意	同意	同意	同意	同意	不知道	不知道	同意	同意	不同意	不同意
123113	女	27	高中/中专	管理	汉族	城市	台湾-新北市-新庄区	已婚	良好	有，但不清楚例数	无人感染	无人感染	无人感染	以上均无	以上均无	否	非常关注	手机社交软件	#VALUE!		1	非常低	高	非常低	同意	不同意	同意	不同意	同意	不同意	不同意	同意	同意	同意	同意	同意	同意	同意	同意	同意	同意	同意	同意	不同意	不同意	同意	同意	同意	同意
75447	男	38	本科	管理	汉族	城市	台湾-新北市-板桥区	已婚	良好	无	无人感染	无人感染	无人感染	以上均无	以上均无	否	非常关注	电视	1		0	低	低	高	同意	不同意	不同意	不同意	同意	不同意	不同意	同意	同意	同意	同意	同意	同意	同意	同意	同意	同意	同意	同意	不同意	不同意	同意	同意	同意	不同意
123885	女	30	本科	管理	汉族	城市	广东-深圳市-龙华区	已婚	一般	有，不到10例	无人感染	无人感染	无人感染	以上均无	以上均无	否	关注	新闻客户端	#VALUE!		0	低	高	高	同意	同意	不同意	不同意	同意	不同意	不同意	同意	同意	同意	同意	不同意	同意	同意	同意	同意	同意	同意	同意	不同意	不同意	同意	同意	同意	同意
83922	男	29	研究生及以上	管理	汉族	城市	台湾-桃园市-桃园市	已婚	非常健康	有，不到10例	无人感染	无人感染	无人感染	以上均无	以上均无	否	非常关注	电视┋官方网站┋新闻客户端	1		0	非常低	低	高	同意	不同意	同意	不同意	同意	同意	不同意	同意	同意	同意	同意	同意	同意	同意	同意	同意	同意	同意	同意	不同意	不同意	同意	同意	同意	同意
7536	男	33	大专	管理	汉族	城镇	河南-驻马店市-西平县	已婚	良好	有，10-100例	无人感染	无人感染	无人感染	近期有去过湖北┋以上均无	以上均无	否	非常关注	电视┋官方网站┋手机社交软件┋亲人/朋友┋新闻客户端┋短视频（抖音、快手等）	1		1	非常低	低	高	同意	同意	同意	不同意	同意	同意	不同意	同意	同意	同意	同意	同意	同意	同意	同意	同意	同意	同意	同意	不同意	不同意	同意	同意	同意	同意
66334	男	33	本科	管理	汉族	城市	广东-深圳市-龙岗区	已婚	良好	有，200例以上	无人感染	无人感染	无人感染	以上均无	以上均无	否	非常关注	电视┋官方网站┋新闻客户端	1		0	高	非常低	高	不同意	不同意	不同意	不知道	同意	同意	不同意	同意	同意	同意	同意	同意	同意	同意	同意	同意	同意	同意	同意	不同意	不同意	同意	同意	不同意	不同意
88896	男	31	初中	普工	汉族	农村	湖南-邵阳市-洞口县	已婚	非常健康	有，不到10例	无人感染	无人感染	无人感染	以上均无	以上均无	不清楚	非常关注	电视┋官方网站┋新闻客户端	1		0	非常低	非常高	低	同意	同意	不同意	不同意	同意	不同意	不同意	同意	同意	同意	同意	同意	同意	同意	同意	同意	同意	同意	同意	不知道	不同意	同意	同意	同意	同意
32073	男	33	高中/中专	管理	汉族	城市	台湾-新北市-土城区	已婚	非常健康	无	无人感染	无人感染	无人感染	以上均无	以上均无	否	非常关注	电视┋官方网站┋手机社交软件┋新闻客户端	1		1	非常低	低	低	同意	不同意	不同意	不同意	同意	同意	不同意	同意	同意	同意	同意	同意	同意	同意	同意	同意	同意	同意	同意	同意	不同意	同意	同意	同意	同意
67420	男	33	高中/中专	普工	汉族	城市	陕西-汉中市-汉台区	已婚	非常健康	有，不到10例	无人感染	无人感染	无人感染	以上均无	以上均无	不清楚	关注	电视┋官方网站┋新闻客户端	1		0	高	高	低	同意	不同意	不同意	不同意	同意	不同意	不同意	同意	同意	同意	不同意	同意	同意	同意	同意	同意	同意	同意	同意	不同意	不同意	同意	同意	同意	同意
11616	男	25	研究生及以上	管理	汉族	城市	台湾-台北市-内湖区	已婚	非常健康	有，10-100例	无人感染	无人感染	无人感染	以上均无	以上均无	否	关注	电视┋报刊┋官方网站	1		0	非常低	高	高	同意	同意	不同意	同意	同意	同意	不同意	同意	同意	同意	同意	同意	同意	同意	同意	同意	同意	同意	同意	不同意	同意	同意	同意	同意	不同意
117440	男	28	大专	管理	汉族	城镇	河南-驻马店市-西平县	已婚	良好	有，10-100例	无人感染	无人感染	无人感染	以上均无	以上均无	否	非常关注	电视┋官方网站┋手机社交软件┋亲人/朋友┋新闻客户端	1		1	非常低	低	高	同意	同意	不同意	不同意	同意	同意	不同意	同意	同意	同意	同意	同意	同意	同意	同意	同意	同意	同意	同意	不同意	不同意	同意	同意	同意	同意
33505	男	30	本科	管理	汉族	城市	广东-惠州市-惠城区	离婚	非常健康	有，10-100例	无人感染	无人感染	无人感染	以上均无	以上均无	否	非常关注	电视┋官方网站┋手机社交软件┋亲人/朋友┋短视频（抖音、快手等）	1		1	低	高	高	同意	不同意	不同意	不同意	同意	同意	不同意	同意	同意	同意	同意	同意	同意	同意	同意	同意	同意	同意	同意	不同意	不同意	同意	同意	同意	同意
112559	男	25	本科	管理	汉族	城市	江西-上饶市-信州区	已婚	良好	有，10-100例	无人感染	无人感染	无人感染	以上均无	以上均无	否	非常关注	新闻客户端	#VALUE!		0	低	非常高	低	同意	不同意	不同意	不同意	同意	不同意	不同意	同意	同意	同意	同意	不同意	同意	同意	同意	同意	同意	同意	同意	不同意	不同意	同意	同意	同意	同意
3786	男	30	本科	管理	汉族	城市	广东-深圳市-宝安区	已婚	非常健康	有，100-200例	无人感染	无人感染	无人感染	以上均无	以上均无	否	关注	电视┋官方网站┋手机社交软件	1		1	非常低	低	高	同意	同意	不同意	不同意	同意	同意	不同意	同意	同意	同意	同意	同意	同意	同意	同意	同意	同意	同意	同意	同意	不同意	同意	同意	同意	不同意
39470	男	30	本科	管理	汉族	城市	广东-深圳市-龙华区	已婚	良好	有，200例以上	无人感染	无人感染	无人感染	以上均无	以上均无	不清楚	关注	电视┋官方网站	1		0	非常低	低	高	同意	不知道	不同意	不同意	同意	不同意	不同意	同意	同意	同意	不同意	同意	同意	同意	同意	同意	同意	同意	同意	不同意	不同意	同意	同意	不同意	不同意
25823	男	30	高中/中专	组长	汉族	农村	湖北-黄冈市-英山县	已婚	非常健康	有，不到10例	无人感染	无人感染	无人感染	以上均无	有居住史	否	非常关注	官方网站┋手机社交软件┋新闻客户端	#VALUE!		1	非常低	非常低	高	同意	不同意	不同意	不同意	同意	不同意	不同意	同意	同意	同意	同意	不同意	同意	同意	同意	同意	同意	同意	同意	不同意	不同意	同意	同意	同意	不知道
139858	男	30	高中/中专	普工	汉族	城市	湖北-荆州市-沙市区	已婚	良好	有，但不清楚例数	无人感染	无人感染	不清楚	近期有去过湖北	有居住史	不清楚	非常关注	电视┋官方网站┋手机社交软件	1		1	低	高	低	不知道	不知道	同意	不同意	同意	不同意	不同意	同意	同意	同意	不同意	不同意	同意	同意	同意	同意	同意	同意	同意	同意	不同意	同意	同意	同意	同意
74439	男	39	高中/中专	普工	汉族	城市	广东-深圳市-龙华区	已婚	一般	有，200例以上	不清楚	无人感染	不清楚	以上均无	以上均无	否	非常关注	手机社交软件	#VALUE!		1	低	低	低	同意	不知道	不同意	不同意	不知道	同意	不同意	同意	同意	同意	不知道	同意	同意	同意	同意	同意	同意	同意	同意	不知道	不同意	同意	同意	同意	同意
120926	男	24	本科	管理	汉族	城市	广东-深圳市-龙华区	已婚	非常健康	有，10-100例	无人感染	无人感染	无人感染	以上均无	以上均无	否	非常关注	电视┋官方网站┋手机社交软件	1		1	低	低	不清楚	同意	不同意	同意	不同意	同意	不同意	不同意	同意	同意	同意	不同意	同意	同意	同意	同意	同意	同意	同意	同意	同意	不同意	同意	同意	同意	同意
81549	男	31	高中/中专	普工	汉族	城镇	湖南-常德市-汉寿县	已婚	良好	有，不到10例	无人感染	无人感染	无人感染	以上均无	以上均无	否	非常关注	电视┋官方网站┋手机社交软件┋亲人/朋友┋新闻客户端┋短视频（抖音、快手等）	1		1	非常低	非常高	非常高	同意	不同意	同意	不同意	同意	不同意	不同意	同意	同意	同意	同意	同意	同意	同意	同意	同意	同意	同意	同意	同意	不同意	同意	同意	同意	同意
19783	男	30	大专	组长	汉族	城镇	广东-深圳市-光明区	已婚	非常健康	有，但不清楚例数	无人感染	无人感染	不清楚	以上均无	有途经史	不清楚	不关注	短视频（抖音、快手等）	#VALUE!		0	非常高	高	非常高	同意	同意	同意	同意	不同意	不同意	同意	不同意	不同意	不同意	不同意	不同意	不同意	不同意	不同意	同意	不同意	不同意	不同意	不同意	不同意	不同意	同意	同意	同意
537	男	37	高中/中专	管理	汉族	农村	湖北-十堰市-竹溪县	已婚	非常健康	有，不到10例	无人感染	无人感染	无人感染	以上均无	有居住史	不清楚	非常关注	电视┋官方网站┋新闻客户端	1		0	非常高	非常高	低	同意	同意	同意	不同意	同意	同意	不同意	同意	同意	同意	同意	不同意	同意	同意	同意	同意	同意	同意	同意	同意	不同意	同意	同意	同意	同意
16594	男	25	本科	管理	汉族	城市	广东-深圳市-龙华区	已婚	良好	有，200例以上	有人确诊感染	无人感染	不清楚	以上均无	以上均无	不清楚	非常关注	电视┋手机社交软件	1		1	非常低	高	高	同意	不知道	同意	不同意	同意	不同意	不同意	同意	同意	同意	同意	不同意	同意	同意	同意	同意	同意	同意	同意	不知道	不同意	同意	同意	同意	同意
88487	男	30	本科	管理	汉族	城镇	广东-深圳市-龙华区	已婚	非常健康	无	无人感染	无人感染	无人感染	以上均无	以上均无	否	关注	官方网站┋新闻客户端	#VALUE!		0	非常低	高	低	同意	同意	同意	不同意	同意	同意	不同意	同意	同意	同意	同意	同意	同意	同意	同意	同意	同意	同意	同意	同意	不同意	同意	同意	同意	同意
34083	女	31	本科	管理	汉族	城市	广东-深圳市-宝安区	已婚	非常健康	有，100-200例	无人感染	无人感染	无人感染	以上均无	以上均无	否	非常关注	电视┋官方网站	1		0	低	低	高	同意	同意	不同意	不同意	同意	不同意	不同意	同意	同意	同意	同意	同意	同意	同意	同意	同意	同意	同意	同意	同意	不同意	同意	同意	同意	同意
20895	女	24	本科	管理	汉族	城市	四川-达州市-通川区	已婚	非常健康	有，10-100例	无人感染	无人感染	无人感染	以上均无	以上均无	否	关注	电视┋手机社交软件┋新闻客户端	1		1	低	低	高	同意	不同意	同意	不同意	同意	不同意	不同意	同意	同意	同意	同意	同意	同意	同意	同意	同意	同意	同意	同意	同意	不同意	同意	同意	同意	同意
141067	男	20	初中	普工	汉族	农村	湖南-邵阳市-洞口县	已婚	非常健康	有，不到10例	无人感染	无人感染	无人感染	以上均无	以上均无	否	非常关注	电视┋官方网站┋亲人/朋友┋新闻客户端	1		0	非常低	高	低	同意	同意	不同意	不同意	同意	不同意	不同意	同意	同意	同意	同意	同意	同意	同意	同意	同意	同意	同意	同意	不知道	不同意	同意	同意	同意	同意
101334	男	29	本科	管理	汉族	农村	湖南-岳阳市-临湘市	已婚	非常健康	有，但不清楚例数	无人感染	无人感染	不清楚	以上均无	以上均无	是	非常关注	电视┋手机社交软件	1		1	非常高	低	低	同意	同意	同意	不同意	同意	不同意	不同意	同意	同意	同意	同意	同意	同意	同意	同意	同意	同意	同意	同意	同意	不知道	同意	同意	同意	同意
121239	男	34	研究生及以上	管理	汉族	城市	江苏-南京市-建邺区	已婚	良好	有，但不清楚例数	不清楚	无人感染	不清楚	以上均无	以上均无	不清楚	非常关注	电视┋手机社交软件	1		1	非常低	非常高	低	同意	同意	不知道	不知道	同意	不知道	不同意	同意	同意	同意	同意	同意	同意	同意	同意	同意	同意	同意	同意	同意	同意	同意	不知道	同意	同意
3603	男	23	本科	管理	汉族	城市	湖北-襄阳市-老河口市	已婚	良好	有，10-100例	无人感染	无人感染	无人感染	近期有去过湖北┋近期接触过从湖北地区来的人	有旅行史	否	非常关注	电视┋官方网站┋手机社交软件	1		1	非常低	低	高	同意	不同意	同意	不同意	同意	不同意	不同意	同意	同意	同意	同意	同意	同意	同意	同意	同意	同意	同意	同意	同意	不知道	同意	同意	同意	同意
82054	男	20	研究生及以上	管理	汉族	城市	台湾-台南市-安平区	已婚	良好	无	无人感染	无人感染	无人感染	以上均无	以上均无	不清楚	非常关注	电视┋官方网站┋手机社交软件	1		1	低	高	不清楚	同意	不知道	同意	不同意	同意	同意	不同意	同意	同意	同意	不同意	同意	同意	同意	同意	同意	同意	同意	同意	不知道	同意	同意	同意	同意	同意
39223	男	44	研究生及以上	管理	汉族	城市	台湾-新北市-三重区	已婚	良好	无	无人感染	无人感染	无人感染	以上均无	以上均无	否	关注	新闻客户端	#VALUE!		0	非常低	低	高	同意	同意	不同意	不同意	同意	不同意	不同意	同意	同意	同意	同意	同意	同意	同意	同意	同意	同意	同意	同意	不同意	不同意	同意	同意	同意	不知道
14458	男	34	研究生及以上	管理	汉族	城市	台湾-桃园市-中坜市	已婚	非常健康	有，不到10例	无人感染	无人感染	无人感染	以上均无	以上均无	不清楚	非常关注	电视┋报刊┋官方网站┋手机社交软件┋新闻客户端┋短视频（抖音、快手等）	1		1	非常低	低	高	同意	同意	不同意	不同意	同意	同意	不同意	同意	同意	同意	不同意	同意	同意	同意	同意	同意	同意	同意	同意	不同意	不同意	同意	同意	同意	同意
91822	男	25	大专	管理	汉族	城市	湖北-武汉市-江夏区	已婚	良好	有，200例以上	不清楚	无人感染	无人感染	近期有去过湖北	有居住史	不清楚	非常关注	电视┋官方网站┋手机社交软件	1		1	高	高	高	同意	不同意	同意	不同意	同意	同意	不同意	同意	同意	同意	不同意	不同意	同意	同意	同意	同意	同意	同意	同意	不同意	不同意	同意	同意	同意	同意
65004	男	32	本科	管理	汉族	城市	湖南-永州市-祁阳县	已婚	一般	有，200例以上	不清楚	无人感染	无人感染	以上均无	以上均无	否	非常关注	电视┋手机社交软件┋新闻客户端	1		1	低	高	低	同意	同意	不同意	不同意	同意	同意	不同意	同意	同意	同意	同意	同意	同意	同意	同意	同意	同意	同意	同意	不同意	不同意	同意	同意	同意	同意
136863	男	23	本科	管理	汉族	城市	广东-东莞市	已婚	良好	有，10-100例	无人感染	无人感染	无人感染	以上均无	以上均无	否	非常关注	电视┋官方网站┋亲人/朋友	1		0	非常低	低	高	同意	同意	不同意	不同意	同意	同意	不同意	同意	同意	同意	同意	同意	同意	同意	同意	同意	同意	同意	同意	不知道	不同意	同意	同意	同意	同意
36708	男	28	大专	管理	汉族	城市	湖南-岳阳市-临湘市	已婚	良好	有，不到10例	有人确诊感染	无人感染	无人感染	以上均无	以上均无	不清楚	非常关注	电视┋官方网站┋新闻客户端	1		0	低	高	高	同意	不同意	不同意	不同意	同意	同意	不同意	同意	同意	同意	不同意	同意	同意	同意	同意	同意	同意	同意	同意	不同意	不同意	同意	同意	同意	同意
35357	男	30	初中	普工	汉族	城镇	湖南-邵阳市-城步苗族自治县	已婚	非常健康	无	无人感染	无人感染	无人感染	以上均无	以上均无	否	非常关注	电视┋手机社交软件┋亲人/朋友	1		1	非常低	高	低	同意	同意	不同意	不同意	同意	同意	不同意	同意	同意	同意	不同意	同意	同意	同意	同意	同意	同意	同意	同意	不同意	不同意	同意	同意	同意	同意
5705	男	41	本科	管理	汉族	城市	江西-吉安市-安福县	已婚	良好	无	无人感染	无人感染	无人感染	以上均无	以上均无	否	非常关注	电视┋官方网站	1		0	非常高	高	高	同意	同意	不同意	不同意	同意	同意	不同意	同意	同意	同意	不同意	不知道	同意	同意	同意	同意	同意	同意	同意	同意	不知道	同意	同意	同意	同意
102683	女	23	大专	普工	汉族	城市	广东-深圳市-龙岗区	已婚	非常健康	无	不清楚	无人感染	无人感染	以上均无	以上均无	否	关注	电视┋手机社交软件┋其他：〖：〗	1		1	高	不清楚	不清楚	同意	不知道	同意	不同意	同意	同意	不同意	同意	同意	同意	不同意	同意	同意	同意	同意	同意	同意	同意	同意	同意	不知道	同意	同意	同意	同意
93966	男	32	高中/中专	管理	汉族	农村	湖北-荆门市-沙洋县	已婚	良好	有，100-200例	无人感染	无人感染	无人感染	近期有去过湖北┋近期接触过从湖北地区来的人	有居住史	否	非常关注	电视┋报刊┋官方网站┋手机社交软件┋亲人/朋友┋新闻客户端┋短视频（抖音、快手等）	1		1	低	高	高	同意	同意	不同意	不同意	同意	不同意	不同意	同意	同意	同意	同意	同意	同意	同意	同意	同意	同意	同意	同意	同意	不同意	同意	同意	同意	同意
38711	男	32	本科	管理	汉族	城市	四川-成都市-郫都区	已婚	良好	无	无人感染	无人感染	无人感染	以上均无	以上均无	否	非常关注	官方网站	#VALUE!		0	低	低	低	同意	同意	同意	不同意	同意	同意	不同意	同意	同意	同意	同意	同意	同意	同意	同意	同意	同意	同意	同意	同意	同意	同意	同意	同意	同意
82788	女	22	研究生及以上	管理	汉族	城市	台湾-台北市-北投区	已婚	良好	有，不到10例	无人感染	无人感染	无人感染	以上均无	以上均无	不清楚	关注	电视┋报刊┋手机社交软件	1		1	低	高	高	同意	同意	不同意	同意	同意	不同意	不同意	同意	同意	同意	不同意	同意	同意	同意	同意	同意	同意	同意	同意	同意	不同意	同意	同意	同意	同意
26338	男	31	研究生及以上	管理	汉族	城市	台湾-新北市-新店区	已婚	非常健康	无	无人感染	无人感染	无人感染	以上均无	以上均无	否	非常关注	电视┋官方网站	1		0	不清楚	低	高	不同意	同意	不同意	不同意	同意	同意	不同意	同意	同意	同意	同意	同意	同意	同意	同意	同意	同意	同意	同意	不同意	不同意	同意	同意	同意	同意
92432	女	30	高中/中专	管理	汉族	城市	广东-深圳市-龙华区	已婚	良好	无	无人感染	无人感染	无人感染	以上均无	以上均无	否	非常关注	电视┋官方网站┋手机社交软件┋其他：〖微信〗	1		1	高	高	高	同意	不同意	同意	同意	同意	同意	不同意	同意	同意	同意	同意	同意	同意	同意	同意	同意	同意	同意	同意	不同意	不同意	同意	同意	同意	同意
124632	女	30	大专	管理	汉族	城市	广东-深圳市-龙岗区	已婚	非常健康	有，但不清楚例数	无人感染	无人感染	不清楚	以上均无	以上均无	不清楚	关注	官方网站┋手机社交软件┋新闻客户端	#VALUE!		1	不清楚	低	低	同意	同意	同意	不同意	同意	不同意	不同意	同意	同意	同意	同意	同意	同意	同意	同意	同意	同意	同意	同意	同意	同意	同意	同意	同意	同意
90192	女	28	高中/中专	管理	汉族	农村	湖北-仙桃市	已婚	非常健康	有，100-200例	无人感染	无人感染	无人感染	以上均无	以上均无	否	非常关注	官方网站┋亲人/朋友┋新闻客户端┋短视频（抖音、快手等）	#VALUE!		0	高	低	高	同意	同意	不同意	不同意	同意	同意	不同意	同意	同意	同意	不同意	不同意	同意	同意	同意	同意	同意	同意	同意	同意	不同意	同意	同意	同意	同意
130037	女	34	大专	管理	少数民族：〖蒙古族〗	城市	广东-深圳市-宝安区	已婚	非常健康	有，200例以上	无人感染	无人感染	无人感染	以上均无	以上均无	否	非常关注	电视┋新闻客户端	1		0	高	高	非常低	同意	同意	不同意	不同意	同意	同意	不同意	同意	同意	同意	同意	同意	同意	同意	同意	同意	同意	同意	同意	同意	不知道	同意	同意	同意	不知道
72267	女	24	研究生及以上	管理	汉族	城市	台湾-台北市-大同区	未婚	良好	有，不到10例	无人感染	无人感染	不清楚	以上均无	以上均无	否	非常关注	电视┋报刊┋官方网站┋手机社交软件┋亲人/朋友┋新闻客户端	1		1	高	高	低	同意	同意	不同意	不同意	同意	不同意	不同意	同意	同意	同意	同意	同意	同意	同意	同意	同意	同意	同意	同意	不同意	不同意	同意	同意	同意	同意
17494	男	25	本科	管理	汉族	城市	贵州-安顺市-西秀区	已婚	非常健康	有，不到10例	无人感染	无人感染	无人感染	以上均无	以上均无	否	非常关注	报刊┋官方网站┋手机社交软件┋亲人/朋友┋新闻客户端	#VALUE!		1	非常低	低	低	同意	不同意	同意	不同意	同意	同意	不同意	同意	同意	同意	同意	同意	同意	同意	同意	同意	同意	同意	同意	不同意	不同意	同意	同意	同意	同意
64501	男	19	研究生及以上	管理	汉族	城市	台湾-台北市-中山区	已婚	良好	无	无人感染	无人感染	无人感染	以上均无	以上均无	不清楚	非常关注	电视┋官方网站┋其他：〖公司培訓〗	1		0	高	高	高	同意	同意	不同意	同意	同意	同意	不同意	同意	同意	同意	不同意	同意	同意	同意	同意	同意	同意	同意	同意	不知道	不同意	同意	同意	同意	同意
27949	男	32	大专	管理	汉族	城市	台湾-台中市-南屯区	离婚	良好	无	无人感染	无人感染	无人感染	以上均无	以上均无	不清楚	非常关注	电视┋报刊┋官方网站┋手机社交软件┋亲人/朋友┋新闻客户端	1		1	非常低	低	高	同意	同意	不同意	不同意	同意	不同意	不同意	同意	同意	同意	不同意	同意	同意	同意	同意	同意	同意	同意	同意	同意	同意	同意	同意	同意	同意
43979	男	32	本科	管理	汉族	城市	广东-深圳市-龙华区	已婚	非常健康	有，100-200例	无人感染	无人感染	无人感染	以上均无	以上均无	否	非常关注	电视┋官方网站┋手机社交软件	1		1	非常低	低	低	同意	不同意	同意	不同意	同意	不同意	不同意	同意	同意	同意	不同意	同意	同意	同意	同意	同意	同意	同意	同意	同意	同意	同意	同意	同意	同意
35903	男	31	大专	管理	汉族	城市	台湾-新北市-汐止区	未婚	良好	有，不到10例	无人感染	无人感染	无人感染	以上均无	以上均无	否	非常关注	电视┋官方网站┋亲人/朋友	1		0	低	低	高	同意	不同意	不同意	不同意	同意	同意	不同意	同意	同意	同意	不同意	同意	同意	同意	同意	同意	同意	同意	同意	同意	不同意	同意	同意	同意	同意
19139	男	30	本科	管理	汉族	城市	广东-深圳市-龙华区	已婚	良好	有，10-100例	无人感染	无人感染	无人感染	近期接触过从湖北地区来的人	以上均无	否	非常关注	官方网站┋手机社交软件┋新闻客户端	#VALUE!		1	非常低	低	高	同意	不知道	不同意	不同意	同意	不同意	不同意	同意	同意	同意	同意	不同意	同意	同意	同意	同意	同意	同意	同意	不知道	不知道	同意	同意	同意	不同意
8650	男	28	本科	管理	汉族	城市	山西-太原市-小店区	已婚	非常健康	有，不到10例	无人感染	无人感染	无人感染	以上均无	以上均无	否	关注	电视┋官方网站┋手机社交软件┋新闻客户端┋短视频（抖音、快手等）	1		1	非常低	高	低	同意	不同意	同意	不同意	同意	同意	不同意	同意	同意	同意	同意	同意	同意	同意	同意	同意	同意	同意	同意	同意	同意	同意	同意	同意	同意
101555	男	25	初中	普工	汉族	农村	广东-深圳市-龙华区	已婚	非常健康	无	无人感染	无人感染	无人感染	以上均无	以上均无	否	非常关注	官方网站	#VALUE!		0	不清楚	不清楚	不清楚	不知道	不知道	不知道	不知道	同意	不同意	不知道	同意	同意	同意	不知道	同意	不同意	不知道	不同意	不同意	同意	同意	同意	同意	不知道	同意	同意	同意	同意
63072	男	33	研究生及以上	管理	汉族	城市	广东-深圳市-龙华区	已婚	良好	有，不到10例	无人感染	无人感染	不清楚	以上均无	以上均无	否	非常关注	电视┋报刊┋官方网站	1		0	非常低	低	非常高	同意	不同意	不同意	不同意	同意	同意	不同意	同意	同意	同意	同意	同意	同意	同意	同意	同意	同意	同意	同意	不同意	不同意	同意	同意	同意	同意
80159	男	39	本科	管理	汉族	城市	广东-深圳市-宝安区	已婚	非常健康	有，200例以上	无人感染	无人感染	无人感染	以上均无	以上均无	否	非常关注	官方网站┋新闻客户端	#VALUE!		0	低	高	低	同意	同意	不同意	不同意	同意	同意	不同意	同意	同意	同意	同意	同意	同意	同意	同意	同意	同意	同意	同意	同意	不同意	同意	同意	同意	同意
130783	女	42	研究生及以上	管理	汉族	城市	广东-深圳市-龙岗区	已婚	非常健康	有，200例以上	无人感染	无人感染	无人感染	以上均无	以上均无	不清楚	关注	电视┋手机社交软件	1		1	低	低	高	同意	同意	不同意	不同意	同意	同意	不同意	同意	同意	同意	同意	同意	同意	同意	同意	同意	同意	同意	同意	不同意	不同意	同意	同意	同意	不同意
140484	女	42	高中/中专	普工	汉族	城镇	广东-深圳市-龙华区	已婚	非常健康	有，200例以上	无人感染	无人感染	无人感染	以上均无	以上均无	否	非常关注	官方网站┋手机社交软件┋新闻客户端	#VALUE!		1	非常低	低	非常高	同意	同意	不同意	不同意	同意	同意	不同意	同意	同意	同意	同意	同意	同意	同意	同意	同意	同意	同意	同意	同意	同意	同意	同意	同意	同意
124993	男	34	本科	管理	汉族	城市	台湾-桃园市-桃园市	已婚	非常健康	无	无人感染	无人感染	无人感染	以上均无	以上均无	否	非常关注	电视┋官方网站┋手机社交软件	1		1	低	低	高	同意	同意	不同意	不同意	同意	同意	不同意	同意	同意	同意	同意	同意	同意	同意	同意	同意	同意	同意	同意	不同意	不同意	同意	同意	不同意	不同意
138534	男	34	本科	管理	汉族	城市	台湾-桃园市-中坜市	离婚	良好	有，不到10例	无人感染	无人感染	无人感染	以上均无	以上均无	否	非常关注	电视┋报刊┋官方网站	1		0	低	低	高	同意	同意	同意	同意	同意	同意	不知道	同意	同意	同意	同意	同意	同意	同意	同意	同意	同意	同意	同意	同意	同意	同意	同意	同意	同意
106708	男	26	本科	管理	汉族	城市	广东-深圳市-罗湖区	已婚	非常健康	有，200例以上	无人感染	无人感染	不清楚	以上均无	以上均无	否	非常关注	电视┋手机社交软件┋亲人/朋友	1		1	非常低	低	非常高	同意	同意	不同意	不同意	同意	同意	不同意	同意	同意	同意	不同意	同意	同意	同意	同意	同意	同意	同意	同意	同意	不同意	同意	同意	同意	同意
71817	男	31	研究生及以上	管理	汉族	城市	广东-中山市	已婚	非常健康	无	无人感染	无人感染	无人感染	以上均无	以上均无	否	非常关注	电视┋官方网站┋手机社交软件┋新闻客户端	1		1	非常低	低	高	同意	不同意	同意	不同意	同意	同意	不同意	同意	同意	同意	同意	不同意	同意	同意	同意	同意	同意	同意	同意	不同意	不同意	同意	同意	同意	不同意
48431	男	30	高中/中专	管理	汉族	城镇	湖南-邵阳市-邵阳县	已婚	非常健康	无	无人感染	无人感染	无人感染	以上均无	以上均无	否	非常关注	手机社交软件┋新闻客户端	#VALUE!		1	非常低	不清楚	低	同意	不知道	同意	不同意	不知道	不同意	不同意	同意	同意	同意	不知道	同意	同意	同意	同意	同意	同意	同意	同意	同意	同意	同意	同意	同意	同意
35999	男	42	大专	管理	汉族	城镇	广东-深圳市-龙华区	已婚	良好	有，不到10例	无人感染	无人感染	无人感染	以上均无	以上均无	否	非常关注	电视	1		0	非常低	低	高	同意	同意	不同意	不同意	同意	不同意	不同意	同意	同意	同意	同意	不同意	同意	同意	同意	同意	同意	同意	同意	不同意	不同意	同意	同意	同意	同意
54955	男	18	高中/中专	管理	汉族	城镇	广东-深圳市-龙华区	已婚	非常健康	有，200例以上	无人感染	无人感染	无人感染	以上均无	以上均无	否	非常关注	电视┋报刊┋官方网站┋手机社交软件┋亲人/朋友┋新闻客户端┋短视频（抖音、快手等）	1		1	低	高	低	同意	不同意	同意	不同意	同意	同意	不同意	同意	同意	同意	不知道	同意	同意	不知道	同意	同意	同意	同意	同意	不知道	不知道	同意	同意	同意	同意
137166	女	38	高中/中专	普工	汉族	城镇	广东-深圳市-龙华区	已婚	非常健康	有，200例以上	无人感染	无人感染	无人感染	以上均无	以上均无	否	非常关注	官方网站┋手机社交软件┋新闻客户端	#VALUE!		1	非常低	非常低	非常低	同意	同意	不同意	不同意	同意	同意	不同意	同意	同意	同意	同意	同意	同意	同意	同意	同意	同意	同意	同意	同意	同意	同意	同意	同意	同意
76626	男	31	大专	管理	汉族	城市	上海-上海市-崇明区	已婚	良好	有，200例以上	无人感染	无人感染	无人感染	以上均无	以上均无	不清楚	非常关注	官方网站┋手机社交软件┋新闻客户端	#VALUE!		1	低	非常低	高	同意	不同意	同意	不同意	同意	不同意	不同意	同意	同意	同意	同意	同意	同意	同意	同意	同意	同意	同意	同意	不知道	不知道	同意	同意	同意	同意
76714	男	33	本科	管理	汉族	城市	广东-深圳市-龙华区	已婚	非常健康	有，200例以上	无人感染	无人感染	无人感染	以上均无	有途经史	否	非常关注	电视┋官方网站┋手机社交软件┋新闻客户端┋短视频（抖音、快手等）	1		1	非常低	非常低	低	同意	同意	同意	不同意	同意	同意	不同意	同意	同意	同意	同意	同意	同意	同意	同意	同意	同意	同意	同意	不知道	不知道	同意	同意	同意	同意
121324	女	30	研究生及以上	管理	汉族	城市	台湾-台北市-内湖区	已婚	良好	有，不到10例	无人感染	无人感染	无人感染	以上均无	以上均无	不清楚	非常关注	电视┋报刊┋手机社交软件	1		1	非常低	高	高	同意	同意	同意	不同意	同意	同意	不同意	同意	同意	同意	同意	同意	同意	同意	同意	同意	同意	同意	同意	不同意	不同意	同意	同意	同意	同意
54639	男	33	高中/中专	管理	汉族	城市	江苏-苏州市-昆山市	已婚	非常健康	有，不到10例	不清楚	无人感染	不清楚	以上均无	以上均无	不清楚	非常关注	电视	1		0	非常高	非常低	高	同意	同意	同意	同意	同意	同意	同意	同意	同意	同意	同意	同意	同意	同意	同意	同意	同意	同意	同意	不知道	不知道	同意	同意	同意	同意
78876	女	34	研究生及以上	管理	汉族	城市	台湾-新北市-土城区	已婚	良好	有，10-100例	无人感染	无人感染	无人感染	以上均无	以上均无	否	非常关注	电视┋官方网站┋新闻客户端	1		0	低	非常低	高	同意	不同意	不同意	不同意	同意	同意	不同意	同意	同意	同意	同意	同意	同意	同意	同意	同意	同意	同意	同意	不同意	不同意	同意	同意	同意	不同意
98049	男	37	高中/中专	普工	汉族	城市	广东-深圳市-龙岗区	已婚	非常健康	无	不清楚	无人感染	无人感染	以上均无	以上均无	否	关注	电视┋官方网站┋新闻客户端	1		0	高	高	高	同意	同意	同意	同意	同意	同意	不同意	同意	同意	同意	同意	不知道	同意	同意	同意	同意	同意	同意	同意	同意	不知道	同意	同意	同意	同意
89071	男	30	大专	管理	汉族	城市	广东-深圳市-龙华区	已婚	良好	有，200例以上	不清楚	无人感染	不清楚	以上均无	以上均无	不清楚	非常关注	电视┋官方网站┋手机社交软件┋新闻客户端	1		1	非常低	低	高	同意	同意	不同意	不同意	同意	同意	不同意	同意	同意	同意	同意	同意	同意	同意	同意	同意	同意	同意	同意	同意	不同意	同意	同意	不同意	不同意
15749	男	36	大专	管理	汉族	城市	台湾-新北市-汐止区	未婚	良好	有，10-100例	无人感染	无人感染	无人感染	以上均无	以上均无	不清楚	非常关注	电视┋官方网站┋手机社交软件	1		1	低	低	非常高	同意	不同意	不同意	不同意	同意	不同意	不同意	同意	同意	同意	不同意	同意	同意	同意	同意	同意	同意	同意	同意	不同意	不同意	同意	同意	同意	同意
11554	男	31	本科	管理	汉族	城市	广东-惠州市-惠阳区	已婚	良好	有，但不清楚例数	无人感染	不清楚	不清楚	以上均无	以上均无	否	非常关注	电视┋手机社交软件┋亲人/朋友┋短视频（抖音、快手等）	1		1	低	低	高	同意	同意	同意	不同意	同意	不同意	不同意	同意	同意	同意	同意	同意	同意	同意	同意	同意	同意	同意	同意	同意	不知道	同意	同意	同意	同意
90589	男	29	高中/中专	管理	汉族	城市	广东-深圳市-福田区	离婚	良好	有，100-200例	无人感染	无人感染	无人感染	以上均无	以上均无	否	非常关注	电视┋手机社交软件┋新闻客户端	1		1	非常低	低	高	同意	不同意	不同意	不同意	同意	同意	不同意	同意	同意	同意	同意	不同意	同意	同意	同意	同意	同意	同意	同意	同意	不同意	同意	同意	同意	不同意
18456	男	22	本科	管理	汉族	城市	湖南-永州市-祁阳县	已婚	一般	有，10-100例	有人确诊感染	无人感染	不清楚	以上均无	以上均无	否	非常关注	电视┋手机社交软件┋新闻客户端	1		1	非常高	高	低	同意	同意	不同意	同意	同意	同意	不同意	同意	同意	同意	同意	同意	同意	同意	同意	同意	同意	同意	同意	不同意	不同意	同意	同意	同意	同意
108328	男	30	大专	管理	汉族	城市	广东-深圳市-宝安区	已婚	非常健康	有，200例以上	有人确诊感染	无人感染	无人感染	以上均无	以上均无	否	非常关注	电视┋官方网站┋新闻客户端	1		0	非常低	高	低	同意	同意	不同意	不同意	同意	不同意	不同意	同意	同意	同意	同意	同意	同意	同意	同意	同意	同意	同意	同意	不同意	不同意	同意	同意	同意	同意
104427	男	26	高中/中专	普工	汉族	农村	广东-深圳市-龙岗区	已婚	良好	有，10-100例	不清楚	无人感染	无人感染	以上均无	以上均无	否	关注	电视┋手机社交软件┋亲人/朋友┋短视频（抖音、快手等）	1		1	低	低	高	同意	不知道	同意	不同意	同意	同意	不同意	同意	同意	同意	同意	不同意	同意	同意	同意	同意	同意	同意	同意	不知道	不知道	同意	同意	同意	同意
83452	男	29	高中/中专	普工	汉族	城市	陕西-渭南市-大荔县	已婚	非常健康	无	无人感染	无人感染	无人感染	以上均无	以上均无	否	关注	手机社交软件	#VALUE!		1	非常低	非常低	低	同意	不同意	同意	同意	同意	同意	不同意	同意	同意	同意	不同意	同意	同意	不同意	同意	同意	同意	同意	同意	同意	同意	同意	同意	同意	同意
118592	男	37	本科	管理	汉族	城市	广东-东莞市	已婚	良好	有，10-100例	无人感染	无人感染	无人感染	以上均无	以上均无	否	关注	电视	1		0	非常低	非常低	非常低	同意	不同意	不同意	不同意	同意	不同意	不同意	同意	同意	同意	同意	同意	同意	同意	同意	同意	同意	同意	同意	不同意	不同意	同意	同意	同意	同意
16354	男	33	本科	管理	汉族	城市	广东-深圳市-福田区	已婚	非常健康	有，200例以上	无人感染	无人感染	无人感染	以上均无	以上均无	否	非常关注	电视┋报刊┋官方网站┋手机社交软件┋亲人/朋友┋新闻客户端┋短视频（抖音、快手等）	1		1	非常低	低	高	同意	同意	同意	不同意	同意	同意	不同意	同意	同意	同意	同意	同意	同意	同意	同意	同意	同意	同意	同意	不同意	不同意	同意	同意	不同意	不同意
134089	男	31	高中/中专	普工	汉族	城市	广东-深圳市-盐田区	已婚	非常健康	有，200例以上	无人感染	无人感染	不清楚	以上均无	以上均无	不清楚	非常关注	电视┋手机社交软件┋新闻客户端	1		1	非常低	低	高	同意	同意	同意	不同意	同意	同意	不同意	同意	同意	同意	不知道	同意	同意	同意	同意	同意	同意	同意	同意	不知道	不知道	同意	同意	同意	同意
140413	男	34	本科	管理	汉族	城市	湖北-黄石市-黄石港区	已婚	良好	有，200例以上	无人感染	无人感染	不清楚	近期有去过湖北	有居住史	否	非常关注	电视┋手机社交软件┋亲人/朋友	1		1	低	低	非常低	同意	同意	不同意	不同意	不知道	不同意	不同意	同意	同意	同意	同意	不同意	同意	同意	同意	同意	同意	同意	同意	不知道	不同意	同意	同意	同意	同意
113814	男	33	大专	管理	汉族	城市	台湾-新北市-树林区	已婚	非常健康	有，不到10例	无人感染	无人感染	无人感染	以上均无	以上均无	否	非常关注	电视┋官方网站┋手机社交软件	1		1	非常低	低	高	同意	同意	不同意	不同意	同意	同意	不同意	同意	同意	同意	同意	同意	同意	同意	同意	同意	同意	同意	同意	不同意	不同意	同意	同意	不同意	不同意
114331	男	36	本科	管理	汉族	城镇	广东-东莞市	已婚	良好	有，10-100例	无人感染	无人感染	无人感染	以上均无	以上均无	否	关注	电视┋亲人/朋友┋短视频（抖音、快手等）	1		0	非常低	低	高	同意	不同意	同意	不同意	同意	同意	不同意	同意	同意	同意	同意	同意	同意	同意	同意	同意	同意	同意	同意	同意	不同意	同意	同意	同意	同意
64818	男	26	本科	管理	汉族	城市	四川-成都市-郫都区	已婚	一般	有，200例以上	无人感染	无人感染	无人感染	以上均无	以上均无	否	非常关注	电视┋官方网站┋手机社交软件	1		1	非常高	低	高	不同意	同意	同意	不同意	同意	不同意	不同意	同意	同意	同意	同意	同意	同意	同意	同意	同意	同意	同意	同意	同意	同意	同意	同意	同意	同意
52549	男	31	大专	线长	汉族	城市	江西-吉安市-峡江县	已婚	良好	无	无人感染	无人感染	无人感染	以上均无	以上均无	否	非常关注	手机社交软件┋新闻客户端	#VALUE!		1	高	低	高	同意	同意	同意	不同意	同意	同意	不同意	同意	同意	同意	同意	同意	同意	同意	同意	同意	同意	同意	同意	同意	不同意	同意	同意	同意	不同意
34175	男	29	本科	管理	汉族	城市	广东-深圳市-龙华区	已婚	良好	有，但不清楚例数	无人感染	无人感染	无人感染	以上均无	以上均无	否	非常关注	电视┋官方网站┋新闻客户端	1		0	低	低	高	同意	同意	同意	不同意	同意	同意	不同意	同意	同意	同意	不同意	同意	同意	同意	同意	同意	同意	同意	同意	不知道	不知道	同意	同意	同意	同意
11044	女	34	研究生及以上	管理	汉族	城市	广东-深圳市-龙华区	已婚	非常健康	无	无人感染	无人感染	无人感染	以上均无	以上均无	否	非常关注	电视┋官方网站┋手机社交软件	1		1	非常低	不清楚	不清楚	同意	同意	同意	不同意	同意	同意	不同意	同意	同意	同意	同意	同意	同意	同意	同意	同意	同意	同意	同意	不同意	不同意	同意	同意	同意	不同意
139589	男	23	本科	管理	汉族	城市	广东-深圳市-龙华区	已婚	非常健康	有，100-200例	无人感染	无人感染	无人感染	以上均无	以上均无	否	非常关注	电视┋报刊┋官方网站┋手机社交软件┋亲人/朋友┋新闻客户端	1		1	高	高	非常低	同意	同意	不同意	不同意	同意	同意	不同意	同意	同意	同意	同意	同意	同意	同意	同意	同意	同意	同意	同意	不同意	不同意	同意	同意	同意	同意
120299	男	34	研究生及以上	管理	汉族	城市	广东-深圳市-龙岗区	已婚	良好	有，200例以上	无人感染	无人感染	无人感染	以上均无	以上均无	不清楚	非常关注	电视┋手机社交软件	1		1	低	低	高	同意	同意	不同意	不同意	同意	同意	不同意	同意	同意	同意	不同意	同意	同意	同意	同意	同意	同意	同意	同意	不同意	不同意	同意	同意	同意	不同意
128048	男	23	本科	管理	汉族	城市	广东-深圳市-龙岗区	已婚	良好	有，200例以上	不清楚	不清楚	无人感染	以上均无	以上均无	否	非常关注	电视┋官方网站┋新闻客户端	1		0	低	高	低	同意	不同意	不同意	不同意	同意	同意	不同意	同意	同意	同意	同意	同意	同意	同意	同意	同意	同意	同意	同意	不同意	不同意	同意	同意	同意	不同意
138484	女	20	大专	管理	汉族	城市	广东-深圳市-龙华区	已婚	良好	有，200例以上	不清楚	无人感染	不清楚	以上均无	以上均无	不清楚	非常关注	电视┋官方网站┋手机社交软件	1		1	不清楚	低	高	同意	同意	不同意	不同意	同意	同意	不同意	同意	同意	同意	不知道	同意	同意	同意	同意	同意	同意	同意	同意	同意	同意	同意	同意	同意	同意
51568	男	32	大专	管理	汉族	城市	广东-深圳市-龙华区	已婚	非常健康	有，200例以上	无人感染	无人感染	不清楚	以上均无	以上均无	不清楚	非常关注	电视┋官方网站┋新闻客户端	1		0	低	高	低	同意	不同意	同意	不同意	同意	同意	不同意	同意	同意	同意	同意	同意	同意	同意	同意	同意	同意	同意	同意	不同意	不同意	同意	同意	同意	同意
120334	男	29	本科	管理	汉族	城市	广东-东莞市	已婚	良好	有，10-100例	无人感染	无人感染	无人感染	以上均无	以上均无	否	关注	电视	1		0	低	低	低	同意	不同意	不同意	不同意	同意	同意	同意	同意	同意	同意	同意	同意	同意	同意	同意	同意	同意	同意	同意	不同意	不同意	同意	同意	同意	同意
134721	男	24	本科	管理	汉族	城市	广东-深圳市-龙华区	已婚	非常健康	有，200例以上	无人感染	无人感染	无人感染	以上均无	以上均无	否	非常关注	电视┋官方网站┋手机社交软件	1		1	非常低	非常低	高	同意	同意	不同意	不同意	同意	同意	不同意	同意	同意	同意	同意	同意	同意	同意	同意	同意	同意	同意	同意	同意	同意	同意	同意	同意	同意
131602	女	34	初中	普工	汉族	城市	广东-深圳市-龙华区	未婚	一般	有，但不清楚例数	不清楚	不清楚	不清楚	以上均无	以上均无	不清楚	关注	官方网站┋手机社交软件┋新闻客户端┋短视频（抖音、快手等）	#VALUE!		1	不清楚	高	非常低	同意	同意	同意	不同意	不同意	同意	同意	同意	同意	同意	不同意	不同意	不同意	不同意	同意	不同意	不同意	不同意	不同意	不同意	同意	不同意	不同意	不同意	不知道
69545	男	33	本科	管理	汉族	城市	广东-东莞市	已婚	良好	有，10-100例	无人感染	无人感染	无人感染	以上均无	以上均无	否	关注	电视	1		0	低	低	高	同意	不同意	不同意	不同意	同意	同意	不同意	同意	同意	同意	同意	同意	同意	同意	同意	同意	同意	同意	同意	不同意	不同意	同意	同意	同意	同意
111580	男	39	本科	管理	汉族	城市	广东-深圳市-龙华区	已婚	非常健康	有，200例以上	无人感染	无人感染	无人感染	以上均无	以上均无	否	非常关注	官方网站┋手机社交软件	#VALUE!		1	低	低	非常低	同意	同意	不同意	不同意	同意	同意	不同意	同意	同意	同意	不知道	不同意	同意	同意	同意	同意	同意	同意	同意	不知道	同意	同意	同意	同意	同意
104157	男	29	本科	管理	汉族	城市	广东-深圳市-龙华区	已婚	良好	有，200例以上	无人感染	无人感染	无人感染	以上均无	以上均无	否	非常关注	官方网站┋手机社交软件┋新闻客户端	#VALUE!		1	低	低	高	同意	同意	不同意	不同意	同意	同意	不同意	同意	同意	同意	同意	同意	同意	同意	同意	同意	同意	同意	同意	不同意	不同意	同意	同意	同意	同意
135773	男	34	研究生及以上	管理	汉族	城市	台湾-高雄市-弥陀区	已婚	非常健康	无	无人感染	无人感染	无人感染	以上均无	以上均无	不清楚	非常关注	电视┋报刊┋官方网站┋手机社交软件┋亲人/朋友┋新闻客户端┋短视频（抖音、快手等）	1		1	非常高	非常高	非常高	同意	同意	不同意	不同意	同意	同意	不同意	同意	同意	同意	同意	不同意	同意	同意	同意	同意	同意	同意	同意	同意	不知道	同意	同意	同意	同意
1225	男	34	本科	管理	汉族	城市	湖南-株洲市-石峰区	已婚	良好	有，10-100例	不清楚	无人感染	无人感染	以上均无	以上均无	不清楚	非常关注	电视┋官方网站┋手机社交软件┋亲人/朋友┋新闻客户端┋短视频（抖音、快手等）	1		1	低	高	不清楚	同意	同意	同意	不同意	同意	同意	不同意	同意	同意	同意	不知道	同意	同意	同意	同意	同意	同意	同意	同意	不知道	不知道	同意	同意	同意	同意
108966	女	42	本科	管理	汉族	城市	广东-深圳市-福田区	已婚	良好	有，100-200例	无人感染	无人感染	无人感染	以上均无	以上均无	否	非常关注	电视┋报刊┋官方网站┋手机社交软件┋亲人/朋友┋新闻客户端┋短视频（抖音、快手等）	1		1	低	非常高	非常低	同意	同意	同意	同意	同意	同意	同意	同意	同意	同意	同意	同意	同意	同意	同意	同意	同意	同意	同意	同意	同意	同意	同意	同意	同意
88853	男	31	小学及以下	普工	汉族	农村	湖北-黄冈市-浠水县	已婚	非常健康	无	无人感染	无人感染	无人感染	近期有去过湖北	有居住史	否	关注	电视	1		0	不清楚	不清楚	不清楚	同意	不同意	不同意	不同意	不同意	不同意	不同意	同意	同意	同意	不同意	不同意	同意	同意	同意	同意	同意	同意	同意	不同意	同意	同意	同意	同意	同意
25492	男	35	本科	普工	少数民族：〖汉语〗	城镇	湖南-永州市-冷水滩区	已婚	良好	有，不到10例	无人感染	无人感染	不清楚	以上均无	以上均无	不清楚	关注	电视┋手机社交软件┋新闻客户端┋其他：〖头条〗	1		1	非常低	低	非常高	同意	同意	同意	不同意	同意	同意	不同意	同意	同意	同意	不知道	同意	同意	同意	同意	同意	同意	同意	同意	同意	同意	同意	同意	同意	同意
56425	男	50	本科	管理	汉族	城市	广东-深圳市-龙华区	已婚	非常健康	有，200例以上	无人感染	无人感染	无人感染	以上均无	以上均无	否	关注	电视┋手机社交软件┋亲人/朋友	1		1	非常低	低	高	同意	不同意	不同意	不同意	同意	同意	不同意	同意	同意	同意	同意	同意	同意	同意	同意	同意	同意	同意	同意	同意	不知道	同意	同意	同意	同意
50469	男	25	本科	管理	汉族	城市	广东-深圳市-龙华区	已婚	非常健康	有，200例以上	无人感染	无人感染	无人感染	以上均无	以上均无	否	非常关注	新闻客户端	#VALUE!		0	非常低	低	非常低	同意	同意	不同意	同意	同意	同意	不同意	同意	同意	同意	同意	不同意	同意	同意	同意	同意	同意	同意	同意	同意	不知道	同意	同意	同意	不同意
114476	男	28	大专	管理	汉族	城市	广东-深圳市-福田区	已婚	一般	有，200例以上	不清楚	无人感染	无人感染	以上均无	以上均无	否	非常关注	官方网站┋新闻客户端┋短视频（抖音、快手等）	#VALUE!		0	非常高	高	高	同意	不同意	不同意	不同意	同意	不同意	不同意	同意	同意	同意	同意	同意	同意	同意	同意	同意	同意	同意	同意	同意	不知道	同意	同意	同意	同意
87751	女	28	大专	管理	汉族	城市	江苏-淮安市-清江浦区	已婚	良好	有，10-100例	无人感染	无人感染	无人感染	以上均无	以上均无	否	非常关注	官方网站┋短视频（抖音、快手等）	#VALUE!		0	不清楚	低	高	同意	不知道	不同意	不同意	同意	同意	不同意	同意	同意	不知道	不知道	同意	同意	同意	同意	同意	同意	同意	同意	不同意	不知道	同意	同意	同意	同意
129148	女	32	本科	管理	汉族	城市	广东-深圳市-龙华区	已婚	非常健康	有，不到10例	无人感染	无人感染	无人感染	以上均无	以上均无	否	非常关注	电视┋手机社交软件┋新闻客户端	1		1	低	高	低	同意	同意	同意	不同意	同意	不同意	不同意	同意	同意	同意	同意	同意	同意	同意	同意	同意	同意	同意	同意	不同意	不同意	同意	同意	同意	同意
35884	男	39	本科	组长	汉族	城市	广东-深圳市-龙华区	已婚	非常健康	有，200例以上	无人感染	无人感染	无人感染	以上均无	以上均无	否	非常关注	电视┋官方网站┋新闻客户端	1		0	非常低	非常低	非常高	同意	同意	不同意	不同意	同意	同意	不同意	同意	同意	同意	同意	同意	同意	同意	同意	同意	同意	同意	同意	不同意	不同意	同意	同意	不同意	同意
119418	女	30	大专	管理	汉族	城市	广东-深圳市-龙华区	已婚	良好	有，200例以上	无人感染	无人感染	无人感染	以上均无	以上均无	否	关注	电视┋官方网站┋手机社交软件┋新闻客户端	1		1	低	低	低	同意	不同意	不同意	不同意	同意	同意	不同意	同意	同意	同意	不同意	不同意	同意	同意	同意	同意	同意	同意	同意	不同意	不同意	同意	同意	同意	同意
124067	男	34	本科	管理	汉族	城市	广东-深圳市-南山区	已婚	非常健康	有，但不清楚例数	无人感染	无人感染	无人感染	以上均无	以上均无	否	关注	电视┋手机社交软件┋新闻客户端	1		1	不清楚	高	非常高	同意	同意	同意	不同意	同意	同意	不同意	同意	同意	同意	同意	同意	同意	同意	同意	同意	同意	同意	同意	不同意	不同意	同意	同意	同意	同意
5438	男	25	研究生及以上	管理	汉族	城市	湖北-潜江市	已婚	非常健康	有，10-100例	无人感染	无人感染	无人感染	近期有去过湖北	有居住史	不清楚	非常关注	手机社交软件┋新闻客户端	#VALUE!		1	高	高	高	同意	同意	同意	不同意	同意	不同意	不同意	同意	同意	同意	同意	同意	同意	同意	同意	同意	同意	同意	同意	不同意	不同意	同意	同意	同意	同意
34409	男	26	初中	普工	汉族	农村	广东-揭阳市-揭东区	已婚	良好	有，不到10例	无人感染	无人感染	无人感染	以上均无	以上均无	否	关注	电视┋亲人/朋友	1		0	非常低	低	高	同意	同意	同意	不同意	同意	同意	不同意	同意	同意	同意	不同意	不同意	同意	同意	同意	同意	同意	同意	同意	同意	不同意	同意	同意	同意	同意
22464	男	33	高中/中专	普工	汉族	农村	江西-吉安市-遂川县	已婚	非常健康	无	无人感染	无人感染	无人感染	以上均无	以上均无	否	非常关注	官方网站┋新闻客户端┋短视频（抖音、快手等）	#VALUE!		0	低	不清楚	低	同意	同意	同意	不同意	同意	同意	不同意	同意	同意	同意	同意	不同意	同意	同意	同意	同意	同意	同意	同意	不知道	不同意	同意	同意	同意	同意
92071	男	22	本科	管理	汉族	城市	广东-深圳市-宝安区	已婚	非常健康	有，200例以上	无人感染	无人感染	无人感染	近期接触过从湖北地区来的人	以上均无	不清楚	非常关注	电视┋官方网站┋手机社交软件┋新闻客户端┋短视频（抖音、快手等）	1		1	非常低	低	高	同意	不同意	不同意	不同意	同意	同意	不同意	同意	同意	同意	同意	同意	同意	同意	同意	同意	同意	同意	同意	同意	不同意	同意	同意	同意	不同意
33603	男	31	本科	组长	汉族	城市	广东-深圳市-龙华区	已婚	非常健康	有，200例以上	无人感染	无人感染	无人感染	以上均无	以上均无	否	非常关注	电视┋官方网站┋新闻客户端	1		0	非常低	非常低	非常高	同意	同意	不同意	不同意	同意	同意	不同意	同意	同意	同意	同意	同意	同意	同意	同意	同意	同意	同意	同意	不同意	不同意	同意	同意	不同意	同意
139237	男	26	本科	组长	汉族	城市	广东-深圳市-龙华区	已婚	非常健康	有，200例以上	无人感染	无人感染	无人感染	以上均无	以上均无	不清楚	非常关注	电视┋官方网站┋手机社交软件	1		1	非常低	不清楚	高	同意	不知道	同意	不知道	同意	同意	不同意	同意	同意	同意	同意	同意	同意	同意	同意	同意	同意	同意	同意	不知道	不知道	同意	不知道	同意	不知道
5645	女	32	大专	管理	汉族	城市	广东-梅州市-兴宁市	已婚	非常健康	有，不到10例	无人感染	无人感染	无人感染	以上均无	以上均无	否	非常关注	电视┋官方网站┋手机社交软件┋亲人/朋友┋新闻客户端┋短视频（抖音、快手等）	1		1	非常低	非常低	非常高	同意	不同意	不知道	不同意	同意	同意	不同意	不知道	同意	同意	不知道	同意	同意	同意	同意	同意	同意	同意	同意	不知道	不知道	同意	同意	同意	同意
80890	男	21	本科	管理	汉族	城市	广东-深圳市-龙华区	已婚	非常健康	有，不到10例	无人感染	无人感染	不清楚	以上均无	以上均无	否	非常关注	电视┋官方网站┋手机社交软件	1		1	非常低	非常低	非常高	同意	不同意	同意	不同意	同意	同意	不同意	同意	同意	同意	同意	同意	同意	同意	同意	同意	同意	同意	同意	不同意	不同意	同意	同意	同意	同意
75216	男	29	高中/中专	线长	汉族	农村	江西-吉安市-泰和县	已婚	非常健康	无	无人感染	无人感染	无人感染	以上均无	以上均无	否	非常关注	官方网站┋手机社交软件┋新闻客户端┋短视频（抖音、快手等）	#VALUE!		1	非常低	低	高	同意	不同意	不同意	不同意	同意	同意	不同意	同意	同意	同意	同意	同意	同意	同意	同意	同意	同意	同意	同意	同意	不同意	同意	同意	同意	同意
66286	男	29	本科	管理	汉族	城市	广东-深圳市-龙华区	已婚	非常健康	有，10-100例	无人感染	无人感染	无人感染	以上均无	以上均无	否	非常关注	电视┋官方网站┋新闻客户端	1		0	低	低	高	同意	不同意	同意	不同意	同意	同意	不同意	同意	同意	同意	同意	同意	同意	同意	同意	同意	同意	同意	同意	同意	不同意	同意	同意	同意	同意
127380	男	20	大专	管理	汉族	城市	广东-深圳市-龙华区	已婚	良好	有，200例以上	无人感染	无人感染	无人感染	以上均无	以上均无	否	非常关注	电视┋手机社交软件┋新闻客户端	1		1	不清楚	高	高	同意	同意	不知道	不同意	同意	同意	不同意	同意	同意	同意	同意	同意	同意	同意	同意	同意	同意	同意	同意	不知道	不知道	同意	同意	同意	同意
12807	男	30	本科	管理	汉族	城市	广东-深圳市-龙华区	已婚	非常健康	有，100-200例	无人感染	无人感染	无人感染	以上均无	有途经史	否	非常关注	电视┋官方网站┋手机社交软件	1		1	低	低	高	同意	同意	不同意	不同意	同意	同意	不同意	同意	同意	同意	同意	同意	同意	同意	同意	同意	同意	同意	同意	不同意	不同意	同意	同意	同意	同意
729	男	38	大专	管理	汉族	城镇	台湾-屏东县-屏东市	已婚	良好	有，10-100例	无人感染	无人感染	无人感染	以上均无	以上均无	否	非常关注	电视┋官方网站┋亲人/朋友	1		0	非常低	非常低	高	同意	同意	不同意	不同意	同意	同意	不同意	同意	同意	同意	不同意	同意	同意	同意	同意	同意	同意	同意	同意	同意	不同意	同意	同意	不同意	不同意
114149	男	33	本科	管理	汉族	城市	广东-深圳市-福田区	未婚	良好	有，100-200例	无人感染	无人感染	不清楚	以上均无	以上均无	否	非常关注	电视┋官方网站┋手机社交软件┋新闻客户端┋其他：〖网络〗	1		1	不清楚	低	高	同意	不同意	不同意	不同意	同意	同意	不同意	同意	同意	同意	同意	同意	同意	同意	同意	同意	同意	同意	同意	不知道	不同意	同意	同意	同意	不同意
100766	男	21	大专	管理	汉族	城镇	湖南-邵阳市-邵阳县	已婚	非常健康	有，但不清楚例数	无人感染	无人感染	无人感染	以上均无	以上均无	否	非常关注	官方网站┋手机社交软件┋亲人/朋友	#VALUE!		1	非常低	非常低	高	同意	同意	不同意	不同意	同意	同意	不同意	同意	不同意	同意	不同意	同意	同意	同意	同意	同意	同意	同意	同意	不同意	不同意	同意	同意	同意	同意
104848	男	20	研究生及以上	管理	汉族	城市	台湾-台北市-北投区	已婚	非常健康	无	无人感染	无人感染	无人感染	以上均无	以上均无	否	非常关注	电视┋官方网站┋新闻客户端	1		0	非常低	低	高	同意	不同意	不同意	不同意	同意	同意	不同意	同意	同意	同意	同意	同意	同意	同意	同意	同意	同意	同意	同意	不知道	同意	同意	同意	同意	不同意
128660	女	43	本科	管理	汉族	城市	江苏-苏州市-昆山市	已婚	非常健康	有，10-100例	无人感染	无人感染	无人感染	以上均无	以上均无	不清楚	非常关注	电视┋手机社交软件┋新闻客户端┋短视频（抖音、快手等）	1		1	非常低	低	高	同意	同意	同意	不同意	同意	不同意	不同意	同意	同意	同意	同意	同意	同意	同意	同意	同意	同意	同意	同意	不知道	不同意	同意	同意	同意	不同意
85991	男	36	大专	管理	汉族	城市	广东-深圳市-罗湖区	已婚	非常健康	有，10-100例	无人感染	无人感染	无人感染	以上均无	以上均无	不清楚	非常关注	电视┋手机社交软件	1		1	低	低	高	同意	同意	同意	不同意	同意	同意	不同意	同意	同意	同意	不同意	同意	同意	同意	同意	同意	同意	同意	同意	不同意	不同意	同意	同意	同意	同意
83468	男	27	高中/中专	普工	汉族	农村	河南-南阳市-方城县	已婚	非常健康	有，10-100例	无人感染	无人感染	无人感染	以上均无	以上均无	否	非常关注	电视┋官方网站┋手机社交软件	1		1	非常高	高	高	同意	同意	同意	不同意	同意	不同意	不同意	同意	同意	同意	同意	同意	同意	同意	同意	同意	同意	同意	同意	不同意	不同意	同意	同意	同意	同意
40808	男	28	本科	管理	汉族	城市	广东-深圳市-龙华区	已婚	非常健康	有，200例以上	无人感染	无人感染	无人感染	以上均无	以上均无	否	非常关注	电视┋官方网站┋手机社交软件┋亲人/朋友┋新闻客户端┋短视频（抖音、快手等）	1		1	非常低	低	高	同意	不同意	同意	不同意	同意	同意	不同意	同意	同意	同意	同意	同意	同意	同意	同意	同意	同意	同意	同意	同意	不同意	同意	同意	同意	同意
55621	女	38	本科	管理	汉族	城市	广东-深圳市-龙华区	已婚	良好	有，200例以上	无人感染	无人感染	无人感染	以上均无	以上均无	否	非常关注	电视┋官方网站┋新闻客户端	1		0	非常高	高	高	同意	同意	同意	不同意	同意	不同意	不同意	同意	同意	同意	同意	不同意	同意	同意	同意	同意	同意	同意	同意	不知道	不知道	同意	同意	同意	同意
32570	男	30	大专	组长	汉族	城市	广东-深圳市-龙岗区	已婚	良好	有，200例以上	无人感染	无人感染	无人感染	以上均无	以上均无	否	非常关注	电视┋官方网站┋新闻客户端	1		0	非常低	低	高	同意	同意	同意	不同意	同意	不同意	不同意	同意	同意	同意	同意	同意	同意	同意	同意	同意	同意	同意	同意	不同意	不同意	同意	同意	同意	同意
137071	男	20	研究生及以上	管理	汉族	城市	台湾-桃园市-八德市	已婚	良好	有，不到10例	无人感染	无人感染	无人感染	以上均无	以上均无	否	关注	官方网站┋新闻客户端	#VALUE!		0	低	低	高	同意	同意	不同意	同意	同意	不同意	不同意	同意	同意	同意	同意	同意	同意	同意	同意	同意	同意	同意	同意	不同意	不同意	同意	同意	不同意	不同意
3491	男	30	初中	普工	汉族	农村	广东-深圳市-龙华区	未婚	非常健康	无	无人感染	无人感染	无人感染	以上均无	以上均无	否	非常关注	电视┋官方网站┋新闻客户端	1		0	非常低	不清楚	高	同意	不同意	同意	不同意	同意	同意	不同意	同意	同意	同意	不同意	不同意	不同意	同意	同意	同意	同意	同意	同意	同意	不同意	同意	同意	同意	不知道
99546	男	36	高中/中专	线长	汉族	农村	江西-吉安市-泰和县	已婚	非常健康	无	无人感染	无人感染	无人感染	以上均无	以上均无	否	非常关注	官方网站┋手机社交软件┋新闻客户端┋短视频（抖音、快手等）	#VALUE!		1	非常低	低	高	同意	同意	同意	不同意	同意	同意	不同意	同意	同意	同意	同意	同意	同意	同意	同意	同意	同意	同意	同意	同意	不同意	同意	同意	同意	同意
93099	男	30	高中/中专	管理	汉族	城市	广东-深圳市-龙岗区	已婚	良好	有，但不清楚例数	无人感染	无人感染	无人感染	以上均无	以上均无	否	关注	官方网站	#VALUE!		0	非常低	非常低	非常高	同意	同意	不同意	不同意	同意	同意	不同意	同意	同意	同意	不同意	同意	同意	同意	同意	同意	同意	同意	同意	不同意	不同意	同意	同意	同意	同意
15908	男	30	初中	普工	汉族	城市	广东-深圳市-龙华区	已婚	非常健康	无	不清楚	无人感染	不清楚	以上均无	以上均无	否	关注	新闻客户端	#VALUE!		0	非常低	低	不清楚	同意	不知道	同意	不知道	同意	同意	不知道	不知道	同意	同意	不同意	同意	同意	不知道	同意	同意	同意	同意	同意	不同意	不同意	同意	同意	同意	同意
11530	男	32	本科	管理	汉族	城市	广东-深圳市-龙华区	已婚	非常健康	有，10-100例	无人感染	无人感染	无人感染	以上均无	以上均无	否	非常关注	电视┋官方网站┋新闻客户端	1		0	低	高	低	同意	同意	同意	不同意	同意	不同意	不同意	同意	同意	同意	同意	同意	同意	同意	同意	同意	同意	同意	同意	不同意	不同意	同意	同意	同意	同意
65745	男	32	本科	组长	汉族	城市	广东-深圳市-龙华区	已婚	非常健康	无	无人感染	无人感染	不清楚	以上均无	以上均无	不清楚	非常关注	官方网站┋手机社交软件┋亲人/朋友┋短视频（抖音、快手等）	#VALUE!		1	低	非常低	低	同意	同意	不同意	不同意	同意	同意	不同意	同意	同意	同意	不同意	同意	同意	同意	同意	同意	同意	同意	同意	不同意	不同意	同意	同意	同意	同意
84773	男	32	大专	组长	汉族	城镇	广东-深圳市-福田区	已婚	非常健康	有，200例以上	无人感染	无人感染	无人感染	以上均无	以上均无	否	非常关注	电视┋官方网站┋手机社交软件┋亲人/朋友┋新闻客户端	1		1	非常低	非常低	非常高	不同意	同意	同意	不同意	同意	同意	不同意	同意	同意	同意	同意	同意	同意	同意	同意	同意	同意	同意	同意	同意	不同意	同意	同意	同意	同意
136866	男	27	大专	管理	汉族	城市	广东-深圳市-福田区	已婚	非常健康	有，200例以上	无人感染	无人感染	无人感染	近期有去过湖北	有居住史	否	非常关注	电视┋官方网站┋新闻客户端	1		0	非常低	高	低	同意	同意	不同意	不同意	同意	不同意	不同意	同意	同意	同意	同意	不同意	同意	同意	同意	同意	同意	同意	同意	不同意	不同意	同意	同意	同意	同意
141820	女	29	本科	管理	汉族	城市	广东-深圳市-龙岗区	已婚	良好	有，200例以上	无人感染	无人感染	无人感染	以上均无	以上均无	否	非常关注	电视┋手机社交软件┋亲人/朋友┋新闻客户端	1		1	低	非常高	非常低	同意	不同意	不同意	不同意	同意	不同意	不同意	同意	同意	同意	同意	不同意	同意	同意	同意	同意	同意	同意	同意	不同意	不同意	同意	同意	同意	同意
88246	男	18	本科	组长	汉族	城市	广东-深圳市-龙华区	已婚	非常健康	有，200例以上	无人感染	无人感染	无人感染	以上均无	以上均无	否	非常关注	电视┋官方网站┋新闻客户端	1		0	非常低	非常低	非常高	同意	同意	不同意	不同意	同意	同意	不同意	同意	同意	同意	同意	同意	同意	同意	同意	同意	同意	同意	同意	不同意	不同意	同意	同意	不同意	同意
81212	男	40	大专	管理	汉族	城市	广东-深圳市-南山区	已婚	非常健康	有，200例以上	无人感染	无人感染	不清楚	以上均无	以上均无	否	非常关注	电视┋手机社交软件┋新闻客户端	1		1	非常低	低	非常高	同意	不同意	不同意	不同意	同意	同意	不同意	同意	同意	同意	不同意	同意	同意	同意	同意	同意	同意	同意	同意	不同意	不同意	同意	同意	同意	同意
3822	男	33	大专	普工	汉族	城镇	广东-深圳市-龙华区	离婚	非常健康	有，不到10例	不清楚	无人感染	无人感染	近期有去过动物交易市场	以上均无	不清楚	非常关注	电视┋官方网站┋手机社交软件┋新闻客户端	1		1	低	低	低	同意	同意	不同意	不知道	不知道	不知道	不同意	不知道	同意	同意	不知道	不同意	同意	同意	同意	同意	同意	同意	同意	不知道	不知道	同意	同意	同意	同意
72400	男	26	本科	管理	汉族	城镇	广东-深圳市-龙岗区	已婚	良好	有，不到10例	无人感染	无人感染	不清楚	以上均无	以上均无	否	非常关注	电视┋手机社交软件┋亲人/朋友	1		1	非常低	高	低	同意	不知道	不知道	不知道	同意	同意	不同意	同意	同意	同意	不知道	同意	同意	同意	同意	同意	同意	同意	同意	同意	不知道	同意	同意	同意	同意
37907	男	27	高中/中专	组长	汉族	城市	广东-深圳市-龙华区	已婚	非常健康	有，100-200例	无人感染	无人感染	无人感染	以上均无	以上均无	否	非常关注	电视┋报刊┋官方网站┋手机社交软件┋亲人/朋友┋新闻客户端┋短视频（抖音、快手等）	1		1	低	高	高	同意	同意	同意	不同意	同意	不同意	不同意	同意	同意	同意	同意	同意	同意	同意	同意	同意	同意	同意	同意	不知道	不知道	同意	同意	同意	同意
75856	男	30	大专	管理	汉族	城市	广东-深圳市-龙华区	已婚	非常健康	有，但不清楚例数	无人感染	无人感染	不清楚	以上均无	以上均无	否	非常关注	电视┋官方网站┋手机社交软件	1		1	高	低	低	同意	不同意	不同意	不同意	同意	同意	不同意	同意	同意	同意	同意	不同意	同意	同意	同意	同意	同意	同意	同意	不同意	不同意	同意	同意	同意	同意
113278	男	29	大专	管理	汉族	城市	广东-东莞市	已婚	非常健康	有，10-100例	无人感染	无人感染	无人感染	以上均无	以上均无	否	关注	电视┋官方网站┋手机社交软件	1		1	低	非常低	高	同意	同意	不同意	不同意	同意	同意	不同意	同意	同意	同意	同意	同意	同意	同意	同意	同意	同意	同意	同意	不同意	不同意	同意	同意	同意	同意
138206	男	31	高中/中专	普工	汉族	城市	广东-深圳市-光明区	已婚	非常健康	有，不到10例	无人感染	无人感染	无人感染	以上均无	以上均无	否	非常关注	官方网站┋新闻客户端	#VALUE!		0	非常低	非常高	高	同意	不同意	同意	不同意	同意	同意	不同意	同意	同意	同意	同意	同意	同意	同意	同意	同意	同意	同意	同意	不同意	不同意	同意	同意	同意	同意
1610	女	25	大专	管理	汉族	城镇	台湾-新北市-泰山区	已婚	非常健康	有，不到10例	无人感染	无人感染	无人感染	以上均无	以上均无	否	非常关注	电视┋报刊┋官方网站┋手机社交软件┋亲人/朋友┋新闻客户端	1		1	非常低	低	不清楚	同意	同意	不同意	不同意	同意	同意	不同意	同意	同意	同意	同意	同意	同意	同意	同意	同意	同意	同意	同意	不同意	不同意	同意	同意	不同意	不同意
83008	男	22	本科	管理	汉族	城市	广东-深圳市-宝安区	已婚	非常健康	有，200例以上	无人感染	无人感染	无人感染	以上均无	以上均无	否	非常关注	电视┋报刊┋官方网站┋手机社交软件┋亲人/朋友┋新闻客户端┋短视频（抖音、快手等）┋其他：〖微信〗	1		1	非常低	低	高	同意	不同意	不同意	不同意	同意	同意	不同意	同意	同意	同意	同意	同意	同意	同意	同意	同意	同意	同意	同意	不知道	不同意	同意	同意	同意	不同意
26796	男	29	本科	管理	汉族	城市	广东-深圳市-龙华区	已婚	良好	有，200例以上	有人确诊感染	无人感染	无人感染	以上均无	以上均无	否	非常关注	电视┋官方网站┋手机社交软件	1		1	低	高	高	同意	同意	同意	不同意	同意	同意	不同意	同意	同意	同意	同意	同意	同意	同意	同意	同意	同意	同意	同意	同意	不同意	同意	同意	同意	同意
137700	男	28	大专	管理	汉族	城镇	湖南-邵阳市-邵阳县	已婚	良好	有，不到10例	无人感染	无人感染	无人感染	以上均无	以上均无	否	非常关注	官方网站┋手机社交软件┋亲人/朋友	#VALUE!		1	非常低	低	高	同意	同意	不同意	不同意	同意	不同意	不同意	同意	不同意	同意	不同意	同意	同意	同意	同意	同意	同意	同意	同意	不同意	不同意	同意	同意	同意	不同意
102159	男	30	高中/中专	组长	汉族	城镇	重庆-重庆市-梁平区	已婚	良好	有，不到10例	无人感染	无人感染	无人感染	以上均无	以上均无	不清楚	非常关注	电视┋官方网站┋手机社交软件	1		1	非常低	非常高	低	同意	同意	不知道	不知道	同意	不同意	不同意	同意	同意	同意	不知道	同意	同意	同意	同意	同意	同意	同意	同意	不知道	不知道	同意	同意	同意	同意
9554	女	36	大专	管理	汉族	城市	江苏-淮安市-清江浦区	已婚	良好	有，10-100例	无人感染	无人感染	无人感染	以上均无	以上均无	不清楚	非常关注	电视┋官方网站┋短视频（抖音、快手等）	1		0	不清楚	非常低	高	同意	不同意	同意	不知道	同意	同意	不同意	同意	同意	不知道	不知道	同意	同意	同意	同意	同意	同意	同意	同意	不同意	不知道	不知道	同意	同意	同意
133686	男	25	本科	管理	少数民族：〖满族〗	城市	辽宁-丹东市-凤城市	已婚	良好	有，但不清楚例数	无人感染	无人感染	无人感染	以上均无	以上均无	否	非常关注	电视┋手机社交软件┋亲人/朋友	1		1	非常低	高	高	同意	同意	同意	不同意	同意	同意	不同意	同意	同意	同意	同意	同意	同意	同意	同意	同意	同意	同意	同意	不知道	不知道	同意	同意	同意	同意
73636	男	30	大专	管理	汉族	城市	广东-深圳市-福田区	已婚	一般	有，200例以上	不清楚	无人感染	不清楚	以上均无	以上均无	否	非常关注	官方网站┋新闻客户端	#VALUE!		0	非常高	高	高	同意	不同意	不同意	不同意	同意	不同意	不同意	同意	同意	同意	同意	同意	同意	同意	同意	同意	同意	同意	同意	同意	同意	同意	同意	同意	同意
91505	男	35	高中/中专	管理	汉族	城市	江苏-南京市-秦淮区	已婚	非常健康	有，10-100例	有人疑似感染，但未确诊	无人感染	无人感染	以上均无	以上均无	不清楚	非常关注	电视┋报刊┋官方网站┋手机社交软件┋亲人/朋友┋新闻客户端┋短视频（抖音、快手等）	1		1	不清楚	非常高	高	同意	同意	不同意	不同意	同意	同意	不同意	同意	同意	同意	同意	不同意	同意	同意	同意	同意	同意	同意	同意	同意	同意	同意	同意	同意	同意
76348	男	25	高中/中专	普工	汉族	农村	河南-南阳市-方城县	已婚	非常健康	有，10-100例	无人感染	无人感染	无人感染	以上均无	以上均无	否	非常关注	电视┋官方网站┋手机社交软件	1		1	非常低	非常高	非常高	同意	同意	同意	不同意	同意	不同意	不同意	同意	同意	同意	同意	同意	同意	同意	同意	同意	同意	同意	同意	同意	不同意	同意	同意	同意	同意
130515	女	23	本科	普工	汉族	城市	广东-深圳市-龙华区	未婚	良好	有，但不清楚例数	不清楚	无人感染	不清楚	以上均无	以上均无	不清楚	非常关注	官方网站┋手机社交软件┋新闻客户端┋短视频（抖音、快手等）	#VALUE!		1	低	低	高	同意	同意	不同意	同意	不同意	不同意	不知道	同意	同意	同意	同意	同意	同意	同意	同意	同意	同意	同意	同意	不知道	不知道	同意	同意	同意	同意
114912	男	36	本科	管理	汉族	城市	广东-深圳市-龙华区	已婚	良好	有，200例以上	无人感染	无人感染	无人感染	近期有去过湖北	有居住史	否	非常关注	电视┋官方网站┋手机社交软件┋亲人/朋友┋新闻客户端	1		1	非常低	低	高	同意	同意	不同意	不同意	同意	同意	不同意	同意	同意	同意	同意	同意	同意	同意	同意	同意	同意	同意	同意	不知道	不同意	同意	同意	同意	不同意
113205	男	34	本科	管理	汉族	城市	广东-深圳市-龙华区	已婚	非常健康	有，200例以上	无人感染	无人感染	无人感染	以上均无	以上均无	否	非常关注	电视┋官方网站┋手机社交软件┋短视频（抖音、快手等）	1		1	非常低	低	高	同意	不同意	同意	不同意	同意	不同意	不同意	同意	同意	同意	同意	同意	同意	同意	同意	同意	同意	同意	同意	同意	不同意	同意	同意	同意	不同意
76056	男	24	本科	管理	汉族	城市	广东-深圳市-龙华区	已婚	良好	有，100-200例	无人感染	无人感染	无人感染	近期有去过湖北	有旅行史	否	非常关注	电视┋官方网站┋新闻客户端	1		0	非常低	低	高	同意	不同意	不同意	不同意	同意	不同意	不同意	同意	同意	同意	同意	同意	同意	同意	同意	同意	同意	同意	同意	不同意	不同意	同意	同意	同意	同意
133796	男	21	大专	管理	汉族	城市	湖南-张家界市-慈利县	已婚	非常健康	无	无人感染	无人感染	无人感染	以上均无	以上均无	否	非常关注	电视┋官方网站┋新闻客户端	1		0	非常低	非常低	非常高	不知道	不知道	不知道	不知道	同意	同意	不同意	不知道	不知道	同意	不知道	不同意	同意	同意	同意	同意	同意	同意	同意	不知道	不知道	同意	同意	同意	同意
40350	男	32	本科	管理	汉族	城市	湖北-武汉市-新洲区	已婚	良好	有，200例以上	无人感染	无人感染	无人感染	近期有去过湖北	有居住史	否	非常关注	电视┋官方网站┋手机社交软件┋新闻客户端	1		1	不清楚	低	高	同意	同意	同意	不同意	同意	同意	不同意	同意	同意	同意	不同意	同意	同意	同意	同意	同意	同意	不同意	同意	不同意	不同意	同意	同意	同意	同意
3546	男	30	初中	普工	少数民族：〖壮族〗	农村	广西-崇左市-天等县	已婚	良好	无	无人感染	无人感染	无人感染	以上均无	以上均无	不清楚	非常关注	电视┋官方网站┋手机社交软件┋亲人/朋友┋新闻客户端┋短视频（抖音、快手等）	1		1	非常低	低	低	同意	同意	不同意	不同意	同意	同意	不同意	同意	同意	同意	不同意	同意	同意	同意	同意	同意	同意	同意	同意	不同意	不同意	同意	同意	同意	同意
114250	男	33	高中/中专	普工	汉族	农村	江西-吉安市-遂川县	已婚	非常健康	有，不到10例	无人感染	无人感染	不清楚	以上均无	以上均无	否	非常关注	电视┋官方网站┋手机社交软件	1		1	非常低	低	非常低	同意	同意	同意	不同意	同意	同意	不同意	同意	同意	同意	同意	不同意	同意	同意	同意	同意	同意	同意	同意	不知道	不知道	同意	同意	同意	同意
124077	男	34	本科	管理	汉族	城市	广东-深圳市-龙华区	已婚	良好	有，但不清楚例数	无人感染	无人感染	无人感染	以上均无	以上均无	不清楚	非常关注	电视┋官方网站┋手机社交软件	1		1	非常低	低	高	同意	同意	不同意	不同意	同意	同意	不同意	同意	同意	同意	不知道	同意	同意	同意	同意	同意	同意	同意	同意	不同意	不同意	同意	同意	不同意	不同意
136246	男	34	本科	管理	汉族	城市	广东-深圳市-龙岗区	已婚	非常健康	有，200例以上	无人感染	无人感染	不清楚	以上均无	以上均无	否	非常关注	电视┋官方网站┋新闻客户端	1		0	非常低	低	高	同意	同意	不同意	不同意	同意	同意	不同意	同意	同意	同意	同意	同意	同意	同意	同意	同意	同意	同意	同意	不知道	不知道	同意	同意	同意	同意
98522	男	30	本科	管理	汉族	城市	广东-深圳市-龙华区	已婚	非常健康	有，200例以上	无人感染	无人感染	无人感染	以上均无	以上均无	否	非常关注	电视	1		0	非常低	低	高	同意	同意	不同意	不同意	同意	同意	不同意	同意	同意	同意	同意	同意	同意	同意	同意	同意	同意	同意	同意	不同意	不同意	同意	同意	同意	同意
140333	男	23	高中/中专	管理	汉族	城镇	福建-泉州市-惠安县	已婚	非常健康	有，不到10例	无人感染	无人感染	无人感染	以上均无	以上均无	否	非常关注	电视┋手机社交软件┋亲人/朋友	1		1	非常低	低	低	不知道	不知道	不知道	不同意	同意	不同意	不同意	不知道	同意	同意	不知道	不知道	不知道	不知道	不知道	不知道	同意	同意	同意	不知道	不知道	同意	不知道	同意	不知道
35404	男	32	高中/中专	普工	汉族	城镇	广东-深圳市-龙华区	已婚	非常健康	有，但不清楚例数	不清楚	无人感染	无人感染	近期有去过湖北	有居住史	否	非常关注	官方网站	#VALUE!		0	高	不清楚	非常高	同意	不知道	同意	不知道	不知道	同意	不同意	同意	同意	同意	不知道	不同意	同意	同意	同意	同意	同意	同意	同意	不知道	不知道	同意	同意	同意	同意
116901	男	33	研究生及以上	管理	汉族	城市	广东-佛山市-顺德区	已婚	非常健康	有，不到10例	无人感染	无人感染	无人感染	以上均无	以上均无	否	非常关注	电视┋手机社交软件	1		1	非常低	低	非常高	同意	同意	不同意	不同意	同意	同意	不同意	同意	同意	同意	同意	同意	同意	同意	同意	同意	同意	同意	同意	不同意	不同意	同意	同意	同意	不同意
23186	男	29	本科	管理	汉族	城市	广东-深圳市-福田区	已婚	非常健康	有，200例以上	无人感染	无人感染	无人感染	以上均无	以上均无	否	非常关注	电视┋官方网站┋手机社交软件┋其他：〖公司海报，文件〗	1		1	非常低	高	低	同意	同意	不同意	不同意	同意	同意	不同意	同意	同意	同意	同意	同意	同意	同意	同意	同意	同意	同意	同意	不同意	不同意	同意	同意	同意	同意
141423	女	39	本科	管理	汉族	城市	广东-深圳市-龙华区	已婚	非常健康	有，10-100例	无人感染	无人感染	不清楚	以上均无	以上均无	不清楚	非常关注	电视┋官方网站┋新闻客户端	1		0	非常低	低	高	同意	不同意	不同意	不同意	同意	同意	不同意	同意	同意	同意	同意	同意	同意	同意	同意	同意	同意	同意	同意	不知道	不知道	同意	同意	同意	同意
105127	男	22	高中/中专	组长	汉族	城市	广东-深圳市-龙华区	已婚	非常健康	有，200例以上	无人感染	无人感染	无人感染	以上均无	以上均无	否	非常关注	电视┋报刊┋官方网站┋手机社交软件┋亲人/朋友┋新闻客户端┋短视频（抖音、快手等）	1		1	低	高	低	同意	同意	同意	不同意	不知道	同意	不同意	同意	同意	同意	同意	同意	同意	同意	同意	同意	同意	同意	同意	同意	不同意	同意	同意	同意	同意
64626	男	37	高中/中专	普工	汉族	城市	广东-深圳市-光明区	已婚	非常健康	有，不到10例	无人感染	无人感染	无人感染	以上均无	以上均无	否	非常关注	官方网站┋新闻客户端	#VALUE!		0	非常低	非常高	高	同意	同意	同意	不同意	同意	同意	不同意	同意	同意	同意	不同意	同意	同意	不同意	不同意	同意	同意	同意	同意	不同意	不同意	同意	同意	同意	同意
38280	男	29	本科	管理	汉族	城市	广东-深圳市-龙华区	已婚	非常健康	有，200例以上	无人感染	无人感染	无人感染	以上均无	以上均无	否	非常关注	电视┋官方网站┋手机社交软件┋短视频（抖音、快手等）	1		1	非常低	低	高	同意	不同意	同意	不同意	同意	同意	不同意	同意	同意	同意	同意	同意	同意	同意	同意	同意	同意	同意	同意	同意	不同意	同意	同意	不同意	同意
75953	男	32	高中/中专	普工	少数民族：〖苗〗	农村	湖南-怀化市-麻阳苗族自治县	已婚	非常健康	无	无人感染	无人感染	无人感染	以上均无	以上均无	不清楚	非常关注	电视┋报刊┋官方网站┋手机社交软件┋新闻客户端	1		1	非常低	非常高	非常高	同意	同意	同意	同意	同意	同意	不同意	同意	同意	同意	不同意	不同意	同意	同意	同意	同意	同意	同意	同意	同意	不知道	同意	同意	同意	同意
48039	男	31	本科	组长	汉族	城市	广东-深圳市-龙华区	已婚	非常健康	有，200例以上	无人感染	无人感染	无人感染	以上均无	以上均无	否	非常关注	电视┋官方网站┋新闻客户端	1		0	非常低	非常低	非常高	同意	同意	不同意	不同意	同意	同意	不同意	同意	同意	同意	同意	同意	同意	同意	同意	同意	同意	同意	同意	不同意	不同意	同意	同意	不同意	同意
109328	女	40	本科	普工	汉族	城市	广东-深圳市-龙华区	已婚	非常健康	有，但不清楚例数	无人感染	无人感染	无人感染	以上均无	以上均无	否	非常关注	电视┋报刊┋手机社交软件	1		1	非常低	低	非常高	同意	同意	同意	不同意	同意	同意	不同意	同意	同意	同意	不同意	同意	同意	同意	同意	同意	同意	同意	同意	同意	同意	同意	同意	同意	同意
17656	男	31	本科	组长	汉族	城市	广东-深圳市-龙华区	已婚	非常健康	无	无人感染	无人感染	不清楚	以上均无	以上均无	否	非常关注	官方网站┋亲人/朋友┋短视频（抖音、快手等）	#VALUE!		0	低	低	高	同意	同意	不同意	不同意	同意	不同意	不同意	同意	同意	同意	同意	同意	同意	同意	同意	同意	同意	同意	同意	不同意	同意	同意	同意	同意	同意
67869	男	37	高中/中专	普工	少数民族：〖苗族〗	农村	湖南-怀化市-麻阳苗族自治县	已婚	非常健康	无	无人感染	无人感染	无人感染	以上均无	以上均无	不清楚	非常关注	电视┋报刊┋官方网站┋手机社交软件┋新闻客户端	1		1	非常低	非常高	非常高	同意	同意	同意	不同意	同意	同意	不同意	同意	同意	同意	不同意	不知道	同意	同意	同意	同意	同意	同意	同意	同意	不知道	同意	同意	同意	同意
116100	男	31	本科	管理	汉族	城市	海外-大洋洲-澳大利亚	已婚	非常健康	有，200例以上	不清楚	无人感染	无人感染	以上均无	以上均无	否	非常关注	官方网站┋手机社交软件┋亲人/朋友┋新闻客户端	#VALUE!		1	非常低	低	高	不知道	不知道	不知道	不同意	不知道	不知道	不同意	同意	同意	同意	同意	同意	同意	同意	同意	同意	同意	同意	同意	同意	同意	同意	同意	同意	同意
86501	男	21	研究生及以上	管理	汉族	城市	台湾-台北市-文山区	已婚	非常健康	有，10-100例	无人感染	无人感染	无人感染	以上均无	以上均无	否	非常关注	电视	1		0	非常低	高	非常低	同意	同意	同意	同意	同意	同意	不同意	同意	同意	同意	不同意	同意	同意	同意	同意	同意	同意	同意	同意	不知道	不知道	同意	同意	同意	同意
139348	男	23	高中/中专	普工	少数民族：〖苗族〗	农村	湖南-怀化市-麻阳苗族自治县	已婚	非常健康	无	无人感染	无人感染	无人感染	以上均无	以上均无	不清楚	非常关注	电视┋官方网站┋手机社交软件┋新闻客户端	1		1	不清楚	非常高	非常高	同意	同意	同意	同意	同意	同意	不同意	同意	同意	同意	同意	不同意	同意	同意	同意	同意	同意	同意	同意	同意	不知道	同意	同意	同意	同意
111854	女	22	本科	组长	汉族	城市	广东-深圳市-龙华区	已婚	非常健康	有，200例以上	无人感染	无人感染	无人感染	以上均无	以上均无	否	非常关注	官方网站┋手机社交软件┋新闻客户端	#VALUE!		1	非常低	非常低	非常高	同意	同意	不同意	不同意	同意	同意	不同意	同意	同意	同意	同意	同意	同意	同意	同意	同意	同意	同意	同意	不同意	不同意	同意	同意	不同意	同意
115602	女	25	本科	组长	汉族	城市	广东-深圳市-龙华区	已婚	非常健康	有，200例以上	无人感染	无人感染	无人感染	以上均无	以上均无	否	非常关注	官方网站┋手机社交软件┋新闻客户端	#VALUE!		1	非常低	非常低	非常高	同意	同意	不同意	不同意	同意	同意	不同意	同意	同意	同意	同意	同意	同意	同意	同意	同意	同意	同意	同意	不同意	不同意	同意	同意	不同意	同意
137651	男	40	研究生及以上	管理	汉族	城市	台湾-新竹县-竹北市	已婚	良好	无	无人感染	无人感染	无人感染	以上均无	以上均无	不清楚	非常关注	电视┋官方网站┋手机社交软件┋亲人/朋友	1		1	非常低	不清楚	不清楚	同意	不同意	同意	不同意	同意	同意	不同意	同意	同意	同意	同意	同意	同意	同意	同意	同意	同意	同意	同意	同意	同意	同意	同意	同意	同意
62378	男	32	大专	管理	汉族	城市	湖北-随州市-曾都区	已婚	非常健康	有，200例以上	不清楚	无人感染	无人感染	近期有去过湖北	有居住史	否	非常关注	电视┋官方网站┋手机社交软件┋亲人/朋友┋新闻客户端┋短视频（抖音、快手等）	1		1	非常高	低	非常高	同意	同意	不同意	不同意	同意	同意	不同意	同意	同意	同意	同意	同意	同意	同意	同意	同意	同意	同意	同意	同意	不知道	同意	同意	同意	同意
3190	女	30	大专	管理	汉族	城市	湖南-岳阳市-君山区	已婚	非常健康	无	无人感染	无人感染	无人感染	以上均无	以上均无	否	非常关注	手机社交软件┋新闻客户端┋短视频（抖音、快手等）	#VALUE!		1	非常低	高	低	同意	同意	不同意	同意	不同意	不同意	不同意	同意	同意	同意	同意	同意	同意	同意	同意	同意	同意	同意	同意	同意	同意	同意	同意	同意	同意
21541	女	45	初中	普工	汉族	城市	广东-深圳市-龙华区	已婚	非常健康	有，200例以上	无人感染	无人感染	无人感染	以上均无	以上均无	否	非常关注	电视┋官方网站┋新闻客户端	1		0	低	高	高	同意	同意	不同意	不同意	同意	不同意	不同意	同意	同意	同意	同意	同意	同意	同意	同意	同意	同意	同意	同意	不知道	不同意	同意	同意	同意	同意
53084	男	35	高中/中专	组长	汉族	城镇	江西-宜春市-高安市	已婚	非常健康	有，不到10例	无人感染	无人感染	无人感染	以上均无	以上均无	不清楚	非常关注	电视┋手机社交软件┋短视频（抖音、快手等）	1		1	非常低	高	非常高	同意	同意	同意	不同意	同意	不同意	不同意	同意	同意	同意	不同意	不同意	同意	同意	同意	同意	同意	同意	同意	不知道	不同意	同意	同意	同意	同意
78074	男	38	大专	管理	汉族	城市	广东-东莞市	已婚	非常健康	有，但不清楚例数	无人感染	无人感染	不清楚	以上均无	以上均无	不清楚	关注	电视	1		0	低	低	高	不知道	不知道	不知道	不知道	不知道	不知道	不知道	不知道	同意	同意	同意	不知道	同意	同意	同意	同意	不同意	同意	同意	不知道	不知道	同意	同意	同意	同意
4588	男	22	大专	管理	汉族	农村	广东-惠州市-惠城区	已婚	非常健康	无	无人感染	无人感染	无人感染	以上均无	以上均无	不清楚	非常关注	电视┋官方网站┋手机社交软件┋亲人/朋友	1		1	非常低	非常低	高	同意	同意	同意	不同意	同意	同意	不同意	同意	同意	同意	同意	同意	同意	同意	同意	同意	同意	同意	同意	同意	同意	同意	同意	同意	同意
63649	男	26	高中/中专	管理	汉族	农村	湖南-娄底市-冷水江市	已婚	良好	有，不到10例	无人感染	无人感染	无人感染	以上均无	以上均无	否	非常关注	官方网站┋手机社交软件┋新闻客户端	#VALUE!		1	高	高	高	同意	同意	同意	不同意	同意	同意	不同意	同意	同意	同意	不同意	同意	同意	同意	同意	同意	同意	不同意	同意	不同意	不同意	同意	同意	同意	同意
19180	男	31	大专	管理	汉族	城市	广东-深圳市-龙华区	已婚	良好	有，但不清楚例数	无人感染	无人感染	不清楚	以上均无	以上均无	否	非常关注	报刊┋官方网站┋手机社交软件┋亲人/朋友┋新闻客户端	#VALUE!		1	低	高	低	同意	同意	同意	不同意	同意	同意	不同意	同意	同意	同意	同意	同意	同意	同意	同意	同意	同意	同意	同意	同意	不同意	同意	同意	同意	同意
31387	男	24	大专	管理	汉族	城市	广东-深圳市-龙岗区	已婚	良好	有，但不清楚例数	无人感染	无人感染	无人感染	以上均无	以上均无	否	关注	电视┋官方网站┋手机社交软件┋亲人/朋友┋新闻客户端	1		1	高	高	高	同意	同意	同意	不同意	同意	不同意	不同意	同意	同意	同意	不同意	同意	同意	同意	同意	同意	同意	同意	同意	同意	不同意	同意	同意	同意	同意
73637	男	28	高中/中专	普工	少数民族：〖苗族〗	城市	广东-深圳市-龙华区	已婚	一般	有，但不清楚例数	不清楚	无人感染	不清楚	以上均无	以上均无	否	非常关注	新闻客户端	#VALUE!		0	非常低	高	低	同意	同意	不知道	不同意	同意	不知道	不同意	同意	同意	同意	不知道	不同意	同意	同意	同意	同意	同意	同意	同意	同意	同意	同意	同意	同意	同意
117534	男	29	本科	管理	汉族	城市	湖南-郴州市-临武县	已婚	非常健康	有，10-100例	不清楚	无人感染	无人感染	以上均无	以上均无	否	非常关注	手机社交软件┋新闻客户端	#VALUE!		1	非常低	低	高	同意	不同意	不知道	不同意	不同意	不知道	不同意	不知道	同意	同意	不知道	同意	同意	同意	同意	同意	同意	同意	同意	不知道	不知道	同意	同意	同意	同意
124591	男	33	本科	管理	汉族	城市	广东-深圳市-龙华区	已婚	非常健康	有，但不清楚例数	无人感染	无人感染	无人感染	以上均无	以上均无	否	非常关注	官方网站┋手机社交软件┋新闻客户端	#VALUE!		1	非常低	低	高	同意	同意	不同意	不同意	同意	不同意	不同意	同意	同意	同意	同意	同意	同意	同意	同意	同意	同意	同意	同意	不同意	不同意	同意	同意	同意	不同意
32615	男	24	高中/中专	管理	汉族	农村	广东-深圳市-龙岗区	已婚	非常健康	有，但不清楚例数	无人感染	无人感染	无人感染	以上均无	以上均无	否	关注	电视┋官方网站┋手机社交软件┋新闻客户端	1		1	非常低	低	高	同意	同意	同意	不同意	同意	同意	不同意	同意	同意	同意	同意	同意	同意	同意	同意	同意	同意	同意	同意	不同意	不同意	同意	同意	同意	不同意
19374	男	33	本科	管理	少数民族：〖蒙古族〗	城市	广东-深圳市-龙华区	已婚	非常健康	有，10-100例	无人感染	无人感染	无人感染	以上均无	以上均无	否	非常关注	电视┋官方网站┋手机社交软件	1		1	低	高	低	同意	同意	不同意	不同意	同意	同意	不同意	同意	同意	同意	同意	同意	同意	同意	同意	同意	同意	同意	同意	同意	同意	同意	同意	同意	同意
102633	男	31	高中/中专	普工	汉族	农村	河南-周口市-鹿邑县	已婚	非常健康	无	无人感染	无人感染	无人感染	以上均无	以上均无	否	非常关注	电视┋报刊┋手机社交软件	1		1	非常低	高	低	同意	同意	同意	不同意	同意	同意	不同意	同意	同意	同意	同意	同意	同意	同意	同意	同意	同意	同意	同意	同意	同意	同意	同意	同意	同意
38989	男	27	大专	组长	汉族	城市	广东-惠州市-惠阳区	已婚	非常健康	有，10-100例	无人感染	无人感染	无人感染	以上均无	以上均无	否	非常关注	电视┋官方网站┋手机社交软件┋亲人/朋友┋新闻客户端	1		1	低	低	高	同意	同意	同意	不同意	同意	不同意	不同意	同意	同意	同意	同意	同意	同意	同意	同意	同意	同意	同意	同意	同意	同意	同意	同意	同意	同意
14882	女	42	大专	管理	汉族	城镇	甘肃-武威市-民勤县	已婚	良好	无	无人感染	无人感染	无人感染	以上均无	以上均无	不清楚	非常关注	电视	1		0	非常低	非常高	高	同意	同意	同意	同意	同意	不同意	不同意	同意	同意	同意	同意	不同意	同意	同意	同意	同意	同意	同意	同意	同意	同意	同意	同意	同意	同意
133681	女	42	高中/中专	普工	汉族	城市	湖南-郴州市-永兴县	已婚	非常健康	无	无人感染	无人感染	无人感染	以上均无	以上均无	否	非常关注	电视┋手机社交软件┋亲人/朋友┋新闻客户端┋短视频（抖音、快手等）	1		1	非常低	低	高	同意	同意	同意	不同意	同意	同意	不同意	不同意	同意	同意	同意	不同意	同意	同意	同意	同意	同意	同意	同意	同意	不同意	同意	同意	同意	同意
118902	男	31	大专	管理	汉族	城市	广东-深圳市-龙华区	离婚	良好	有，200例以上	无人感染	无人感染	不清楚	以上均无	以上均无	否	关注	电视┋官方网站┋亲人/朋友	1		0	非常低	低	高	同意	同意	不同意	不同意	同意	不同意	不同意	同意	同意	同意	不同意	不同意	同意	同意	同意	同意	同意	同意	同意	不同意	不同意	同意	同意	不同意	同意
123809	女	31	本科	管理	汉族	城市	广东-深圳市-龙华区	已婚	良好	有，200例以上	无人感染	无人感染	无人感染	以上均无	以上均无	否	非常关注	手机社交软件┋亲人/朋友┋新闻客户端	#VALUE!		1	低	低	高	同意	同意	不同意	同意	同意	同意	不同意	同意	同意	同意	同意	同意	同意	同意	同意	同意	同意	同意	同意	不知道	不同意	同意	同意	同意	同意
30618	男	34	大专	管理	汉族	城市	江西-九江市-修水县	已婚	非常健康	无	无人感染	无人感染	不清楚	以上均无	以上均无	否	非常关注	电视┋手机社交软件┋新闻客户端	1		1	非常低	非常低	高	同意	同意	同意	不同意	同意	不同意	不同意	同意	同意	同意	不同意	不同意	同意	同意	同意	同意	同意	同意	同意	不同意	不同意	同意	同意	同意	同意
79824	男	22	大专	管理	汉族	城市	甘肃-兰州市-安宁区	已婚	非常健康	有，10-100例	不清楚	无人感染	无人感染	以上均无	以上均无	不清楚	非常关注	电视┋报刊┋官方网站┋手机社交软件┋亲人/朋友┋新闻客户端┋短视频（抖音、快手等）	1		1	非常高	高	低	同意	同意	不同意	不同意	不知道	不同意	不同意	同意	同意	同意	不同意	同意	同意	同意	同意	同意	同意	同意	同意	不知道	不知道	同意	同意	同意	同意
78671	男	41	大专	组长	汉族	农村	湖北-孝感市-孝昌县	已婚	非常健康	有，10-100例	无人感染	无人感染	无人感染	以上均无	有居住史	否	非常关注	新闻客户端	#VALUE!		0	非常低	高	高	同意	同意	同意	不同意	同意	不同意	不同意	同意	同意	同意	同意	同意	同意	同意	同意	同意	同意	同意	同意	同意	不知道	同意	同意	同意	同意
54696	男	32	本科	管理	汉族	城镇	湖北-荆门市-京山区	已婚	非常健康	有，不到10例	无人感染	无人感染	无人感染	近期有去过湖北	有居住史	不清楚	非常关注	电视┋官方网站┋手机社交软件┋亲人/朋友┋新闻客户端┋短视频（抖音、快手等）	1		1	非常低	高	低	同意	同意	不同意	不同意	同意	同意	不同意	同意	同意	同意	同意	同意	同意	同意	同意	同意	同意	同意	同意	同意	不同意	同意	同意	同意	同意
43383	男	31	大专	管理	汉族	城镇	陕西-安康市-汉滨区	已婚	非常健康	有，10-100例	无人感染	无人感染	无人感染	以上均无	以上均无	否	关注	电视┋手机社交软件┋新闻客户端	1		1	低	高	高	同意	不同意	同意	不同意	同意	同意	不同意	同意	同意	同意	同意	同意	同意	同意	同意	同意	同意	同意	同意	不同意	不同意	同意	同意	同意	同意
6844	女	31	高中/中专	普工	汉族	城镇	广东-深圳市-龙华区	已婚	非常健康	有，但不清楚例数	无人感染	无人感染	无人感染	以上均无	以上均无	否	关注	官方网站┋手机社交软件	#VALUE!		1	低	低	低	同意	同意	同意	不同意	不同意	不同意	不同意	不同意	同意	同意	不同意	不同意	同意	同意	同意	同意	同意	同意	同意	不同意	不同意	同意	同意	同意	同意
102121	男	30	高中/中专	组长	汉族	农村	湖北-潜江市	已婚	良好	有，10-100例	无人感染	无人感染	无人感染	近期有去过湖北	有居住史	否	非常关注	手机社交软件	#VALUE!		1	非常低	高	低	同意	不同意	同意	不同意	同意	同意	不同意	同意	同意	同意	不同意	同意	同意	同意	同意	同意	同意	同意	同意	不知道	不知道	同意	同意	同意	同意
71738	男	31	本科	管理	少数民族：〖土家〗	城市	湖北-恩施土家族苗族自治州-恩施市	已婚	良好	有，10-100例	无人感染	无人感染	无人感染	近期有去过湖北	有居住史	不清楚	非常关注	官方网站	#VALUE!		0	非常低	低	高	同意	同意	不同意	不同意	同意	同意	不同意	同意	同意	不知道	同意	同意	同意	同意	同意	同意	同意	同意	同意	不同意	不同意	同意	同意	同意	不同意
140933	男	27	研究生及以上	管理	汉族	城市	台湾-台北市-中山区	已婚	非常健康	有，不到10例	无人感染	无人感染	无人感染	近期有去过湖北	以上均无	否	非常关注	电视┋报刊┋官方网站┋手机社交软件┋亲人/朋友	1		1	非常低	低	高	同意	同意	同意	不同意	同意	同意	不同意	同意	同意	同意	同意	同意	同意	同意	同意	同意	同意	同意	同意	同意	同意	同意	同意	同意	同意
10046	男	31	高中/中专	普工	汉族	城镇	广东-深圳市-龙华区	已婚	良好	有，不到10例	无人感染	无人感染	不清楚	以上均无	以上均无	不清楚	非常关注	官方网站┋手机社交软件┋新闻客户端	#VALUE!		1	非常低	低	高	同意	不同意	不同意	不同意	同意	不同意	不同意	同意	同意	同意	同意	不同意	同意	同意	同意	同意	同意	不同意	同意	不同意	不同意	同意	同意	同意	同意
4912	男	29	大专	组长	汉族	农村	湖南-长沙市-浏阳市	已婚	非常健康	有，不到10例	无人感染	无人感染	无人感染	以上均无	以上均无	不清楚	非常关注	电视┋报刊┋官方网站┋手机社交软件┋亲人/朋友	1		1	不清楚	低	低	同意	同意	同意	不同意	同意	同意	不同意	同意	同意	同意	同意	同意	同意	同意	同意	同意	同意	同意	同意	同意	不同意	同意	同意	同意	同意
71456	男	32	大专	管理	汉族	城市	广东-深圳市-龙华区	已婚	良好	有，200例以上	不清楚	无人感染	无人感染	以上均无	以上均无	否	非常关注	电视┋官方网站┋新闻客户端	1		0	非常低	低	高	同意	同意	不同意	不同意	同意	不同意	不同意	同意	同意	同意	同意	同意	同意	同意	同意	同意	同意	同意	同意	不同意	不同意	同意	同意	同意	同意
63213	男	23	大专	管理	汉族	城市	广东-揭阳市-惠来县	已婚	非常健康	有，但不清楚例数	无人感染	无人感染	无人感染	以上均无	以上均无	否	非常关注	电视┋官方网站┋亲人/朋友┋短视频（抖音、快手等）	1		0	非常高	非常高	低	同意	同意	同意	不同意	同意	不同意	不同意	同意	同意	同意	不知道	不同意	同意	同意	同意	同意	同意	同意	同意	同意	不同意	同意	同意	同意	同意
45267	男	43	高中/中专	普工	汉族	农村	湖南-郴州市-汝城县	已婚	非常健康	有，但不清楚例数	无人感染	无人感染	无人感染	以上均无	以上均无	否	非常关注	电视┋手机社交软件┋亲人/朋友┋新闻客户端┋短视频（抖音、快手等）	1		1	非常低	低	低	同意	同意	同意	不同意	同意	不同意	不同意	同意	同意	同意	不知道	同意	同意	同意	同意	同意	同意	同意	同意	同意	不知道	同意	同意	同意	同意
92939	男	43	研究生及以上	管理	汉族	城市	台湾-苗栗县-苗栗市	已婚	非常健康	无	无人感染	无人感染	无人感染	以上均无	以上均无	不清楚	非常关注	电视	1		0	非常低	低	低	同意	不同意	不同意	不同意	同意	同意	不同意	同意	同意	同意	同意	同意	同意	同意	同意	同意	同意	同意	同意	不同意	不同意	同意	同意	同意	同意
15661	男	34	本科	普工	汉族	城市	广东-深圳市-龙华区	已婚	良好	有，不到10例	无人感染	无人感染	不清楚	以上均无	以上均无	否	非常关注	电视┋官方网站┋新闻客户端	1		0	非常低	不清楚	不清楚	同意	同意	同意	不同意	同意	同意	不同意	同意	同意	同意	不知道	同意	同意	同意	同意	不知道	同意	同意	同意	同意	不知道	同意	同意	同意	不知道
23920	男	45	研究生及以上	管理	汉族	城市	湖南-湘潭市-雨湖区	离婚	良好	有，10-100例	无人感染	无人感染	无人感染	以上均无	以上均无	不清楚	非常关注	电视┋官方网站	1		0	非常低	非常低	不清楚	同意	不同意	不同意	不同意	不同意	同意	不同意	同意	同意	同意	不同意	同意	同意	同意	同意	同意	同意	不同意	不同意	不同意	不同意	同意	同意	同意	不知道
96243	男	49	研究生及以上	管理	汉族	城市	海外-美洲-美国	已婚	非常健康	有，不到10例	不清楚	无人感染	不清楚	以上均无	以上均无	不清楚	非常关注	电视┋报刊┋官方网站┋手机社交软件┋亲人/朋友┋新闻客户端┋短视频（抖音、快手等）	1		1	高	高	高	同意	同意	不同意	不同意	不同意	同意	不同意	同意	同意	同意	同意	同意	同意	同意	同意	同意	同意	同意	同意	不同意	同意	同意	同意	同意	同意
100787	女	41	高中/中专	普工	汉族	城市	广东-梅州市-梅江区	已婚	非常健康	有，不到10例	无人感染	无人感染	无人感染	以上均无	以上均无	否	关注	官方网站┋手机社交软件┋亲人/朋友	#VALUE!		1	非常低	低	高	同意	不知道	不知道	同意	同意	同意	不同意	同意	同意	不知道	不知道	同意	同意	同意	同意	不知道	同意	同意	同意	不知道	不知道	同意	同意	不知道	不知道
39623	女	36	高中/中专	管理	汉族	城镇	江苏-苏州市-昆山市	已婚	非常健康	有，不到10例	无人感染	无人感染	无人感染	以上均无	以上均无	否	非常关注	电视┋官方网站┋手机社交软件	1		1	高	高	不清楚	同意	同意	同意	同意	同意	同意	不同意	同意	同意	同意	不同意	不同意	同意	同意	同意	同意	同意	同意	同意	不同意	不同意	同意	同意	同意	同意
1349	男	30	高中/中专	普工	汉族	农村	山西-晋城市-高平市	未婚	非常健康	无	无人感染	无人感染	不清楚	以上均无	以上均无	否	关注	电视┋手机社交软件┋新闻客户端┋短视频（抖音、快手等）	1		1	非常低	低	非常高	同意	不知道	不知道	不知道	同意	不知道	不同意	同意	同意	同意	不知道	不知道	同意	不知道	同意	同意	同意	不知道	同意	不知道	不知道	同意	同意	不知道	同意
58648	女	37	高中/中专	普工	汉族	城镇	广东-肇庆市-高要区	已婚	非常健康	有，不到10例	无人感染	无人感染	不清楚	以上均无	以上均无	否	非常关注	手机社交软件	#VALUE!		1	非常低	非常低	低	同意	同意	同意	不同意	同意	不同意	不同意	同意	同意	同意	不同意	不同意	同意	同意	同意	同意	同意	同意	同意	同意	同意	同意	同意	同意	同意
57439	男	37	高中/中专	普工	汉族	农村	湖北-武汉市-新洲区	已婚	良好	有，200例以上	无人感染	无人感染	无人感染	近期有去过湖北┋近期接触过从湖北地区来的人	有居住史	不清楚	非常关注	电视┋手机社交软件┋新闻客户端	1		1	高	高	高	同意	同意	同意	不同意	同意	同意	不同意	同意	同意	同意	不同意	同意	同意	同意	同意	同意	同意	同意	同意	不知道	不同意	同意	同意	同意	同意
111312	男	22	研究生及以上	管理	汉族	城市	广东-深圳市-龙华区	已婚	良好	有，200例以上	无人感染	无人感染	不清楚	以上均无	以上均无	否	非常关注	电视┋官方网站┋手机社交软件┋新闻客户端	1		1	低	低	高	同意	不同意	不同意	不同意	同意	同意	不同意	同意	同意	同意	同意	不同意	同意	同意	同意	同意	同意	不同意	不同意	不同意	不同意	同意	同意	同意	同意
95421	男	32	大专	管理	汉族	城市	辽宁-沈阳市-苏家屯区	已婚	非常健康	有，但不清楚例数	无人感染	无人感染	无人感染	以上均无	以上均无	否	非常关注	电视┋手机社交软件┋新闻客户端	1		1	非常低	低	高	同意	同意	不同意	不同意	同意	同意	不同意	同意	同意	同意	不同意	同意	同意	同意	同意	同意	同意	同意	同意	同意	同意	同意	同意	同意	同意
13964	女	33	本科	管理	汉族	城市	台湾-台中市-潭子区	已婚	非常健康	无	无人感染	无人感染	无人感染	以上均无	以上均无	否	非常关注	电视┋手机社交软件┋新闻客户端	1		1	非常低	低	高	同意	不同意	不同意	不同意	同意	同意	不同意	同意	同意	同意	同意	同意	同意	同意	同意	同意	同意	同意	同意	不知道	同意	同意	同意	同意	同意
118344	女	31	大专	管理	汉族	城市	四川-成都市-郫都区	已婚	非常健康	无	无人感染	无人感染	无人感染	以上均无	以上均无	否	非常关注	电视┋官方网站┋亲人/朋友	1		0	非常低	低	低	同意	不同意	同意	同意	同意	同意	不同意	同意	同意	同意	同意	同意	同意	同意	同意	同意	同意	同意	同意	不同意	不同意	同意	同意	同意	同意
101537	男	24	本科	管理	汉族	城市	安徽-亳州市-蒙城县	已婚	非常健康	有，10-100例	无人感染	无人感染	无人感染	以上均无	以上均无	否	非常关注	新闻客户端	#VALUE!		0	非常低	低	高	同意	不知道	同意	不同意	同意	同意	不同意	同意	同意	同意	不知道	同意	同意	同意	同意	同意	同意	同意	同意	不知道	不知道	同意	同意	同意	同意
134078	男	28	初中	普工	汉族	农村	湖北-黄冈市-麻城市	已婚	非常健康	有，但不清楚例数	无人感染	无人感染	无人感染	近期有去过湖北	有居住史	否	关注	电视┋官方网站┋手机社交软件	1		1	非常低	非常低	非常高	同意	同意	不知道	不知道	同意	不同意	不同意	同意	同意	同意	同意	同意	同意	同意	同意	同意	同意	同意	同意	同意	同意	同意	同意	同意	同意
19218	男	22	高中/中专	管理	汉族	城市	山西-太原市-阳曲县	已婚	非常健康	有，10-100例	无人感染	无人感染	无人感染	近期接触过从湖北地区来的人	以上均无	否	非常关注	官方网站	#VALUE!		0	非常高	高	非常高	同意	同意	同意	不同意	同意	同意	不同意	同意	同意	同意	同意	同意	同意	同意	同意	同意	同意	同意	同意	不同意	不同意	同意	同意	同意	同意
2618	男	31	高中/中专	组长	汉族	城市	山西-太原市-小店区	已婚	非常健康	有，不到10例	无人感染	无人感染	无人感染	以上均无	以上均无	否	非常关注	电视┋官方网站	1		0	非常低	非常低	非常高	同意	同意	不同意	不同意	同意	同意	不同意	同意	同意	同意	不同意	同意	同意	同意	同意	同意	同意	同意	同意	不同意	同意	同意	同意	同意	同意
56123	男	29	高中/中专	组长	汉族	城镇	江西-南昌市-进贤县	已婚	良好	有，不到10例	无人感染	无人感染	不清楚	以上均无	以上均无	否	非常关注	电视┋官方网站┋新闻客户端	1		0	非常低	高	低	同意	同意	同意	同意	同意	不同意	不同意	同意	同意	同意	同意	不同意	同意	同意	同意	同意	同意	不同意	同意	不同意	不同意	同意	同意	同意	同意
138384	男	32	初中	普工	汉族	城市	山西-吕梁市-孝义市	已婚	非常健康	有，不到10例	无人感染	无人感染	无人感染	以上均无	以上均无	否	非常关注	电视┋新闻客户端┋短视频（抖音、快手等）	1		0	不清楚	低	低	同意	同意	不同意	不同意	同意	同意	不同意	同意	同意	同意	同意	不同意	同意	同意	同意	同意	同意	同意	同意	不知道	不同意	同意	同意	同意	同意
8228	男	29	初中	普工	汉族	城镇	广东-深圳市-龙华区	离婚	非常健康	有，但不清楚例数	不清楚	无人感染	无人感染	以上均无	以上均无	否	关注	官方网站┋手机社交软件┋新闻客户端┋其他：〖无〗	#VALUE!		1	低	高	低	同意	同意	同意	不同意	同意	同意	不同意	同意	同意	同意	不同意	不同意	同意	同意	同意	同意	同意	同意	同意	同意	同意	同意	同意	同意	同意
141336	女	29	大专	管理	汉族	城镇	辽宁-沈阳市-苏家屯区	已婚	非常健康	有，10-100例	不清楚	无人感染	无人感染	以上均无	以上均无	否	非常关注	官方网站┋亲人/朋友┋新闻客户端	#VALUE!		0	低	低	高	同意	同意	同意	不同意	同意	同意	不同意	同意	同意	同意	同意	同意	同意	同意	同意	同意	同意	同意	同意	不同意	不同意	同意	同意	同意	同意
92923	男	25	本科	管理	汉族	城市	江西-九江市-瑞昌市	已婚	非常健康	有，不到10例	无人感染	无人感染	无人感染	近期接触过从湖北地区来的人	以上均无	否	关注	电视┋官方网站┋手机社交软件┋其他：〖当地政府下发的通知〗	1		1	非常低	高	低	不同意	同意	同意	不知道	同意	同意	不知道	同意	同意	同意	不同意	不同意	同意	同意	同意	同意	同意	同意	同意	同意	同意	同意	同意	同意	同意
5048	男	32	初中	线长	汉族	农村	江西-宜春市-上高县	已婚	非常健康	有，不到10例	无人感染	无人感染	无人感染	以上均无	以上均无	否	非常关注	电视┋手机社交软件┋亲人/朋友	1		1	非常低	低	低	同意	同意	同意	不同意	同意	同意	不同意	同意	同意	同意	同意	同意	同意	同意	同意	同意	同意	同意	同意	不知道	不同意	同意	同意	同意	同意
131319	男	32	高中/中专	普工	汉族	农村	江西-吉安市-吉安县	已婚	良好	有，不到10例	无人感染	无人感染	无人感染	以上均无	有途经史	否	关注	电视┋手机社交软件	1		1	非常低	高	低	同意	不同意	同意	不同意	同意	同意	不同意	同意	同意	同意	不同意	不同意	同意	同意	同意	同意	同意	同意	同意	不同意	不同意	同意	同意	同意	同意
82723	男	28	本科	管理	汉族	城市	广东-深圳市-龙华区	已婚	良好	有，10-100例	无人感染	无人感染	无人感染	以上均无	以上均无	否	非常关注	电视┋官方网站┋手机社交软件┋亲人/朋友┋新闻客户端	1		1	非常低	高	低	同意	同意	同意	不同意	同意	同意	不同意	同意	同意	同意	不同意	不同意	同意	同意	同意	同意	同意	同意	同意	同意	不同意	同意	同意	同意	同意
86479	男	27	高中/中专	普工	少数民族：〖苗族〗	城市	广东-深圳市-龙华区	已婚	良好	有，但不清楚例数	不清楚	无人感染	不清楚	以上均无	以上均无	否	关注	手机社交软件┋新闻客户端	#VALUE!		1	非常低	高	不清楚	同意	同意	不知道	不同意	同意	不知道	不同意	同意	同意	同意	不知道	同意	同意	同意	同意	同意	同意	同意	同意	同意	不知道	同意	同意	同意	同意
20213	女	33	初中	普工	汉族	城镇	山西-太原市-小店区	已婚	良好	有，不到10例	不清楚	无人感染	不清楚	以上均无	以上均无	否	非常关注	官方网站	#VALUE!		0	非常高	高	高	同意	不同意	同意	同意	不同意	同意	不同意	同意	同意	同意	不同意	不同意	同意	同意	同意	同意	同意	不同意	同意	不同意	不同意	不同意	同意	同意	同意
111768	男	37	本科	管理	汉族	城市	台湾-新竹市-东区	已婚	良好	无	无人感染	无人感染	无人感染	以上均无	以上均无	不清楚	关注	电视┋报刊┋官方网站	1		0	非常低	低	低	同意	同意	不同意	不同意	同意	不同意	不同意	同意	同意	同意	不同意	同意	同意	同意	同意	同意	同意	同意	同意	不同意	不同意	同意	同意	同意	同意
71239	男	32	本科	管理	汉族	城镇	安徽-亳州市-蒙城县	已婚	良好	有，10-100例	无人感染	无人感染	无人感染	以上均无	以上均无	否	非常关注	电视┋官方网站┋新闻客户端	1		0	非常低	低	高	同意	不知道	同意	不同意	同意	同意	不同意	同意	同意	同意	不知道	同意	同意	同意	同意	同意	同意	同意	同意	不知道	不知道	同意	同意	同意	同意
133093	女	41	高中/中专	普工	少数民族：〖瑶族〗	农村	湖南-永州市-江华瑶族自治县	未婚	非常健康	有，不到10例	无人感染	无人感染	无人感染	以上均无	以上均无	否	关注	电视┋报刊┋官方网站┋手机社交软件┋新闻客户端┋短视频（抖音、快手等）	1		1	低	低	高	同意	不知道	同意	不同意	同意	同意	不同意	同意	同意	同意	不同意	不同意	同意	同意	同意	同意	同意	同意	同意	同意	同意	同意	同意	同意	同意
20640	男	24	本科	管理	汉族	城市	台湾-台南市-南区	已婚	良好	无	无人感染	无人感染	无人感染	以上均无	以上均无	否	非常关注	手机社交软件	#VALUE!		1	非常低	高	不清楚	同意	不同意	不知道	不同意	不知道	不同意	不同意	同意	同意	同意	同意	同意	同意	同意	同意	同意	同意	不同意	同意	不知道	不知道	同意	同意	同意	同意
57918	男	30	本科	管理	汉族	城市	台湾-台南市-新市区	已婚	非常健康	无	无人感染	无人感染	无人感染	以上均无	以上均无	否	非常关注	电视	1		0	非常低	低	高	不同意	不同意	不同意	不同意	同意	同意	不同意	同意	同意	同意	同意	同意	同意	同意	同意	同意	同意	同意	同意	不同意	不同意	同意	同意	同意	同意
54340	男	25	本科	管理	汉族	城市	台湾-桃园市-中坜市	已婚	非常健康	有，不到10例	无人感染	无人感染	无人感染	以上均无	以上均无	否	非常关注	电视┋手机社交软件┋亲人/朋友	1		1	低	低	低	同意	同意	不同意	不同意	同意	不同意	不同意	同意	同意	同意	同意	同意	同意	同意	同意	同意	同意	同意	同意	同意	同意	同意	同意	同意	同意
119010	男	25	高中/中专	组长	汉族	农村	江西-宜春市-丰城市	已婚	良好	有，10-100例	无人感染	无人感染	无人感染	以上均无	以上均无	否	非常关注	新闻客户端	#VALUE!		0	低	高	非常低	同意	同意	同意	不同意	同意	不同意	不同意	同意	同意	同意	同意	不同意	同意	同意	同意	同意	同意	同意	同意	不知道	不知道	同意	同意	同意	同意
118756	男	36	高中/中专	普工	汉族	城镇	湖南-长沙市-望城区	已婚	非常健康	无	无人感染	无人感染	无人感染	以上均无	以上均无	否	非常关注	电视┋报刊	1		0	非常低	非常低	高	同意	同意	同意	同意	同意	同意	不同意	同意	同意	同意	不同意	不同意	同意	同意	同意	同意	同意	同意	同意	同意	同意	同意	同意	同意	同意
94768	男	37	大专	组长	汉族	城市	广东-深圳市-龙华区	已婚	非常健康	有，200例以上	无人感染	无人感染	无人感染	以上均无	以上均无	否	关注	电视┋新闻客户端┋其他：〖上网〗	1		0	低	低	高	同意	不同意	不同意	不同意	不同意	同意	不同意	同意	同意	同意	同意	同意	同意	同意	同意	同意	同意	同意	同意	同意	不同意	同意	同意	同意	同意
39319	女	30	高中/中专	管理	汉族	农村	湖南-岳阳市-湘阴县	离婚	非常健康	无	不清楚	无人感染	不清楚	以上均无	以上均无	不清楚	非常关注	电视┋官方网站┋手机社交软件	1		1	非常低	不清楚	非常高	同意	不知道	不知道	不同意	同意	不知道	不同意	同意	同意	同意	不知道	不同意	同意	同意	同意	同意	同意	同意	同意	同意	不知道	同意	同意	同意	同意
876	女	30	大专	管理	汉族	城市	广东-深圳市-光明区	已婚	非常健康	有，100-200例	无人感染	无人感染	无人感染	以上均无	以上均无	否	非常关注	电视┋官方网站┋手机社交软件	1		1	非常低	高	高	同意	不知道	同意	不同意	同意	同意	不同意	同意	同意	同意	同意	同意	同意	同意	同意	同意	同意	同意	同意	不知道	不知道	同意	同意	同意	同意
133244	男	25	大专	管理	汉族	城市	四川-成都市-郫都区	已婚	非常健康	有，但不清楚例数	无人感染	无人感染	无人感染	以上均无	以上均无	否	关注	电视┋官方网站┋亲人/朋友	1		0	非常低	低	高	同意	不同意	同意	不同意	同意	同意	不同意	同意	同意	同意	不同意	同意	同意	同意	同意	同意	同意	同意	同意	不同意	不同意	同意	同意	同意	同意
10945	男	41	本科	管理	少数民族：〖蒙古族〗	城市	广东-深圳市-龙华区	已婚	非常健康	有，200例以上	无人感染	无人感染	不清楚	以上均无	以上均无	否	非常关注	电视┋手机社交软件┋亲人/朋友	1		1	非常低	高	低	同意	同意	同意	不同意	不同意	同意	不同意	同意	同意	同意	不同意	同意	同意	同意	同意	同意	同意	同意	同意	同意	同意	同意	同意	同意	同意
3235	男	32	大专	管理	汉族	城镇	甘肃-武威市-民勤县	已婚	非常健康	无	无人感染	无人感染	无人感染	以上均无	以上均无	否	非常关注	电视	1		0	高	非常高	高	同意	同意	同意	不同意	同意	不同意	不同意	同意	同意	同意	同意	同意	同意	同意	同意	同意	同意	同意	同意	同意	同意	同意	同意	同意	同意
61381	男	28	高中/中专	普工	汉族	城市	广东-深圳市-龙华区	已婚	良好	有，200例以上	无人感染	无人感染	无人感染	以上均无	以上均无	否	非常关注	官方网站┋手机社交软件┋新闻客户端	#VALUE!		1	非常低	非常低	高	同意	不同意	同意	不同意	同意	同意	不同意	同意	同意	同意	同意	同意	同意	同意	同意	同意	同意	同意	同意	不同意	不同意	同意	同意	不同意	同意
117621	男	30	本科	普工	汉族	城市	广东-深圳市-龙华区	已婚	良好	有，但不清楚例数	无人感染	无人感染	无人感染	以上均无	以上均无	否	非常关注	电视┋官方网站┋新闻客户端	1		0	非常低	不清楚	不清楚	同意	同意	同意	不同意	同意	不同意	不同意	同意	同意	同意	不知道	同意	同意	同意	同意	同意	同意	同意	同意	同意	不知道	同意	同意	同意	同意
43732	女	24	高中/中专	管理	汉族	城市	广东-深圳市-龙华区	已婚	良好	有，200例以上	无人感染	无人感染	无人感染	以上均无	以上均无	不清楚	非常关注	电视┋手机社交软件┋新闻客户端	1		1	低	低	高	同意	同意	不同意	不同意	同意	不同意	不同意	同意	同意	同意	同意	同意	同意	同意	同意	同意	同意	同意	同意	同意	不知道	同意	同意	同意	不同意
140730	男	28	大专	管理	汉族	城市	河南-信阳市-罗山县	已婚	非常健康	有，但不清楚例数	无人感染	无人感染	无人感染	以上均无	以上均无	否	非常关注	电视┋报刊┋官方网站┋手机社交软件┋亲人/朋友┋新闻客户端	1		1	非常低	低	高	同意	不同意	不同意	不同意	同意	同意	不同意	同意	同意	同意	不同意	同意	同意	同意	同意	同意	同意	同意	同意	不同意	不同意	同意	同意	同意	同意
25776	男	32	高中/中专	管理	汉族	城镇	广东-深圳市-光明区	已婚	非常健康	有，200例以上	无人感染	无人感染	无人感染	以上均无	以上均无	否	非常关注	报刊┋手机社交软件┋亲人/朋友┋新闻客户端┋短视频（抖音、快手等）	#VALUE!		1	非常低	低	高	同意	同意	同意	不同意	同意	同意	不同意	同意	同意	同意	同意	同意	同意	同意	同意	同意	同意	同意	同意	同意	不知道	同意	同意	同意	同意
63215	男	30	本科	管理	汉族	城市	广东-深圳市-龙华区	已婚	良好	有，200例以上	无人感染	无人感染	无人感染	以上均无	以上均无	否	非常关注	新闻客户端	#VALUE!		0	非常低	低	高	同意	不知道	不知道	不知道	同意	不同意	同意	同意	同意	同意	不同意	同意	同意	同意	同意	同意	同意	同意	同意	同意	不同意	同意	同意	同意	同意
141133	女	22	高中/中专	管理	汉族	城市	广东-深圳市-龙华区	已婚	非常健康	无	无人感染	无人感染	不清楚	以上均无	以上均无	否	关注	电视┋手机社交软件	1		1	非常低	低	高	同意	不同意	不知道	不同意	同意	同意	不同意	同意	同意	同意	不知道	不同意	同意	同意	同意	同意	同意	同意	同意	不知道	不知道	同意	同意	同意	同意
74667	女	34	高中/中专	普工	汉族	城市	广东-深圳市-龙华区	已婚	非常健康	有，200例以上	不清楚	无人感染	无人感染	以上均无	以上均无	否	非常关注	手机社交软件┋新闻客户端┋短视频（抖音、快手等）	#VALUE!		1	非常低	非常低	非常高	同意	不知道	不同意	不同意	同意	同意	不同意	同意	同意	同意	同意	同意	同意	同意	同意	同意	同意	同意	同意	不同意	不同意	同意	同意	同意	同意
53964	男	23	大专	管理	汉族	城市	广东-深圳市-宝安区	已婚	非常健康	有，100-200例	有人疑似感染，但未确诊	无人感染	无人感染	以上均无	以上均无	否	非常关注	电视┋官方网站┋手机社交软件	1		1	非常低	低	高	同意	同意	不同意	不同意	同意	同意	不同意	同意	同意	同意	不同意	同意	同意	同意	同意	同意	同意	同意	同意	不知道	不知道	同意	同意	同意	同意
126591	男	24	大专	管理	汉族	城市	广东-东莞市	已婚	非常健康	有，但不清楚例数	不清楚	不清楚	不清楚	以上均无	以上均无	不清楚	不关注	电视┋新闻客户端	1		0	非常高	非常低	高	不知道	不知道	不知道	不知道	不知道	不知道	不知道	不知道	同意	同意	同意	不知道	同意	同意	同意	同意	同意	同意	同意	同意	不知道	同意	同意	同意	同意
122545	女	23	研究生及以上	管理	汉族	城市	台湾-台北市-士林区	已婚	良好	无	无人感染	无人感染	无人感染	以上均无	以上均无	不清楚	非常关注	电视┋报刊┋官方网站┋手机社交软件	1		1	低	低	高	同意	同意	不同意	不同意	同意	同意	不同意	不同意	同意	同意	同意	同意	同意	同意	同意	同意	同意	同意	同意	不同意	同意	同意	同意	同意	同意
2166	男	33	大专	管理	汉族	城市	广东-深圳市-光明区	已婚	非常健康	有，10-100例	无人感染	无人感染	无人感染	以上均无	以上均无	否	非常关注	电视┋官方网站┋手机社交软件┋新闻客户端	1		1	非常低	低	高	同意	同意	同意	不同意	同意	不同意	不同意	同意	同意	同意	不同意	不同意	同意	同意	同意	同意	同意	同意	同意	不同意	不同意	同意	同意	同意	同意
54428	女	33	大专	管理	汉族	城镇	陕西-安康市-汉滨区	已婚	非常健康	有，10-100例	无人感染	无人感染	无人感染	以上均无	以上均无	否	关注	电视┋官方网站┋手机社交软件┋新闻客户端	1		1	低	低	高	同意	同意	同意	不同意	同意	同意	不同意	同意	同意	同意	同意	同意	同意	同意	同意	同意	同意	同意	同意	不同意	不同意	同意	同意	同意	同意
13595	女	33	高中/中专	组长	汉族	城市	四川-南充市-高坪区	已婚	非常健康	有，不到10例	无人感染	无人感染	无人感染	以上均无	以上均无	不清楚	非常关注	官方网站	#VALUE!		0	非常低	非常低	高	同意	不同意	同意	不同意	同意	同意	不同意	同意	同意	同意	不同意	同意	同意	同意	同意	同意	同意	同意	同意	不同意	不同意	同意	同意	同意	同意
66419	女	33	高中/中专	普工	汉族	城市	安徽-安庆市-大观区	已婚	非常健康	无	无人感染	无人感染	无人感染	以上均无	以上均无	不清楚	非常关注	电视	1		0	非常低	非常低	高	同意	不同意	不同意	不同意	同意	同意	不同意	同意	同意	同意	同意	同意	同意	不同意	不同意	同意	同意	同意	同意	不同意	不同意	同意	同意	同意	不同意
7684	女	33	高中/中专	普工	汉族	城市	安徽-安庆市-大观区	已婚	非常健康	无	无人感染	无人感染	无人感染	以上均无	以上均无	否	非常关注	电视	1		0	非常低	低	高	同意	同意	不同意	不同意	同意	同意	不同意	同意	同意	同意	同意	同意	不同意	不同意	不同意	不同意	同意	同意	同意	不同意	不同意	同意	同意	同意	不同意
131581	男	35	本科	管理	汉族	城市	广东-深圳市-福田区	离婚	良好	有，200例以上	无人感染	无人感染	无人感染	以上均无	以上均无	不清楚	非常关注	电视┋官方网站┋手机社交软件┋亲人/朋友	1		1	非常低	低	高	同意	不同意	不同意	不同意	同意	同意	不同意	同意	同意	同意	不同意	同意	同意	同意	同意	同意	同意	同意	同意	不同意	不同意	同意	同意	同意	不同意
54293	男	21	大专	管理	汉族	城市	湖北-随州市-曾都区	已婚	非常健康	有，200例以上	不清楚	无人感染	无人感染	近期有去过湖北┋近期接触过从湖北地区来的人	有居住史	否	非常关注	电视┋官方网站┋手机社交软件┋亲人/朋友┋新闻客户端┋短视频（抖音、快手等）	1		1	非常高	高	非常高	同意	同意	不同意	不同意	同意	同意	不同意	同意	同意	同意	同意	同意	同意	同意	同意	同意	同意	同意	同意	同意	同意	同意	同意	同意	同意
72448	女	33	高中/中专	普工	汉族	农村	广东-深圳市-龙华区	已婚	良好	有，200例以上	不清楚	无人感染	不清楚	以上均无	以上均无	不清楚	非常关注	官方网站┋亲人/朋友┋新闻客户端	#VALUE!		0	不清楚	不清楚	不清楚	同意	同意	同意	不知道	同意	同意	不同意	同意	同意	同意	不知道	同意	同意	同意	同意	同意	同意	同意	同意	不同意	不同意	同意	同意	同意	同意
70642	男	27	高中/中专	普工	汉族	城镇	广东-深圳市-龙华区	已婚	非常健康	有，但不清楚例数	无人感染	无人感染	无人感染	以上均无	以上均无	否	关注	官方网站┋手机社交软件	#VALUE!		1	非常高	高	低	同意	同意	同意	不同意	同意	同意	不同意	同意	同意	同意	不同意	不同意	同意	同意	同意	同意	同意	同意	同意	不同意	不同意	同意	同意	同意	同意
19678	男	31	大专	管理	汉族	城市	广东-深圳市-龙华区	已婚	良好	有，但不清楚例数	不清楚	无人感染	无人感染	以上均无	以上均无	否	非常关注	电视┋报刊┋官方网站┋手机社交软件┋亲人/朋友┋新闻客户端┋短视频（抖音、快手等）	1		1	高	非常高	低	同意	同意	同意	不同意	同意	同意	不同意	同意	同意	同意	同意	同意	同意	同意	同意	同意	同意	同意	同意	同意	不同意	同意	同意	同意	同意
16530	男	19	大专	管理	汉族	城市	广东-深圳市-龙华区	已婚	非常健康	有，但不清楚例数	无人感染	无人感染	无人感染	以上均无	以上均无	否	非常关注	手机社交软件	#VALUE!		1	非常低	高	高	同意	同意	同意	不同意	同意	不同意	不同意	同意	同意	同意	不知道	同意	同意	同意	同意	同意	同意	同意	同意	不同意	不知道	同意	同意	同意	同意
61070	男	28	大专	管理	汉族	农村	河南-新乡市-原阳县	已婚	良好	有，10-100例	无人感染	无人感染	无人感染	以上均无	有途经史	否	非常关注	电视┋亲人/朋友┋短视频（抖音、快手等）	1		0	高	高	高	同意	不同意	不同意	不同意	同意	不同意	不同意	同意	同意	同意	同意	同意	同意	同意	同意	同意	同意	同意	同意	不知道	不知道	同意	同意	同意	同意
25085	男	34	大专	组长	汉族	农村	湖南-长沙市-浏阳市	已婚	非常健康	有，不到10例	无人感染	无人感染	不清楚	以上均无	以上均无	不清楚	非常关注	电视┋官方网站┋手机社交软件┋亲人/朋友	1		1	低	低	低	同意	同意	同意	不同意	同意	不同意	不同意	同意	同意	同意	不同意	同意	同意	同意	同意	同意	同意	同意	同意	同意	不同意	同意	同意	同意	同意
67118	女	40	初中	普工	汉族	农村	湖南-益阳市-桃江县	已婚	非常健康	有，不到10例	无人感染	无人感染	无人感染	以上均无	以上均无	否	非常关注	电视┋报刊┋官方网站┋手机社交软件┋亲人/朋友┋新闻客户端┋短视频（抖音、快手等）	1		1	不清楚	高	高	同意	同意	同意	同意	同意	同意	不同意	不知道	同意	同意	不知道	不知道	同意	同意	同意	同意	同意	同意	同意	不同意	不知道	同意	同意	同意	同意
40563	男	29	本科	管理	汉族	城市	广东-深圳市-龙华区	已婚	良好	有，200例以上	不清楚	无人感染	无人感染	以上均无	以上均无	不清楚	非常关注	电视┋手机社交软件┋新闻客户端	1		1	低	高	高	同意	同意	同意	不同意	同意	同意	不同意	同意	同意	同意	同意	同意	同意	同意	同意	同意	同意	同意	同意	不同意	同意	同意	同意	同意	同意
135400	男	29	初中	普工	汉族	农村	湖南-岳阳市-岳阳县	已婚	非常健康	有，但不清楚例数	无人感染	无人感染	无人感染	以上均无	以上均无	否	关注	电视┋官方网站┋手机社交软件┋新闻客户端	1		1	高	高	不清楚	同意	不同意	同意	不同意	同意	不同意	不同意	同意	同意	同意	不同意	不同意	同意	同意	同意	同意	同意	同意	同意	不知道	不知道	同意	同意	同意	同意
63574	男	36	大专	管理	汉族	城镇	广东-东莞市	已婚	良好	有，10-100例	无人感染	无人感染	无人感染	以上均无	以上均无	否	非常关注	电视┋手机社交软件┋新闻客户端	1		1	不清楚	非常低	高	同意	同意	不同意	不同意	同意	同意	不同意	同意	同意	同意	同意	同意	同意	同意	同意	同意	同意	同意	同意	不同意	不知道	同意	同意	同意	同意
93525	男	32	大专	管理	汉族	城市	广东-深圳市-罗湖区	已婚	良好	有，10-100例	无人感染	无人感染	无人感染	以上均无	以上均无	否	非常关注	电视┋报刊┋官方网站┋手机社交软件┋亲人/朋友┋新闻客户端┋短视频（抖音、快手等）	1		1	高	低	高	同意	同意	同意	同意	同意	同意	同意	同意	同意	同意	同意	同意	同意	同意	同意	同意	同意	同意	同意	同意	同意	同意	同意	同意	同意
29696	男	29	高中/中专	普工	汉族	农村	湖北-襄阳市-枣阳市	已婚	良好	有，100-200例	有人确诊感染	无人感染	不清楚	近期有去过湖北	有居住史	不清楚	非常关注	电视┋官方网站┋新闻客户端	1		0	不清楚	高	低	同意	不同意	不同意	不同意	同意	不同意	不同意	同意	同意	同意	同意	不同意	同意	同意	同意	同意	同意	同意	同意	不同意	不同意	同意	同意	同意	同意
94794	女	28	高中/中专	组长	汉族	城市	湖南-常德市-武陵区	已婚	非常健康	有，不到10例	无人感染	无人感染	无人感染	以上均无	以上均无	否	非常关注	电视┋官方网站┋手机社交软件┋亲人/朋友┋新闻客户端┋短视频（抖音、快手等）	1		1	非常低	高	高	同意	同意	同意	不同意	同意	同意	不同意	同意	同意	同意	不同意	同意	同意	同意	同意	同意	同意	同意	同意	不同意	不同意	同意	同意	同意	同意
136651	男	30	大专	管理	汉族	城市	广东-深圳市-龙华区	已婚	非常健康	有，100-200例	有人确诊感染	无人感染	无人感染	以上均无	以上均无	否	关注	电视┋官方网站┋手机社交软件┋亲人/朋友┋新闻客户端	1		1	非常低	低	高	同意	不同意	同意	不同意	同意	同意	同意	同意	同意	同意	同意	不同意	同意	同意	同意	同意	同意	同意	同意	同意	不同意	同意	同意	同意	同意
21571	男	30	初中	普工	汉族	农村	广东-深圳市-龙岗区	已婚	良好	有，但不清楚例数	不清楚	无人感染	无人感染	以上均无	以上均无	否	非常关注	官方网站	#VALUE!		0	高	低	高	同意	不知道	同意	不知道	同意	不知道	不同意	同意	同意	同意	不知道	不知道	同意	同意	同意	同意	同意	同意	同意	不知道	不知道	同意	同意	同意	不知道
38489	男	35	高中/中专	普工	汉族	城市	湖南-永州市-零陵区	已婚	良好	有，不到10例	无人感染	无人感染	无人感染	以上均无	以上均无	不清楚	非常关注	电视┋手机社交软件┋新闻客户端	1		1	低	低	非常高	同意	同意	不同意	不同意	同意	同意	不同意	同意	同意	同意	不同意	同意	同意	同意	同意	同意	同意	同意	同意	不同意	不同意	同意	同意	同意	不同意
91834	男	25	本科	管理	汉族	城市	广东-深圳市-龙华区	已婚	非常健康	有，200例以上	无人感染	无人感染	不清楚	以上均无	以上均无	否	非常关注	电视┋官方网站┋手机社交软件┋亲人/朋友┋新闻客户端	1		1	非常低	低	高	同意	不同意	不同意	不同意	同意	不同意	不同意	同意	同意	同意	不同意	同意	同意	同意	同意	同意	同意	同意	同意	不同意	同意	同意	同意	同意	同意
23813	男	27	初中	普工	汉族	农村	四川-内江市-隆昌县	已婚	非常健康	无	无人感染	无人感染	无人感染	以上均无	以上均无	否	非常关注	电视┋官方网站┋手机社交软件	1		1	非常低	不清楚	不清楚	同意	同意	同意	同意	不知道	不知道	不同意	同意	同意	同意	不同意	同意	同意	同意	同意	同意	同意	同意	同意	同意	不同意	同意	同意	同意	不知道
75636	男	35	高中/中专	管理	汉族	城市	广东-深圳市-龙华区	已婚	良好	有，10-100例	无人感染	无人感染	无人感染	以上均无	以上均无	否	非常关注	电视┋官方网站┋手机社交软件	1		1	不清楚	高	低	同意	不同意	同意	不同意	同意	同意	不同意	同意	同意	同意	同意	同意	同意	同意	同意	同意	同意	同意	同意	同意	同意	同意	同意	同意	同意
73808	女	27	高中/中专	管理	汉族	农村	湖南-邵阳市-武冈市	已婚	良好	有，但不清楚例数	无人感染	无人感染	无人感染	以上均无	以上均无	否	非常关注	电视┋报刊┋官方网站┋手机社交软件┋新闻客户端┋短视频（抖音、快手等）	1		1	非常低	非常低	高	同意	不同意	同意	不同意	同意	不同意	不同意	同意	同意	同意	同意	同意	同意	同意	同意	同意	同意	同意	同意	同意	不同意	同意	同意	同意	同意
64779	男	26	初中	普工	汉族	城市	广东-深圳市-龙华区	已婚	非常健康	有，但不清楚例数	不清楚	无人感染	不清楚	以上均无	以上均无	不清楚	非常关注	电视┋手机社交软件┋亲人/朋友	1		1	不清楚	高	高	不同意	同意	不同意	不同意	同意	不同意	不同意	同意	同意	同意	同意	同意	同意	同意	同意	同意	同意	同意	同意	不知道	不知道	同意	同意	同意	同意
51056	男	32	高中/中专	管理	汉族	城市	陕西-汉中市-汉台区	已婚	良好	有，10-100例	无人感染	无人感染	无人感染	以上均无	以上均无	否	关注	电视┋手机社交软件┋亲人/朋友	1		1	非常低	非常低	非常高	同意	同意	同意	不同意	同意	同意	不同意	同意	同意	同意	同意	同意	同意	同意	同意	同意	同意	同意	同意	不同意	不同意	同意	同意	同意	同意
126272	女	28	初中	普工	汉族	农村	湖南-岳阳市-临湘市	已婚	非常健康	有，10-100例	无人感染	无人感染	无人感染	以上均无	以上均无	不清楚	非常关注	手机社交软件┋新闻客户端	#VALUE!		1	低	低	低	同意	同意	不同意	不同意	同意	不同意	不同意	同意	同意	同意	不同意	同意	同意	同意	同意	同意	同意	同意	同意	不知道	不知道	同意	同意	同意	同意
33366	男	33	高中/中专	管理	汉族	农村	湖南-岳阳市-湘阴县	离婚	非常健康	有，但不清楚例数	无人感染	无人感染	不清楚	以上均无	以上均无	不清楚	非常关注	电视┋官方网站┋手机社交软件	1		1	非常低	低	非常高	同意	同意	同意	不同意	同意	不同意	不同意	同意	同意	同意	不知道	不知道	同意	同意	同意	同意	同意	同意	同意	同意	不知道	同意	同意	同意	同意
34686	男	25	高中/中专	管理	汉族	城市	湖南-湘潭市-湘潭县	已婚	非常健康	有，不到10例	无人感染	无人感染	无人感染	以上均无	以上均无	否	非常关注	电视┋官方网站┋亲人/朋友┋新闻客户端┋短视频（抖音、快手等）	1		0	非常低	非常低	非常高	同意	同意	同意	不同意	同意	同意	不同意	同意	同意	同意	不知道	不同意	同意	同意	不同意	同意	同意	同意	同意	不知道	不知道	同意	同意	同意	同意
61750	男	29	高中/中专	普工	汉族	城镇	广东-深圳市-龙华区	已婚	非常健康	无	无人感染	无人感染	无人感染	以上均无	以上均无	否	非常关注	电视┋新闻客户端┋短视频（抖音、快手等）	1		0	非常低	高	非常高	同意	同意	同意	同意	同意	同意	不同意	同意	同意	同意	不同意	同意	同意	同意	同意	同意	同意	同意	同意	不同意	不同意	同意	同意	同意	同意
13136	女	41	本科	管理	汉族	城市	台湾-苗栗县-竹南镇	已婚	非常健康	无	无人感染	无人感染	无人感染	以上均无	以上均无	否	关注	电视┋手机社交软件	1		1	非常高	低	高	同意	不同意	不同意	不同意	同意	同意	不同意	同意	同意	同意	不同意	同意	同意	同意	同意	同意	同意	同意	同意	不同意	不同意	同意	同意	同意	同意
141071	女	24	本科	管理	汉族	城市	广东-深圳市-龙华区	已婚	非常健康	有，200例以上	无人感染	无人感染	不清楚	以上均无	以上均无	不清楚	非常关注	官方网站┋手机社交软件┋亲人/朋友	#VALUE!		1	非常低	低	不清楚	同意	同意	不同意	不同意	同意	不同意	不同意	同意	同意	同意	同意	同意	同意	同意	同意	同意	同意	同意	同意	不同意	不同意	同意	同意	同意	同意
125679	男	29	大专	组长	汉族	农村	湖南-长沙市-浏阳市	已婚	非常健康	有，不到10例	无人感染	无人感染	无人感染	以上均无	以上均无	否	非常关注	电视┋官方网站┋手机社交软件	1		1	低	低	低	同意	同意	同意	不同意	同意	不同意	不同意	同意	同意	同意	同意	同意	同意	同意	同意	同意	同意	同意	同意	同意	同意	同意	同意	同意	同意
80289	男	28	本科	管理	汉族	农村	湖南-岳阳市-汨罗市	已婚	非常健康	无	无人感染	无人感染	无人感染	以上均无	以上均无	否	非常关注	电视┋官方网站┋手机社交软件	1		1	非常低	低	高	同意	同意	不同意	不同意	同意	不同意	不同意	同意	同意	同意	同意	不同意	同意	同意	同意	同意	同意	同意	同意	不同意	不同意	同意	同意	同意	同意
39718	男	41	大专	管理	汉族	城市	湖北-仙桃市	已婚	非常健康	有，200例以上	无人感染	无人感染	无人感染	近期有去过湖北	有居住史	否	非常关注	电视┋官方网站┋手机社交软件	1		1	非常高	低	高	同意	同意	同意	不同意	同意	不同意	同意	同意	同意	同意	不同意	同意	同意	同意	不同意	不同意	同意	同意	同意	不同意	不同意	同意	同意	同意	不同意
45661	女	20	大专	管理	汉族	城市	广东-深圳市-龙华区	已婚	非常健康	有，10-100例	无人感染	无人感染	无人感染	以上均无	以上均无	否	非常关注	电视┋新闻客户端	1		0	低	高	高	不同意	不同意	同意	不同意	同意	同意	不同意	同意	同意	同意	同意	不同意	同意	同意	同意	同意	同意	同意	同意	同意	不同意	同意	同意	不同意	同意
93261	男	31	本科	管理	汉族	城市	广东-深圳市-龙华区	已婚	良好	有，200例以上	无人感染	无人感染	有人疑似感染，但未确诊	以上均无	以上均无	否	非常关注	官方网站┋手机社交软件┋亲人/朋友┋新闻客户端┋短视频（抖音、快手等）	#VALUE!		1	低	高	低	同意	同意	不同意	不同意	同意	不同意	不同意	同意	同意	同意	同意	不同意	同意	同意	同意	同意	同意	同意	同意	不同意	不同意	同意	同意	同意	同意
15163	男	25	本科	管理	汉族	城市	广东-深圳市-福田区	已婚	良好	无	无人感染	无人感染	无人感染	以上均无	以上均无	不清楚	非常关注	电视┋报刊	1		0	非常低	低	高	同意	同意	不同意	不同意	同意	不知道	不同意	同意	同意	不知道	不知道	同意	同意	同意	同意	同意	同意	同意	同意	不知道	同意	同意	同意	同意	不知道
63855	男	29	高中/中专	组长	汉族	城镇	江西-南昌市-进贤县	已婚	良好	有，10-100例	无人感染	无人感染	不清楚	以上均无	以上均无	否	非常关注	电视┋官方网站┋手机社交软件┋新闻客户端┋其他：〖/〗	1		1	低	高	低	同意	同意	同意	同意	同意	不同意	不同意	不同意	同意	同意	同意	不同意	同意	同意	同意	同意	同意	不同意	同意	不同意	不同意	同意	同意	同意	同意
116036	男	27	高中/中专	普工	汉族	城镇	广东-深圳市-龙华区	已婚	非常健康	有，10-100例	不清楚	无人感染	无人感染	近期有去过湖北	有居住史	否	非常关注	官方网站┋手机社交软件	#VALUE!		1	非常低	低	非常高	同意	不同意	不同意	不同意	同意	同意	不知道	同意	同意	同意	不知道	不同意	同意	同意	同意	同意	同意	同意	同意	不知道	不知道	同意	同意	同意	同意
81234	女	24	大专	组长	汉族	农村	湖北-孝感市-孝昌县	已婚	非常健康	有，不到10例	无人感染	无人感染	无人感染	近期有去过湖北	有居住史	否	非常关注	手机社交软件┋新闻客户端	#VALUE!		1	非常高	高	高	同意	同意	不同意	不同意	同意	同意	不同意	同意	同意	同意	同意	同意	同意	同意	同意	同意	同意	同意	同意	同意	不知道	同意	同意	同意	同意
142520	男	28	本科	普工	汉族	城市	湖南-邵阳市-双清区	已婚	非常健康	有，10-100例	无人感染	无人感染	不清楚	以上均无	以上均无	不清楚	非常关注	电视┋官方网站┋新闻客户端	1		0	非常低	非常低	高	同意	同意	同意	不同意	同意	同意	不同意	同意	同意	同意	同意	同意	同意	同意	同意	同意	同意	同意	同意	不同意	不同意	同意	同意	同意	同意
112845	女	30	高中/中专	普工	汉族	城市	安徽-安庆市-大观区	已婚	非常健康	有，不到10例	无人感染	无人感染	无人感染	以上均无	以上均无	否	非常关注	电视	1		0	低	非常低	高	同意	不同意	不同意	不同意	不同意	同意	不同意	同意	同意	同意	同意	同意	不同意	不同意	不同意	不同意	同意	同意	同意	不同意	不同意	同意	同意	同意	不同意
72823	男	33	大专	管理	汉族	城市	广东-深圳市-光明区	已婚	非常健康	有，100-200例	无人感染	无人感染	无人感染	以上均无	以上均无	否	非常关注	电视┋官方网站┋手机社交软件┋新闻客户端	1		1	非常低	高	高	同意	同意	同意	不同意	同意	不同意	不同意	同意	同意	同意	不同意	不同意	同意	同意	同意	同意	同意	同意	同意	不同意	不同意	同意	同意	同意	同意
108803	男	35	高中/中专	管理	汉族	城镇	河南-驻马店市-泌阳县	已婚	非常健康	有，10-100例	无人感染	无人感染	无人感染	以上均无	以上均无	否	非常关注	官方网站	#VALUE!		0	非常低	低	高	不同意	同意	同意	不同意	同意	同意	不同意	同意	同意	同意	同意	同意	同意	同意	同意	同意	同意	同意	同意	同意	不同意	同意	同意	同意	同意
116874	男	21	本科	管理	汉族	城市	广东-中山市	已婚	良好	有，10-100例	有人疑似感染，但未确诊	无人感染	不清楚	以上均无	以上均无	不清楚	非常关注	电视┋官方网站┋新闻客户端	1		0	低	低	高	同意	不同意	不同意	不同意	同意	同意	不同意	同意	不同意	不同意	不同意	不同意	不同意	不同意	不同意	不同意	同意	同意	同意	同意	同意	同意	同意	同意	同意
121331	女	27	高中/中专	普工	汉族	城镇	湖南-长沙市-望城区	已婚	非常健康	无	无人感染	无人感染	无人感染	以上均无	以上均无	否	非常关注	电视┋报刊┋手机社交软件	1		1	非常低	低	高	同意	同意	同意	不同意	同意	同意	不同意	同意	同意	同意	不同意	不同意	同意	同意	同意	同意	同意	同意	同意	同意	同意	同意	同意	同意	同意
99108	男	22	高中/中专	管理	汉族	城市	广东-深圳市-光明区	已婚	非常健康	有，但不清楚例数	不清楚	无人感染	无人感染	以上均无	以上均无	不清楚	关注	新闻客户端	#VALUE!		0	非常低	非常低	高	同意	同意	不知道	不同意	同意	不同意	不同意	同意	同意	同意	同意	不同意	同意	同意	同意	同意	同意	同意	同意	不同意	不同意	同意	同意	同意	同意
106828	男	24	高中/中专	普工	少数民族：〖苗〗	城市	广东-深圳市-龙华区	已婚	良好	有，但不清楚例数	不清楚	无人感染	不清楚	以上均无	以上均无	不清楚	关注	手机社交软件┋亲人/朋友┋新闻客户端	#VALUE!		1	非常低	高	低	同意	不同意	不同意	不同意	同意	同意	不同意	同意	同意	同意	不同意	同意	同意	同意	同意	同意	同意	同意	同意	不知道	不知道	同意	同意	同意	同意
101064	男	25	本科	管理	汉族	城市	广东-深圳市-龙华区	已婚	良好	有，但不清楚例数	无人感染	无人感染	无人感染	以上均无	以上均无	否	关注	官方网站┋手机社交软件	#VALUE!		1	低	低	高	同意	不同意	同意	不同意	同意	不同意	同意	同意	同意	同意	同意	同意	同意	同意	同意	同意	同意	同意	同意	同意	不同意	同意	同意	同意	同意
28679	女	43	高中/中专	普工	汉族	农村	安徽-阜阳市-临泉县	已婚	一般	有，不到10例	有人确诊感染	无人感染	无人感染	以上均无	以上均无	不清楚	关注	电视┋官方网站┋手机社交软件┋亲人/朋友┋新闻客户端┋短视频（抖音、快手等）	1		1	低	非常低	高	同意	不同意	不同意	不同意	同意	同意	不同意	同意	同意	同意	不同意	不同意	同意	同意	同意	同意	同意	不同意	同意	不同意	不同意	同意	同意	同意	同意
100290	男	25	本科	管理	汉族	城市	安徽-合肥市-包河区	已婚	非常健康	有，10-100例	无人感染	无人感染	无人感染	以上均无	以上均无	否	非常关注	官方网站┋手机社交软件┋新闻客户端	#VALUE!		1	低	低	高	同意	不同意	不同意	不同意	同意	不同意	不同意	同意	同意	同意	同意	不同意	同意	同意	同意	同意	同意	同意	同意	不同意	不同意	同意	同意	同意	同意
39114	女	37	小学及以下	普工	汉族	农村	广东-深圳市-光明区	已婚	非常健康	无	不清楚	无人感染	不清楚	以上均无	以上均无	不清楚	关注	手机社交软件┋新闻客户端┋短视频（抖音、快手等）	#VALUE!		1	不清楚	低	高	同意	不同意	不同意	不同意	同意	不同意	不同意	同意	同意	同意	不同意	不同意	同意	同意	同意	同意	同意	同意	同意	不同意	同意	同意	同意	同意	不同意
103390	女	26	初中	普工	汉族	农村	河北-廊坊市-安次区	已婚	良好	无	不清楚	无人感染	无人感染	以上均无	以上均无	否	关注	电视┋手机社交软件	1		1	高	非常低	非常高	同意	同意	同意	不同意	同意	同意	不同意	同意	同意	同意	同意	同意	同意	同意	同意	同意	同意	同意	同意	不同意	不同意	同意	同意	同意	同意
103655	男	20	高中/中专	普工	汉族	城市	河南-开封市-龙亭区	已婚	非常健康	有，不到10例	无人感染	无人感染	无人感染	以上均无	以上均无	否	非常关注	电视┋报刊┋官方网站┋手机社交软件┋新闻客户端	1		1	低	非常低	非常高	同意	同意	同意	不同意	同意	同意	不同意	同意	同意	同意	同意	不同意	同意	同意	同意	同意	同意	同意	同意	不同意	不知道	同意	同意	同意	同意
97734	女	23	初中	普工	汉族	城市	湖南-邵阳市-大祥区	已婚	良好	有，不到10例	无人感染	无人感染	不清楚	以上均无	以上均无	不清楚	关注	电视┋官方网站┋新闻客户端	1		0	不清楚	高	高	同意	不知道	同意	同意	同意	同意	不同意	同意	同意	同意	不同意	不知道	同意	同意	同意	同意	同意	同意	同意	同意	不知道	同意	同意	同意	同意
51458	男	25	大专	普工	汉族	农村	江西-九江市-湖口县	未婚	良好	有，但不清楚例数	不清楚	不清楚	不清楚	以上均无	以上均无	不清楚	关注	报刊┋官方网站┋手机社交软件┋新闻客户端	#VALUE!		1	非常低	非常低	不清楚	同意	同意	同意	同意	同意	同意	不知道	同意	同意	同意	同意	同意	同意	同意	同意	同意	同意	同意	同意	同意	不知道	同意	同意	同意	同意
108449	男	25	初中	普工	汉族	农村	河北-廊坊市-安次区	已婚	良好	无	无人感染	无人感染	无人感染	以上均无	以上均无	否	关注	电视┋手机社交软件┋新闻客户端┋短视频（抖音、快手等）	1		1	低	非常低	非常高	同意	同意	同意	不同意	同意	同意	不同意	同意	同意	同意	同意	同意	同意	同意	同意	同意	同意	同意	同意	不同意	不同意	同意	同意	同意	不同意
101263	男	20	高中/中专	普工	汉族	城镇	湖南-长沙市-望城区	已婚	非常健康	无	无人感染	无人感染	无人感染	以上均无	以上均无	否	非常关注	电视┋报刊┋手机社交软件	1		1	非常低	非常低	非常高	同意	同意	同意	不同意	同意	同意	不同意	同意	同意	同意	不同意	不同意	同意	同意	同意	同意	同意	同意	同意	同意	同意	同意	同意	同意	同意
120240	男	34	高中/中专	普工	汉族	城市	安徽-安庆市-大观区	已婚	非常健康	无	无人感染	无人感染	无人感染	以上均无	以上均无	否	非常关注	电视	1		0	非常低	非常低	高	同意	同意	同意	同意	同意	同意	不同意	同意	同意	同意	同意	同意	同意	同意	同意	同意	同意	同意	同意	不同意	不同意	同意	同意	同意	不同意
105898	女	34	高中/中专	普工	少数民族：〖苗〗	城市	广东-深圳市-龙华区	已婚	良好	有，但不清楚例数	不清楚	无人感染	无人感染	以上均无	以上均无	否	关注	手机社交软件	#VALUE!		1	非常低	高	低	同意	同意	同意	不同意	同意	同意	不同意	同意	同意	同意	同意	同意	同意	同意	同意	同意	同意	同意	同意	同意	同意	同意	同意	同意	同意
98316	男	24	研究生及以上	管理	汉族	城市	台湾-高雄市-左营区	已婚	非常健康	有，不到10例	无人感染	无人感染	无人感染	以上均无	以上均无	否	非常关注	电视┋手机社交软件┋亲人/朋友	1		1	非常低	高	高	同意	同意	不同意	不同意	同意	同意	不同意	同意	同意	同意	不同意	同意	同意	同意	同意	同意	同意	同意	同意	不同意	不同意	同意	同意	同意	不同意
101475	女	31	大专	管理	汉族	城市	广东-深圳市-龙华区	已婚	非常健康	有，200例以上	无人感染	无人感染	不清楚	以上均无	以上均无	否	非常关注	电视┋手机社交软件┋新闻客户端	1		1	非常低	低	高	不知道	不知道	不知道	不知道	同意	同意	不同意	同意	同意	同意	不同意	同意	同意	同意	同意	同意	同意	同意	同意	不同意	不同意	同意	同意	同意	同意
94585	女	24	高中/中专	普工	汉族	城镇	湖北-潜江市	已婚	非常健康	有，10-100例	不清楚	无人感染	不清楚	近期有去过湖北	有居住史	不清楚	非常关注	电视┋手机社交软件┋新闻客户端	1		1	非常低	非常低	低	同意	不知道	不同意	不知道	同意	同意	不同意	同意	同意	不知道	不同意	同意	同意	同意	同意	同意	同意	不知道	同意	不知道	不知道	同意	同意	同意	同意
74184	男	22	本科	管理	汉族	城市	台湾-新北市-树林区	离婚	良好	有，但不清楚例数	不清楚	无人感染	无人感染	以上均无	以上均无	不清楚	非常关注	电视┋手机社交软件┋亲人/朋友┋新闻客户端	1		1	非常低	不清楚	不清楚	同意	同意	同意	不同意	同意	同意	不同意	同意	同意	同意	不同意	同意	同意	同意	同意	同意	同意	同意	同意	不知道	不知道	同意	同意	同意	同意
5833	男	27	本科	管理	汉族	城市	台湾-新竹市-东区	已婚	非常健康	无	无人感染	无人感染	无人感染	以上均无	以上均无	不清楚	非常关注	电视	1		0	非常低	低	低	同意	同意	不同意	不同意	同意	同意	不同意	同意	同意	同意	同意	同意	同意	同意	同意	同意	同意	同意	同意	同意	不同意	同意	同意	同意	同意
140925	男	28	研究生及以上	管理	汉族	城市	台湾-新北市-新庄区	已婚	非常健康	无	无人感染	无人感染	无人感染	以上均无	以上均无	否	非常关注	电视┋官方网站	1		0	非常低	低	高	同意	不同意	同意	不同意	同意	不同意	不同意	同意	同意	同意	同意	同意	同意	同意	同意	同意	同意	同意	同意	同意	同意	同意	同意	同意	同意
63274	男	27	大专	管理	汉族	城市	广东-深圳市-龙华区	已婚	非常健康	有，200例以上	无人感染	无人感染	无人感染	以上均无	以上均无	否	非常关注	电视┋官方网站┋新闻客户端	1		0	非常低	低	高	同意	同意	不同意	不同意	同意	同意	不同意	同意	同意	同意	同意	同意	同意	同意	同意	同意	同意	同意	同意	不同意	不同意	同意	同意	同意	同意
34855	女	25	大专	普工	汉族	农村	安徽-安庆市-岳西县	已婚	非常健康	有，不到10例	无人感染	无人感染	无人感染	以上均无	以上均无	否	关注	电视┋手机社交软件┋新闻客户端	1		1	非常低	非常高	非常低	同意	同意	不同意	不同意	同意	不同意	不同意	同意	同意	同意	同意	不同意	同意	同意	同意	同意	同意	同意	同意	不同意	不同意	同意	同意	同意	同意
64863	女	42	大专	管理	汉族	城市	江西-南昌市-青山湖区	已婚	良好	有，100-200例	无人感染	无人感染	不清楚	以上均无	以上均无	不清楚	非常关注	电视┋官方网站┋手机社交软件	1		1	不清楚	低	高	同意	同意	不同意	不同意	同意	同意	不同意	同意	同意	同意	同意	同意	同意	同意	同意	同意	同意	同意	同意	不同意	不同意	同意	同意	同意	同意
11948	男	29	本科	管理	少数民族：〖土家族〗	城市	广东-深圳市-龙华区	已婚	良好	有，10-100例	无人感染	无人感染	不清楚	以上均无	以上均无	否	非常关注	官方网站┋手机社交软件┋新闻客户端	#VALUE!		1	非常低	低	高	同意	同意	同意	不同意	同意	同意	不同意	同意	同意	同意	同意	同意	不同意	同意	不同意	同意	同意	同意	同意	不同意	不同意	同意	同意	同意	同意
88819	男	29	本科	管理	汉族	城市	台湾-新北市-板桥区	已婚	良好	有，不到10例	无人感染	无人感染	无人感染	以上均无	以上均无	否	关注	电视┋报刊┋手机社交软件	1		1	低	低	高	不同意	不同意	同意	不同意	同意	同意	不同意	同意	同意	同意	同意	同意	同意	同意	同意	同意	同意	同意	同意	不同意	不同意	同意	同意	同意	不同意
86260	男	34	大专	组长	汉族	农村	湖北-随州市-广水市	已婚	非常健康	有，200例以上	无人感染	无人感染	无人感染	近期有去过湖北	有居住史	不清楚	非常关注	电视┋手机社交软件┋亲人/朋友	1		1	非常低	高	低	同意	同意	同意	不同意	同意	同意	不同意	同意	同意	同意	同意	同意	同意	同意	同意	同意	同意	同意	同意	不同意	不同意	同意	同意	同意	同意
112388	男	31	高中/中专	组长	汉族	城镇	湖南-郴州市-安仁县	已婚	非常健康	有，不到10例	无人感染	无人感染	不清楚	以上均无	以上均无	否	非常关注	电视┋官方网站┋其他：〖手机新闻〗	1		0	非常高	高	低	同意	不同意	同意	不同意	不同意	不同意	不同意	同意	同意	同意	同意	不同意	同意	同意	同意	同意	同意	同意	同意	不同意	不同意	同意	同意	同意	同意
90583	男	31	大专	管理	汉族	城市	广东-深圳市-龙华区	已婚	非常健康	有，200例以上	无人感染	无人感染	无人感染	以上均无	以上均无	否	非常关注	电视┋官方网站┋新闻客户端	1		0	非常低	低	高	同意	同意	不同意	不同意	同意	同意	不同意	同意	同意	同意	同意	同意	同意	同意	同意	同意	同意	同意	同意	不同意	不同意	同意	同意	同意	同意
69353	女	26	本科	管理	汉族	城市	广东-深圳市-龙华区	已婚	良好	有，200例以上	不清楚	无人感染	无人感染	以上均无	以上均无	否	关注	电视┋手机社交软件┋新闻客户端	1		1	低	高	低	同意	同意	不同意	不同意	同意	同意	不同意	同意	同意	同意	不同意	同意	同意	同意	同意	同意	同意	同意	同意	同意	不同意	同意	同意	同意	同意
15184	男	30	高中/中专	管理	少数民族：〖苗〗	城镇	广东-惠州市-博罗县	已婚	非常健康	有，不到10例	无人感染	无人感染	无人感染	以上均无	以上均无	否	关注	电视┋短视频（抖音、快手等）	1		0	非常低	不清楚	不清楚	同意	同意	不同意	不同意	同意	同意	不同意	同意	同意	同意	同意	不同意	同意	同意	同意	同意	同意	同意	同意	不知道	不同意	同意	同意	不知道	不同意
25996	男	35	高中/中专	组长	汉族	城市	广东-深圳市-龙华区	已婚	非常健康	有，10-100例	无人感染	无人感染	无人感染	以上均无	以上均无	否	非常关注	官方网站┋手机社交软件┋新闻客户端	#VALUE!		1	低	高	高	同意	同意	不同意	不同意	同意	同意	不同意	同意	同意	同意	同意	同意	同意	同意	同意	同意	同意	同意	同意	不同意	不同意	同意	同意	同意	同意
50121	女	32	高中/中专	组长	汉族	农村	湖南-衡阳市-祁东县	已婚	一般	有，不到10例	无人感染	无人感染	不清楚	以上均无	以上均无	否	关注	电视┋官方网站┋新闻客户端	1		0	高	低	高	同意	同意	同意	不同意	同意	同意	不同意	同意	同意	同意	同意	同意	同意	同意	同意	同意	同意	同意	同意	不同意	不同意	同意	同意	同意	同意
49755	男	27	本科	管理	汉族	城市	湖北-孝感市-应城市	已婚	非常健康	有，10-100例	不清楚	无人感染	无人感染	近期有去过湖北┋近期接触过从湖北地区来的人	有居住史	否	非常关注	电视┋手机社交软件┋亲人/朋友┋新闻客户端	1		1	非常低	低	低	同意	不知道	不同意	不同意	同意	不同意	不同意	同意	同意	同意	同意	同意	同意	同意	同意	同意	同意	同意	同意	不知道	不同意	同意	同意	同意	同意
11715	男	35	本科	管理	汉族	城市	浙江-金华市-兰溪市	已婚	非常健康	无	无人感染	无人感染	不清楚	以上均无	以上均无	否	非常关注	电视┋官方网站┋手机社交软件┋新闻客户端	1		1	非常低	非常高	不清楚	不同意	不同意	同意	不同意	同意	不同意	不同意	同意	同意	同意	不同意	同意	同意	同意	同意	同意	同意	同意	同意	同意	同意	同意	同意	同意	同意
93879	男	35	本科	管理	汉族	城市	海外-亚洲-新加坡	已婚	良好	有，10-100例	无人感染	无人感染	无人感染	以上均无	以上均无	不清楚	非常关注	电视┋手机社交软件┋新闻客户端	1		1	低	低	低	同意	不同意	不同意	不同意	同意	同意	不同意	同意	同意	同意	不同意	同意	同意	同意	同意	同意	同意	同意	同意	同意	不同意	同意	同意	同意	不同意
17897	男	36	大专	普工	汉族	城市	广东-深圳市-龙华区	未婚	良好	有，不到10例	无人感染	无人感染	无人感染	以上均无	以上均无	否	非常关注	官方网站┋新闻客户端	#VALUE!		0	非常低	高	高	同意	同意	同意	不同意	同意	同意	不同意	同意	同意	同意	同意	同意	同意	同意	同意	同意	同意	同意	同意	同意	同意	同意	同意	同意	同意
118463	女	31	大专	管理	汉族	农村	重庆-重庆市-潼南区	已婚	非常健康	有，不到10例	无人感染	无人感染	不清楚	以上均无	以上均无	否	非常关注	电视┋手机社交软件┋新闻客户端	1		1	不清楚	非常高	非常高	同意	同意	同意	同意	同意	同意	不同意	同意	同意	同意	同意	同意	同意	同意	同意	同意	同意	同意	同意	同意	不同意	同意	同意	同意	同意
49630	女	27	大专	管理	汉族	城市	广东-深圳市-龙华区	已婚	良好	有，不到10例	无人感染	无人感染	无人感染	以上均无	以上均无	否	非常关注	电视┋手机社交软件┋亲人/朋友┋新闻客户端┋短视频（抖音、快手等）	1		1	非常低	低	高	同意	不同意	同意	不同意	同意	同意	不同意	同意	同意	同意	同意	不同意	同意	同意	同意	同意	同意	同意	同意	同意	不知道	同意	同意	同意	不同意
48560	女	32	大专	管理	汉族	农村	湖南-株洲市-芦淞区	已婚	良好	无	无人感染	无人感染	无人感染	以上均无	以上均无	不清楚	非常关注	电视┋官方网站┋手机社交软件	1		1	非常低	低	高	同意	同意	同意	不同意	同意	不同意	不同意	同意	同意	同意	同意	不同意	同意	同意	同意	同意	同意	同意	同意	不同意	不同意	同意	同意	同意	同意
92704	女	32	大专	管理	汉族	城市	台湾-台南市-永康区	已婚	良好	无	无人感染	无人感染	无人感染	以上均无	以上均无	不清楚	非常关注	电视┋官方网站┋手机社交软件┋亲人/朋友	1		1	低	低	高	同意	不同意	不同意	不同意	同意	同意	同意	同意	同意	同意	同意	同意	同意	同意	同意	同意	同意	同意	同意	同意	同意	同意	同意	同意	同意
96381	女	32	初中	普工	汉族	城市	广东-深圳市-龙岗区	已婚	非常健康	有，但不清楚例数	无人感染	无人感染	无人感染	以上均无	以上均无	不清楚	非常关注	电视┋官方网站┋手机社交软件┋新闻客户端	1		1	非常高	不清楚	非常高	不同意	不知道	同意	不同意	同意	同意	不同意	同意	同意	同意	不同意	同意	同意	不同意	同意	同意	同意	同意	同意	同意	不同意	同意	同意	同意	同意
114248	女	39	高中/中专	普工	汉族	城市	广东-深圳市-龙华区	其他	良好	有，但不清楚例数	无人感染	无人感染	无人感染	以上均无	以上均无	否	关注	官方网站┋手机社交软件┋亲人/朋友┋新闻客户端┋短视频（抖音、快手等）	#VALUE!		1	低	低	高	同意	同意	同意	不同意	同意	同意	不同意	同意	同意	同意	同意	同意	同意	同意	同意	同意	同意	同意	同意	不知道	不知道	同意	同意	同意	同意
48648	女	30	高中/中专	普工	汉族	城镇	湖北-潜江市	已婚	非常健康	有，10-100例	不清楚	不清楚	不清楚	近期有去过湖北	有居住史	不清楚	非常关注	电视┋手机社交软件┋新闻客户端	1		1	非常低	低	高	同意	不知道	不知道	不知道	同意	不知道	不同意	同意	同意	不知道	不知道	同意	同意	同意	同意	同意	同意	同意	同意	不知道	不知道	同意	同意	同意	同意
97401	男	43	初中	普工	汉族	城市	湖北-孝感市-应城市	已婚	非常健康	有，10-100例	无人感染	无人感染	无人感染	近期有去过湖北	有居住史	否	非常关注	电视┋手机社交软件┋亲人/朋友┋新闻客户端┋短视频（抖音、快手等）	1		1	低	不清楚	不清楚	同意	同意	同意	不同意	同意	不同意	不同意	同意	同意	同意	同意	同意	同意	同意	同意	同意	同意	同意	同意	同意	不同意	同意	同意	同意	同意
92527	男	36	大专	管理	汉族	城市	青海-海东市-乐都区	已婚	良好	无	无人感染	无人感染	无人感染	以上均无	以上均无	否	非常关注	电视┋官方网站┋新闻客户端	1		0	非常低	低	高	同意	同意	不同意	不同意	同意	同意	不同意	同意	同意	同意	不同意	同意	同意	同意	同意	同意	同意	同意	同意	不知道	不知道	同意	同意	同意	同意
126877	男	35	本科	管理	汉族	城市	湖南-岳阳市-岳阳楼区	已婚	良好	有，10-100例	无人感染	无人感染	无人感染	以上均无	以上均无	不清楚	非常关注	官方网站┋手机社交软件┋亲人/朋友	#VALUE!		1	非常低	非常低	非常低	同意	同意	同意	不同意	同意	同意	不同意	同意	同意	同意	同意	不同意	同意	同意	同意	同意	同意	同意	同意	同意	不知道	同意	同意	同意	同意
49620	女	24	高中/中专	管理	汉族	城市	广东-深圳市-龙华区	已婚	非常健康	有，100-200例	无人感染	无人感染	不清楚	以上均无	以上均无	否	关注	电视┋官方网站┋手机社交软件	1		1	非常低	非常低	非常高	同意	不同意	同意	不同意	同意	同意	不同意	同意	同意	同意	同意	同意	同意	同意	同意	同意	同意	同意	同意	不同意	不同意	同意	同意	同意	不同意
52497	女	38	高中/中专	普工	汉族	农村	河南-周口市-沈丘县	已婚	非常健康	有，10-100例	无人感染	无人感染	无人感染	以上均无	以上均无	不清楚	非常关注	手机社交软件┋新闻客户端┋短视频（抖音、快手等）	#VALUE!		1	非常低	高	低	同意	同意	不同意	不同意	不同意	同意	同意	同意	同意	同意	同意	同意	同意	同意	同意	同意	同意	同意	同意	不同意	不同意	同意	同意	同意	同意
53908	女	35	高中/中专	普工	汉族	城镇	陕西-宝鸡市-凤翔县	已婚	良好	有，不到10例	无人感染	无人感染	无人感染	以上均无	以上均无	不清楚	非常关注	电视┋官方网站┋手机社交软件	1		1	非常低	非常低	高	不知道	同意	同意	不同意	同意	同意	不同意	同意	同意	同意	同意	同意	同意	同意	同意	同意	同意	同意	同意	不同意	不同意	同意	不同意	同意	同意
114209	女	35	大专	管理	汉族	城市	广东-深圳市-龙华区	已婚	非常健康	有，200例以上	不清楚	无人感染	不清楚	以上均无	以上均无	否	非常关注	电视┋手机社交软件	1		1	不清楚	低	高	同意	不知道	同意	不同意	同意	同意	不同意	同意	同意	同意	同意	同意	同意	同意	同意	同意	同意	同意	同意	同意	同意	同意	同意	同意	同意
135827	女	35	本科	管理	汉族	城市	广东-深圳市-龙华区	已婚	良好	有，200例以上	无人感染	无人感染	无人感染	以上均无	以上均无	否	关注	电视┋手机社交软件┋新闻客户端	1		1	高	高	低	同意	同意	同意	不同意	同意	同意	不同意	同意	同意	同意	不同意	同意	同意	同意	同意	同意	同意	同意	同意	同意	不同意	同意	同意	同意	不同意
47040	女	31	大专	普工	汉族	城市	湖北-武汉市-江岸区	离婚	良好	有，200例以上	不清楚	无人感染	无人感染	近期有去过湖北┋近期接触过从湖北地区来的人	有居住史	不清楚	非常关注	电视┋官方网站┋新闻客户端	1		0	高	高	高	同意	同意	不同意	不同意	同意	不同意	不同意	同意	同意	同意	同意	同意	同意	同意	同意	同意	同意	同意	同意	不同意	不同意	同意	同意	同意	同意
49885	女	41	大专	管理	汉族	城市	广东-深圳市-龙华区	已婚	非常健康	有，200例以上	无人感染	无人感染	无人感染	以上均无	以上均无	否	关注	电视┋手机社交软件┋新闻客户端	1		1	不清楚	高	高	不同意	同意	同意	不同意	同意	同意	不同意	不同意	同意	同意	同意	同意	同意	同意	同意	同意	同意	同意	同意	不同意	不同意	同意	同意	同意	同意
50431	女	34	大专	组长	汉族	城市	山东-济宁市-任城区	已婚	良好	有，10-100例	不清楚	无人感染	无人感染	以上均无	以上均无	不清楚	非常关注	新闻客户端	#VALUE!		0	非常低	非常低	非常高	同意	不同意	不同意	不同意	同意	同意	不同意	同意	同意	同意	同意	同意	同意	同意	同意	同意	同意	同意	同意	不同意	不同意	同意	同意	同意	不同意
827	男	29	大专	组长	汉族	城市	湖南-岳阳市-岳阳楼区	已婚	良好	有，10-100例	无人感染	无人感染	无人感染	近期接触过从湖北地区来的人	以上均无	不清楚	关注	电视┋手机社交软件┋亲人/朋友	1		1	非常低	不清楚	高	同意	不知道	不知道	不同意	同意	不同意	不同意	不同意	同意	同意	同意	不知道	同意	不知道	不知道	同意	同意	同意	同意	不知道	不知道	同意	同意	同意	同意
127820	男	45	高中/中专	普工	汉族	城市	广东-深圳市-龙岗区	离婚	良好	有，但不清楚例数	不清楚	无人感染	不清楚	以上均无	以上均无	不清楚	非常关注	电视┋亲人/朋友┋新闻客户端	1		0	不清楚	非常低	高	同意	不知道	同意	不同意	同意	同意	不同意	同意	同意	同意	同意	同意	同意	同意	同意	同意	同意	同意	同意	同意	不同意	同意	同意	同意	同意
112490	男	47	初中	普工	汉族	城市	广东-深圳市-龙华区	已婚	非常健康	有，但不清楚例数	不清楚	无人感染	无人感染	以上均无	以上均无	否	非常关注	官方网站┋手机社交软件┋新闻客户端┋短视频（抖音、快手等）	#VALUE!		1	非常低	不清楚	不清楚	同意	不知道	同意	不同意	同意	不知道	不同意	同意	同意	同意	不知道	同意	同意	同意	同意	同意	同意	同意	同意	同意	不知道	同意	同意	同意	同意
67632	女	30	本科	管理	汉族	城市	台湾-新北市-板桥区	已婚	良好	有，不到10例	无人感染	无人感染	无人感染	以上均无	以上均无	不清楚	关注	电视┋报刊┋手机社交软件	1		1	低	低	高	不同意	不同意	不同意	不同意	同意	不同意	不同意	同意	不同意	同意	同意	同意	同意	同意	同意	同意	不同意	同意	同意	不同意	不同意	同意	同意	同意	同意
2229	女	31	高中/中专	线长	汉族	农村	广东-深圳市-龙华区	其他	良好	有，但不清楚例数	无人感染	无人感染	无人感染	以上均无	以上均无	否	非常关注	新闻客户端	#VALUE!		0	高	非常高	非常低	同意	不同意	不同意	不同意	不知道	不同意	不同意	同意	同意	同意	同意	同意	同意	同意	同意	同意	同意	同意	同意	不知道	不知道	同意	同意	同意	同意
22348	男	19	研究生及以上	管理	汉族	城市	台湾-桃园市-杨梅市	已婚	良好	无	无人感染	无人感染	不清楚	以上均无	以上均无	否	非常关注	电视┋报刊┋短视频（抖音、快手等）	1		0	非常低	低	高	同意	同意	不同意	不同意	同意	同意	不同意	同意	同意	同意	同意	同意	同意	同意	同意	同意	同意	同意	同意	不同意	不同意	同意	同意	同意	不同意
48811	男	19	本科	管理	汉族	城市	台湾-桃园市-桃园市	已婚	良好	无	无人感染	无人感染	无人感染	以上均无	以上均无	不清楚	非常关注	电视┋官方网站┋亲人/朋友┋新闻客户端	1		0	低	低	高	同意	不同意	不同意	不同意	同意	不同意	不同意	同意	同意	同意	同意	同意	同意	同意	同意	同意	同意	同意	同意	不同意	不同意	同意	同意	同意	同意
82566	女	25	本科	管理	汉族	城市	台湾-台南市-归仁区	已婚	良好	无	无人感染	无人感染	无人感染	以上均无	以上均无	否	非常关注	电视┋报刊┋新闻客户端	1		0	非常低	低	高	同意	同意	不同意	不同意	同意	同意	不同意	同意	同意	同意	同意	同意	同意	同意	同意	同意	同意	同意	同意	不同意	不同意	同意	同意	同意	不知道
77183	男	28	大专	管理	汉族	城市	广东-深圳市-罗湖区	已婚	良好	有，200例以上	无人感染	无人感染	无人感染	以上均无	以上均无	不清楚	非常关注	电视┋官方网站┋手机社交软件	1		1	低	低	高	同意	同意	不同意	不同意	同意	同意	不同意	同意	同意	同意	不同意	同意	同意	同意	同意	同意	同意	同意	同意	不同意	不同意	同意	同意	同意	不同意
18184	男	24	高中/中专	普工	汉族	城市	江西-新余市-分宜县	已婚	非常健康	有，10-100例	无人感染	无人感染	无人感染	以上均无	以上均无	否	非常关注	电视┋报刊┋官方网站	1		0	非常低	非常低	非常低	同意	同意	不同意	同意	同意	同意	同意	同意	同意	同意	同意	同意	同意	同意	同意	同意	同意	同意	同意	同意	同意	同意	同意	同意	同意
57000	男	25	初中	普工	少数民族：〖壮族〗	城镇	广西-河池市-都安瑶族自治县	已婚	良好	有，10-100例	有人确诊感染	无人感染	无人感染	以上均无	以上均无	不清楚	关注	电视┋官方网站┋手机社交软件┋亲人/朋友┋新闻客户端┋短视频（抖音、快手等）	1		1	非常低	非常低	非常低	同意	不同意	同意	不同意	同意	不知道	不同意	同意	同意	不知道	不同意	同意	不同意	不知道	不同意	同意	同意	同意	同意	同意	不同意	同意	同意	同意	同意
25552	男	41	初中	普工	汉族	农村	广东-深圳市-龙华区	已婚	良好	有，但不清楚例数	不清楚	无人感染	不清楚	以上均无	以上均无	不清楚	非常关注	报刊┋手机社交软件┋短视频（抖音、快手等）	#VALUE!		1	非常低	高	低	同意	同意	同意	不同意	同意	不同意	不同意	同意	同意	同意	同意	不同意	同意	同意	同意	同意	同意	不同意	同意	不同意	不同意	同意	同意	同意	同意
68608	男	30	大专	管理	汉族	城市	广东-深圳市-龙华区	已婚	非常健康	有，100-200例	无人感染	无人感染	无人感染	以上均无	以上均无	否	非常关注	电视	1		0	非常高	低	低	同意	同意	不同意	不同意	同意	同意	不同意	同意	同意	同意	不同意	同意	同意	同意	同意	同意	同意	同意	同意	不同意	不同意	同意	同意	同意	同意
5904	男	35	本科	管理	汉族	城市	湖北-黄冈市-红安县	已婚	非常健康	有，100-200例	无人感染	无人感染	无人感染	近期有去过湖北	有居住史	否	非常关注	手机社交软件	#VALUE!		1	低	低	低	同意	同意	同意	不同意	同意	同意	不同意	同意	同意	同意	同意	同意	同意	同意	同意	同意	同意	同意	同意	不同意	不同意	同意	同意	同意	同意
4738	男	34	本科	管理	汉族	城市	广东-深圳市-龙华区	已婚	非常健康	有，10-100例	无人感染	无人感染	无人感染	以上均无	以上均无	否	非常关注	电视┋官方网站┋新闻客户端	1		0	非常高	高	高	同意	同意	同意	不同意	同意	同意	不同意	同意	同意	同意	不同意	不同意	同意	同意	同意	同意	同意	同意	同意	同意	同意	同意	同意	同意	同意
8946	女	26	高中/中专	普工	汉族	农村	江西-吉安市-永新县	已婚	非常健康	无	无人感染	无人感染	无人感染	以上均无	以上均无	否	非常关注	电视┋官方网站┋手机社交软件┋亲人/朋友┋新闻客户端┋短视频（抖音、快手等）	1		1	非常低	高	低	同意	同意	同意	不同意	同意	同意	不同意	同意	同意	同意	不同意	不同意	同意	同意	同意	同意	同意	同意	同意	不同意	不同意	同意	同意	同意	同意
41916	男	32	高中/中专	普工	汉族	农村	安徽-阜阳市-临泉县	已婚	非常健康	有，但不清楚例数	无人感染	无人感染	无人感染	以上均无	以上均无	不清楚	非常关注	电视┋报刊┋官方网站┋手机社交软件┋亲人/朋友┋新闻客户端	1		1	非常低	非常低	非常高	不同意	不同意	同意	不同意	同意	不同意	不同意	同意	同意	同意	同意	同意	同意	同意	同意	同意	同意	同意	同意	不同意	不同意	同意	同意	同意	同意
66362	男	30	高中/中专	普工	少数民族：〖侗族〗	城镇	广东-深圳市-龙华区	已婚	非常健康	无	无人感染	无人感染	无人感染	以上均无	以上均无	否	非常关注	电视┋新闻客户端┋短视频（抖音、快手等）	1		0	高	不清楚	高	同意	不同意	同意	同意	不同意	同意	不同意	同意	同意	同意	同意	不同意	同意	同意	同意	同意	同意	同意	同意	同意	同意	同意	同意	同意	同意
103745	男	32	本科	管理	汉族	城市	湖南-益阳市-沅江市	已婚	非常健康	有，不到10例	无人感染	无人感染	无人感染	以上均无	以上均无	否	非常关注	电视┋手机社交软件┋亲人/朋友┋新闻客户端	1		1	非常低	高	低	同意	同意	不同意	不同意	同意	同意	不同意	同意	同意	同意	同意	同意	同意	同意	同意	同意	同意	同意	同意	同意	不同意	同意	同意	同意	同意
132592	男	32	本科	管理	汉族	城市	台湾-桃园市-中坜市	未婚	非常健康	无	无人感染	无人感染	无人感染	以上均无	以上均无	否	非常关注	电视┋报刊┋新闻客户端	1		0	非常低	低	高	同意	同意	不同意	不同意	同意	同意	不同意	同意	同意	同意	同意	同意	同意	同意	同意	同意	同意	同意	同意	不同意	不同意	同意	同意	同意	不同意
64149	男	28	大专	普工	汉族	城市	广东-深圳市-龙华区	离婚	非常健康	有，但不清楚例数	无人感染	无人感染	无人感染	以上均无	以上均无	否	非常关注	手机社交软件┋亲人/朋友┋新闻客户端	#VALUE!		1	非常高	低	低	同意	同意	同意	不同意	同意	同意	同意	同意	同意	同意	同意	同意	同意	同意	同意	同意	同意	同意	同意	不同意	不同意	同意	同意	同意	不同意
59894	男	31	高中/中专	普工	汉族	城市	广东-深圳市-龙华区	离婚	非常健康	有，但不清楚例数	不清楚	无人感染	不清楚	以上均无	以上均无	否	关注	电视┋手机社交软件┋新闻客户端	1		1	非常低	低	高	同意	不同意	同意	不同意	不知道	不知道	不同意	同意	同意	同意	不同意	不同意	同意	同意	同意	同意	同意	同意	同意	同意	同意	同意	同意	同意	同意
89415	男	30	研究生及以上	管理	汉族	城市	台湾-新竹县-竹东镇	已婚	非常健康	有，200例以上	无人感染	无人感染	无人感染	以上均无	以上均无	不清楚	非常关注	手机社交软件	#VALUE!		1	不清楚	低	高	同意	同意	不同意	不同意	同意	不同意	不同意	同意	同意	同意	同意	不同意	同意	同意	同意	同意	同意	同意	同意	不同意	不同意	同意	同意	同意	同意
73804	女	37	高中/中专	管理	汉族	城镇	湖北-荆门市-京山区	已婚	非常健康	有，但不清楚例数	不清楚	无人感染	不清楚	近期有去过湖北	有居住史	否	关注	官方网站┋手机社交软件┋新闻客户端	#VALUE!		1	非常低	非常低	高	同意	同意	同意	不同意	同意	不同意	不同意	同意	同意	同意	同意	同意	同意	同意	同意	同意	同意	同意	同意	同意	不知道	同意	同意	同意	不同意
119664	女	37	大专	组长	汉族	农村	广东-河源市-连平县	已婚	非常健康	有，不到10例	无人感染	无人感染	无人感染	以上均无	以上均无	否	关注	电视┋官方网站┋手机社交软件┋亲人/朋友┋新闻客户端	1		1	非常高	高	低	同意	同意	同意	不同意	同意	不同意	不同意	同意	同意	同意	不同意	同意	同意	同意	同意	同意	同意	同意	同意	同意	不同意	同意	同意	同意	同意
62226	男	33	高中/中专	管理	汉族	城市	广东-深圳市-龙华区	已婚	非常健康	有，100-200例	无人感染	无人感染	不清楚	以上均无	以上均无	否	非常关注	电视┋手机社交软件	1		1	非常低	非常低	非常高	同意	不同意	不同意	不同意	同意	同意	不同意	同意	同意	同意	不同意	同意	同意	同意	同意	同意	同意	不同意	同意	不知道	不知道	同意	同意	同意	同意
75671	男	36	高中/中专	普工	汉族	农村	广东-茂名市-高州市	已婚	良好	有，不到10例	不清楚	不清楚	不清楚	以上均无	以上均无	不清楚	关注	手机社交软件	#VALUE!		1	高	低	低	同意	同意	同意	不同意	同意	同意	不同意	同意	同意	同意	同意	不同意	同意	同意	同意	同意	同意	同意	同意	不同意	不同意	同意	同意	同意	同意
111198	男	42	大专	管理	汉族	城市	广东-惠州市-惠阳区	已婚	良好	有，200例以上	无人感染	无人感染	无人感染	以上均无	以上均无	不清楚	非常关注	电视┋手机社交软件┋新闻客户端	1		1	非常低	低	高	同意	不同意	不同意	不同意	同意	不同意	不同意	同意	同意	同意	不同意	同意	同意	同意	同意	同意	同意	同意	同意	同意	不知道	同意	同意	同意	同意
134521	男	42	高中/中专	管理	汉族	农村	湖南-常德市-鼎城区	已婚	非常健康	有，10-100例	无人感染	无人感染	无人感染	以上均无	以上均无	否	非常关注	电视┋手机社交软件┋新闻客户端	1		1	非常低	低	低	同意	同意	同意	不同意	同意	不同意	不同意	同意	同意	同意	同意	同意	同意	同意	同意	同意	同意	同意	同意	不同意	不同意	同意	同意	同意	同意
115053	男	42	初中	普工	汉族	农村	江西-宜春市-上高县	已婚	非常健康	有，不到10例	无人感染	无人感染	无人感染	以上均无	以上均无	否	非常关注	电视┋官方网站┋新闻客户端	1		0	不清楚	不清楚	不清楚	同意	同意	不同意	不同意	同意	不同意	不同意	同意	同意	同意	同意	不知道	同意	同意	同意	同意	同意	不同意	同意	不知道	不同意	同意	同意	同意	同意
3328	男	25	高中/中专	普工	汉族	城市	四川-绵阳市-盐亭县	已婚	良好	有，200例以上	无人感染	不清楚	不清楚	以上均无	以上均无	不清楚	非常关注	手机社交软件┋新闻客户端	#VALUE!		1	不清楚	低	不清楚	同意	同意	不同意	不同意	同意	同意	不同意	同意	同意	同意	不同意	同意	同意	同意	同意	同意	同意	同意	同意	不同意	不同意	同意	同意	同意	同意
57589	女	25	大专	管理	汉族	城市	湖南-湘潭市-岳塘区	已婚	非常健康	有，不到10例	有人疑似感染，但未确诊	无人感染	无人感染	以上均无	以上均无	否	非常关注	电视┋亲人/朋友┋新闻客户端	1		0	非常低	低	高	同意	不同意	同意	不同意	同意	同意	不同意	同意	同意	同意	不同意	不同意	同意	同意	同意	同意	同意	同意	同意	不同意	不同意	同意	同意	同意	不同意
27888	男	37	大专	管理	汉族	农村	广东-湛江市-坡头区	已婚	良好	有，不到10例	无人感染	无人感染	不清楚	以上均无	以上均无	否	关注	官方网站	#VALUE!		0	不清楚	高	非常低	同意	不知道	同意	不同意	同意	同意	不同意	同意	同意	同意	同意	同意	同意	同意	同意	同意	同意	同意	同意	不知道	不同意	同意	同意	同意	不同意
6901	女	32	本科	管理	汉族	城市	香港-九龙-观塘区	已婚	非常健康	有，不到10例	无人感染	无人感染	无人感染	以上均无	以上均无	不清楚	非常关注	电视┋官方网站┋新闻客户端	1		0	低	高	低	同意	同意	同意	同意	同意	不同意	不同意	同意	同意	同意	不知道	同意	同意	同意	同意	同意	同意	同意	同意	不知道	不知道	同意	同意	同意	同意
74890	男	36	高中/中专	普工	汉族	农村	河南-南阳市-唐河县	已婚	良好	有，但不清楚例数	无人感染	无人感染	无人感染	以上均无	以上均无	不清楚	非常关注	电视┋手机社交软件┋新闻客户端	1		1	非常低	高	低	同意	同意	不同意	不同意	同意	不同意	不同意	同意	同意	同意	同意	不同意	同意	同意	同意	同意	同意	同意	同意	同意	不知道	同意	同意	同意	同意
22885	男	47	初中	普工	汉族	城市	广东-深圳市-龙华区	已婚	非常健康	有，100-200例	无人感染	无人感染	不清楚	以上均无	以上均无	否	关注	亲人/朋友┋新闻客户端┋短视频（抖音、快手等）	#VALUE!		0	高	低	低	不知道	同意	同意	不同意	同意	同意	不同意	同意	同意	同意	不知道	同意	同意	同意	同意	同意	同意	同意	同意	同意	不知道	同意	同意	同意	同意
114974	男	47	高中/中专	普工	汉族	城镇	湖北-十堰市-竹山县	已婚	非常健康	有，不到10例	无人感染	无人感染	无人感染	近期有去过湖北	有居住史	否	非常关注	电视┋手机社交软件┋新闻客户端	1		1	非常低	非常低	不清楚	同意	不同意	同意	不同意	同意	同意	不同意	同意	同意	同意	同意	同意	同意	同意	同意	同意	同意	同意	同意	不知道	同意	同意	同意	同意	同意
128496	男	47	高中/中专	普工	汉族	农村	江西-吉安市-泰和县	已婚	良好	有，但不清楚例数	无人感染	不清楚	不清楚	以上均无	以上均无	否	非常关注	电视┋官方网站┋手机社交软件	1		1	非常低	非常高	非常低	同意	同意	不同意	不同意	同意	不同意	不同意	同意	同意	同意	同意	同意	同意	同意	同意	同意	同意	同意	同意	同意	同意	同意	同意	同意	同意
74702	女	36	大专	普工	汉族	城市	山西-太原市-小店区	已婚	良好	有，10-100例	无人感染	无人感染	无人感染	以上均无	以上均无	否	关注	官方网站┋手机社交软件┋新闻客户端	#VALUE!		1	低	低	低	同意	不同意	不同意	不同意	同意	同意	不同意	同意	同意	同意	不同意	不同意	同意	同意	同意	同意	同意	同意	同意	同意	同意	同意	同意	同意	同意
132826	男	24	高中/中专	管理	汉族	城市	山西-太原市-小店区	已婚	良好	有，不到10例	无人感染	无人感染	无人感染	以上均无	以上均无	否	关注	手机社交软件┋亲人/朋友	#VALUE!		1	非常低	低	低	同意	同意	同意	不同意	同意	不同意	不同意	同意	同意	同意	不知道	同意	同意	同意	同意	同意	同意	同意	同意	同意	不知道	同意	同意	同意	同意
128670	女	31	高中/中专	线长	汉族	城镇	广东-深圳市-光明区	已婚	良好	有，不到10例	无人感染	无人感染	无人感染	近期有去过湖北	有居住史	否	非常关注	新闻客户端	#VALUE!		0	非常高	高	高	同意	同意	同意	不同意	同意	同意	不同意	同意	同意	同意	不同意	同意	同意	同意	同意	同意	同意	同意	同意	不同意	不知道	同意	同意	同意	同意
121380	女	31	初中	普工	汉族	城市	广东-深圳市-龙华区	已婚	非常健康	有，10-100例	无人感染	无人感染	无人感染	以上均无	以上均无	否	非常关注	电视┋手机社交软件┋新闻客户端	1		1	非常低	不清楚	不清楚	同意	同意	同意	不同意	同意	同意	不同意	同意	同意	同意	不同意	同意	同意	同意	同意	同意	同意	同意	同意	不同意	不同意	同意	同意	同意	同意
137142	男	28	高中/中专	普工	汉族	城市	广东-深圳市-龙华区	已婚	非常健康	无	无人感染	无人感染	无人感染	以上均无	以上均无	否	非常关注	电视┋官方网站┋新闻客户端	1		0	非常高	不清楚	不清楚	同意	不知道	不知道	不同意	同意	不知道	不同意	不知道	同意	同意	不知道	同意	同意	同意	同意	同意	同意	同意	同意	不知道	不知道	同意	同意	同意	同意
236	男	50	初中	普工	汉族	城镇	广东-深圳市-龙岗区	已婚	良好	有，但不清楚例数	无人感染	无人感染	无人感染	以上均无	以上均无	否	非常关注	电视┋报刊┋手机社交软件	1		1	非常低	低	高	同意	不同意	不同意	不同意	同意	不知道	不同意	同意	同意	同意	同意	不同意	同意	同意	同意	同意	同意	同意	同意	不知道	不知道	同意	同意	同意	同意
1941	男	43	小学及以下	普工	汉族	城市	广东-深圳市-龙华区	已婚	非常健康	有，10-100例	无人感染	无人感染	无人感染	以上均无	以上均无	否	关注	电视┋官方网站┋手机社交软件┋新闻客户端	1		1	非常低	低	高	同意	同意	同意	不同意	同意	同意	不同意	同意	同意	同意	不同意	同意	同意	同意	同意	同意	同意	同意	同意	同意	同意	同意	同意	同意	同意
2287	男	40	大专	管理	汉族	城市	台湾-台南市-永康区	已婚	良好	无	无人感染	无人感染	不清楚	以上均无	以上均无	不清楚	关注	电视┋手机社交软件┋亲人/朋友	1		1	低	低	高	同意	不同意	不同意	不同意	同意	同意	不同意	同意	同意	同意	同意	同意	同意	同意	同意	同意	同意	同意	同意	同意	同意	同意	同意	同意	同意
1443	男	40	初中	普工	少数民族：〖苗族〗	农村	湖南-怀化市-沅陵县	已婚	良好	有，但不清楚例数	无人感染	无人感染	无人感染	以上均无	以上均无	否	非常关注	电视┋手机社交软件┋短视频（抖音、快手等）	1		1	非常低	不清楚	低	同意	同意	同意	同意	同意	同意	不同意	同意	同意	同意	同意	同意	同意	同意	同意	同意	同意	同意	同意	同意	同意	同意	同意	同意	同意
159	男	40	本科	管理	汉族	城市	广东-深圳市-龙华区	已婚	良好	有，200例以上	无人感染	无人感染	无人感染	以上均无	以上均无	否	非常关注	官方网站┋手机社交软件┋其他：〖公司行政单位信息〗	#VALUE!		1	低	低	高	同意	同意	不同意	不同意	同意	同意	不同意	同意	同意	同意	同意	同意	同意	同意	同意	同意	同意	同意	同意	同意	不同意	同意	同意	同意	不同意
8879	女	41	高中/中专	普工	汉族	农村	湖南-娄底市-涟源市	已婚	非常健康	无	无人感染	无人感染	无人感染	以上均无	以上均无	否	非常关注	电视┋官方网站┋新闻客户端	1		0	非常低	高	高	同意	同意	同意	不同意	同意	同意	不同意	同意	同意	同意	不同意	同意	同意	同意	同意	同意	同意	同意	同意	同意	不知道	同意	同意	同意	同意
344	男	52	研究生及以上	管理	汉族	城市	广东-深圳市-龙华区	已婚	非常健康	有，10-100例	无人感染	无人感染	无人感染	以上均无	以上均无	否	关注	手机社交软件┋亲人/朋友	#VALUE!		1	高	不清楚	不清楚	同意	同意	不同意	不同意	同意	同意	不同意	同意	同意	同意	同意	同意	同意	同意	同意	同意	同意	同意	同意	不同意	不同意	同意	同意	同意	不知道
2726	男	56	大专	管理	汉族	城镇	台湾-台中市-南区	已婚	良好	有，不到10例	无人感染	无人感染	无人感染	以上均无	以上均无	否	非常关注	电视┋手机社交软件┋新闻客户端	1		1	低	低	高	同意	不同意	同意	不同意	同意	同意	不同意	不同意	同意	同意	不知道	同意	同意	同意	同意	同意	同意	同意	同意	不知道	不同意	同意	同意	同意	同意
2343	男	41	大专	管理	汉族	城镇	江西-抚州市-南城县	已婚	非常健康	有，不到10例	无人感染	无人感染	无人感染	以上均无	以上均无	否	非常关注	电视┋官方网站┋手机社交软件┋新闻客户端	1		1	非常低	高	高	同意	不同意	同意	不同意	同意	不同意	不同意	同意	同意	同意	同意	同意	同意	同意	同意	同意	同意	同意	同意	不同意	不同意	同意	同意	同意	不知道
2755	男	39	高中/中专	管理	汉族	城市	台湾-新北市-三峡区	已婚	非常健康	无	无人感染	无人感染	无人感染	以上均无	以上均无	不清楚	非常关注	电视┋官方网站┋手机社交软件	1		1	非常高	低	低	同意	同意	同意	同意	同意	同意	不同意	同意	同意	同意	不同意	同意	同意	同意	同意	同意	同意	同意	同意	不同意	不同意	同意	同意	同意	同意
1954	男	43	初中	普工	汉族	城市	广东-韶关市-乐昌市	已婚	非常健康	无	无人感染	无人感染	无人感染	以上均无	以上均无	否	非常关注	电视┋官方网站┋手机社交软件┋亲人/朋友	1		1	非常低	低	高	同意	同意	同意	不同意	同意	同意	不同意	同意	同意	同意	同意	不同意	同意	同意	同意	同意	同意	同意	同意	不同意	不同意	同意	同意	同意	不同意
3329	男	43	初中	普工	汉族	城市	广东-深圳市-宝安区	已婚	非常健康	有，但不清楚例数	不清楚	无人感染	无人感染	以上均无	以上均无	不清楚	关注	新闻客户端┋短视频（抖音、快手等）	#VALUE!		0	低	非常高	非常低	同意	同意	同意	不同意	同意	不知道	不同意	同意	同意	同意	不同意	不同意	同意	同意	同意	同意	同意	同意	同意	同意	不知道	同意	同意	同意	同意
2844	男	39	初中	普工	汉族	农村	湖南-永州市-双牌县	已婚	良好	有，但不清楚例数	有人疑似感染，但未确诊	无人感染	无人感染	以上均无	以上均无	否	非常关注	电视┋官方网站┋亲人/朋友┋短视频（抖音、快手等）	1		0	非常低	非常低	非常高	同意	不知道	同意	不同意	同意	不同意	不同意	同意	同意	同意	同意	不知道	同意	同意	同意	同意	同意	同意	同意	同意	不知道	同意	同意	同意	同意
8385	男	42	高中/中专	普工	汉族	城市	广东-深圳市-龙岗区	已婚	非常健康	有，200例以上	不清楚	无人感染	不清楚	以上均无	以上均无	不清楚	非常关注	手机社交软件┋新闻客户端┋其他：〖海报〗	#VALUE!		1	低	低	不清楚	同意	同意	不同意	不同意	同意	同意	不同意	同意	同意	同意	不同意	同意	同意	同意	同意	同意	同意	同意	同意	不同意	不同意	同意	同意	同意	同意
4413	男	42	大专	组长	汉族	城市	广东-深圳市-龙岗区	已婚	良好	有，但不清楚例数	无人感染	无人感染	无人感染	以上均无	以上均无	不清楚	非常关注	电视┋官方网站┋手机社交软件┋新闻客户端	1		1	低	低	低	同意	同意	同意	不同意	同意	同意	不同意	同意	同意	同意	同意	同意	同意	同意	同意	同意	同意	同意	同意	不知道	不知道	同意	同意	同意	同意
4872	男	44	高中/中专	普工	汉族	农村	江西-吉安市-泰和县	已婚	良好	有，但不清楚例数	无人感染	无人感染	不清楚	以上均无	以上均无	否	非常关注	电视┋官方网站┋手机社交软件	1		1	非常低	高	低	同意	同意	不同意	不同意	同意	不同意	不同意	同意	同意	同意	同意	同意	同意	同意	同意	同意	同意	同意	同意	同意	同意	同意	同意	同意	同意
148	男	39	高中/中专	管理	汉族	城市	台湾-新北市-新庄区	已婚	非常健康	无	无人感染	无人感染	无人感染	以上均无	以上均无	不清楚	关注	电视┋手机社交软件┋新闻客户端	1		1	低	低	高	同意	不同意	不同意	不同意	不同意	不同意	不同意	同意	同意	同意	同意	同意	同意	同意	同意	同意	同意	同意	同意	不同意	不同意	同意	同意	同意	同意
64572	男	39	高中/中专	普工	汉族	城市	广东-深圳市-龙华区	已婚	良好	有，200例以上	不清楚	无人感染	无人感染	以上均无	以上均无	否	非常关注	官方网站┋手机社交软件┋新闻客户端┋短视频（抖音、快手等）	#VALUE!		1	低	高	高	同意	同意	不同意	同意	同意	同意	不同意	同意	同意	同意	不同意	同意	同意	同意	同意	同意	同意	同意	同意	不知道	不同意	同意	同意	同意	同意
3549	男	46	本科	管理	汉族	城市	广东-深圳市-龙华区	已婚	非常健康	有，200例以上	无人感染	无人感染	不清楚	以上均无	以上均无	不清楚	非常关注	电视┋官方网站┋新闻客户端	1		0	非常低	非常低	高	同意	同意	不同意	不同意	同意	同意	不同意	同意	同意	同意	同意	同意	同意	同意	同意	同意	同意	同意	同意	同意	同意	同意	同意	同意	同意
2494	男	48	高中/中专	普工	汉族	城镇	陕西-宝鸡市-凤翔县	已婚	良好	有，不到10例	无人感染	无人感染	无人感染	以上均无	以上均无	不清楚	非常关注	电视┋官方网站┋手机社交软件	1		1	高	低	高	同意	不同意	同意	不同意	同意	不同意	不同意	同意	同意	同意	不同意	同意	同意	同意	同意	同意	同意	同意	同意	不同意	不同意	同意	同意	同意	同意
3002	男	41	研究生及以上	管理	汉族	城市	广东-深圳市-罗湖区	已婚	非常健康	有，200例以上	无人感染	无人感染	无人感染	以上均无	以上均无	否	关注	电视┋官方网站┋手机社交软件┋亲人/朋友┋新闻客户端┋短视频（抖音、快手等）	1		1	非常低	高	高	同意	同意	不同意	不同意	同意	同意	不同意	同意	同意	同意	同意	同意	同意	同意	同意	同意	同意	同意	同意	不同意	不同意	同意	同意	同意	不同意
3741	男	43	研究生及以上	管理	汉族	城市	广东-深圳市-罗湖区	已婚	一般	有，200例以上	无人感染	无人感染	无人感染	以上均无	以上均无	否	非常关注	手机社交软件┋新闻客户端	#VALUE!		1	低	低	低	同意	同意	同意	不同意	同意	同意	不同意	同意	同意	同意	同意	同意	同意	同意	同意	同意	同意	同意	同意	同意	不同意	同意	同意	同意	同意
938	男	49	大专	管理	汉族	城市	广东-深圳市-龙华区	已婚	良好	有，100-200例	无人感染	无人感染	无人感染	以上均无	以上均无	否	非常关注	电视┋官方网站┋手机社交软件┋亲人/朋友┋新闻客户端┋短视频（抖音、快手等）	1		1	非常低	低	高	同意	不同意	同意	不同意	同意	同意	不同意	同意	同意	同意	同意	同意	同意	同意	同意	同意	同意	同意	同意	不同意	不同意	同意	同意	同意	不同意
70026	男	49	高中/中专	管理	少数民族：〖苗族〗	城镇	湖南-怀化市-沅陵县	已婚	非常健康	有，不到10例	无人感染	无人感染	无人感染	以上均无	以上均无	否	非常关注	电视┋官方网站┋短视频（抖音、快手等）	1		0	非常低	低	高	同意	同意	不同意	不同意	同意	同意	不同意	同意	同意	同意	同意	同意	同意	同意	同意	同意	同意	同意	同意	不同意	不同意	同意	同意	不同意	不同意
21823	男	49	高中/中专	管理	汉族	城市	广东-深圳市-龙华区	已婚	非常健康	有，200例以上	无人感染	无人感染	无人感染	以上均无	以上均无	否	非常关注	电视┋官方网站┋手机社交软件	1		1	非常低	非常低	非常高	同意	不同意	同意	不同意	同意	同意	不同意	同意	同意	同意	同意	同意	同意	同意	同意	同意	同意	同意	同意	同意	不同意	同意	同意	不同意	不同意
48867	男	45	高中/中专	线长	汉族	农村	广东-深圳市-龙华区	其他	一般	有，但不清楚例数	无人感染	无人感染	无人感染	以上均无	以上均无	否	非常关注	新闻客户端	#VALUE!		0	高	非常高	非常低	同意	不同意	不同意	不同意	不同意	不同意	不同意	同意	同意	同意	同意	同意	同意	同意	同意	同意	同意	不同意	同意	不知道	不知道	同意	不知道	同意	同意
892	男	48	高中/中专	普工	汉族	城镇	湖南-株洲市-炎陵县	已婚	非常健康	无	无人感染	无人感染	无人感染	以上均无	以上均无	否	非常关注	电视┋官方网站┋手机社交软件	1		1	非常低	非常低	非常高	同意	同意	同意	同意	同意	同意	不同意	同意	同意	同意	不同意	同意	同意	同意	同意	同意	同意	同意	同意	不同意	不同意	同意	同意	同意	同意
181	男	39	大专	管理	汉族	城镇	江西-吉安市-永新县	已婚	非常健康	有，但不清楚例数	无人感染	无人感染	无人感染	以上均无	以上均无	否	关注	电视┋手机社交软件┋新闻客户端	1		1	非常低	非常低	高	同意	同意	同意	不同意	同意	同意	不同意	同意	同意	同意	不知道	同意	同意	同意	同意	同意	同意	同意	同意	同意	不知道	同意	同意	同意	同意
1872	男	41	本科	管理	汉族	城市	广东-深圳市-龙岗区	已婚	非常健康	有，200例以上	无人感染	无人感染	无人感染	以上均无	以上均无	不清楚	非常关注	电视┋官方网站┋新闻客户端	1		0	非常低	不清楚	低	同意	同意	同意	不同意	同意	不同意	不同意	同意	同意	同意	不知道	同意	同意	同意	同意	同意	同意	同意	同意	不同意	不同意	同意	同意	同意	同意
18453	男	42	初中	普工	汉族	农村	广东-深圳市-龙华区	已婚	良好	有，但不清楚例数	不清楚	无人感染	不清楚	以上均无	以上均无	不清楚	关注	电视┋手机社交软件┋短视频（抖音、快手等）	1		1	低	非常高	低	同意	不同意	不同意	不同意	同意	不同意	不同意	同意	同意	同意	同意	不同意	同意	同意	同意	同意	同意	同意	同意	不同意	不同意	同意	同意	同意	同意
18176	男	40	高中/中专	线长	汉族	城镇	广东-深圳市-龙岗区	已婚	非常健康	有，200例以上	无人感染	无人感染	无人感染	以上均无	以上均无	否	非常关注	电视┋官方网站┋手机社交软件	1		1	非常低	非常低	非常高	同意	同意	不同意	不同意	同意	同意	不同意	同意	同意	同意	不同意	同意	同意	同意	同意	同意	同意	同意	同意	同意	同意	同意	同意	同意	同意
301	男	48	本科	管理	汉族	城市	广东-惠州市-惠城区	已婚	良好	有，不到10例	无人感染	无人感染	无人感染	以上均无	以上均无	不清楚	非常关注	新闻客户端	#VALUE!		0	非常高	低	高	同意	不知道	不知道	不同意	同意	同意	不知道	同意	同意	同意	不知道	同意	同意	同意	同意	同意	同意	同意	同意	不同意	不同意	同意	同意	同意	同意
8334	男	48	大专	管理	汉族	农村	湖南-长沙市-浏阳市	已婚	良好	有，200例以上	无人感染	无人感染	无人感染	以上均无	以上均无	否	非常关注	电视┋官方网站┋新闻客户端	1		0	非常低	低	高	同意	同意	同意	不同意	同意	同意	不同意	同意	同意	同意	同意	同意	同意	同意	同意	同意	同意	同意	同意	不知道	不同意	同意	同意	同意	同意
4752	男	43	本科	管理	汉族	城市	广东-东莞市	已婚	非常健康	有，但不清楚例数	无人感染	无人感染	无人感染	以上均无	以上均无	否	非常关注	电视┋官方网站┋新闻客户端	1		0	非常低	高	低	同意	同意	同意	不同意	同意	同意	不同意	同意	同意	同意	同意	不同意	同意	同意	同意	同意	同意	同意	同意	不同意	同意	同意	同意	不同意	同意
2597	男	41	本科	管理	汉族	城市	四川-成都市-郫都区	已婚	非常健康	有，10-100例	无人感染	无人感染	无人感染	以上均无	以上均无	否	非常关注	电视┋官方网站┋手机社交软件	1		1	非常低	低	高	同意	同意	不同意	不同意	同意	同意	不同意	同意	同意	同意	同意	同意	同意	同意	同意	同意	同意	同意	同意	不同意	不同意	同意	同意	同意	不同意
5240	男	41	高中/中专	普工	汉族	城市	广东-深圳市-龙华区	未婚	良好	有，但不清楚例数	无人感染	无人感染	无人感染	以上均无	以上均无	否	关注	官方网站┋手机社交软件┋亲人/朋友┋新闻客户端┋短视频（抖音、快手等）	#VALUE!		1	低	低	高	同意	同意	同意	不同意	不同意	同意	不同意	同意	同意	同意	不同意	同意	同意	同意	同意	同意	同意	同意	同意	不同意	不同意	同意	同意	同意	同意
100475	男	41	高中/中专	普工	汉族	农村	河南-驻马店市-汝南县	已婚	非常健康	有，10-100例	无人感染	无人感染	不清楚	以上均无	以上均无	否	非常关注	电视┋官方网站┋手机社交软件	1		1	非常低	不清楚	不清楚	同意	同意	不同意	不同意	同意	同意	不同意	同意	同意	同意	不知道	同意	同意	同意	同意	同意	同意	同意	同意	不同意	不同意	同意	同意	同意	同意
6180	男	37	高中/中专	线长	汉族	农村	广东-深圳市-光明区	已婚	良好	有，不到10例	无人感染	无人感染	无人感染	近期有去过湖北	有居住史	否	关注	官方网站┋手机社交软件┋新闻客户端	#VALUE!		1	非常低	高	高	同意	同意	同意	不同意	同意	同意	不同意	同意	同意	同意	同意	同意	同意	同意	同意	同意	同意	同意	同意	不同意	不同意	同意	同意	同意	同意
99700	男	24	本科	普工	汉族	城市	广东-深圳市-龙华区	已婚	非常健康	有，10-100例	无人感染	无人感染	不清楚	以上均无	以上均无	否	非常关注	电视┋手机社交软件┋新闻客户端	1		1	非常低	不清楚	不清楚	同意	同意	不同意	不同意	同意	同意	不同意	同意	同意	同意	不知道	同意	同意	不同意	同意	同意	同意	同意	同意	不同意	不同意	同意	同意	同意	同意
3582	男	47	高中/中专	组长	汉族	农村	广东-河源市-和平县	已婚	非常健康	无	无人感染	无人感染	无人感染	以上均无	以上均无	否	非常关注	电视┋手机社交软件┋新闻客户端	1		1	非常高	低	非常高	同意	同意	不同意	不同意	同意	同意	不同意	同意	同意	同意	同意	同意	同意	同意	同意	同意	同意	同意	同意	不同意	不同意	同意	同意	同意	同意
1659	男	44	大专	组长	汉族	农村	广东-河源市-连平县	已婚	非常健康	有，不到10例	无人感染	无人感染	无人感染	以上均无	以上均无	否	非常关注	电视┋报刊┋官方网站┋手机社交软件┋亲人/朋友┋新闻客户端┋短视频（抖音、快手等）	1		1	高	高	高	同意	同意	同意	不同意	同意	不同意	不同意	同意	同意	同意	不同意	同意	同意	同意	同意	同意	同意	同意	同意	同意	同意	同意	同意	同意	同意
7753	男	40	初中	普工	汉族	农村	广东-深圳市-龙岗区	已婚	非常健康	有，但不清楚例数	无人感染	无人感染	无人感染	以上均无	以上均无	否	关注	电视┋手机社交软件┋新闻客户端┋短视频（抖音、快手等）	1		1	非常低	高	高	同意	不知道	同意	不同意	同意	同意	不同意	同意	同意	同意	不同意	不知道	同意	同意	同意	同意	同意	同意	同意	同意	不知道	同意	同意	同意	同意
1997	男	42	本科	管理	汉族	城市	广东-深圳市-龙华区	已婚	良好	有，200例以上	不清楚	无人感染	无人感染	以上均无	以上均无	否	关注	电视┋手机社交软件┋新闻客户端	1		1	高	高	低	同意	同意	同意	同意	同意	同意	不同意	同意	同意	同意	同意	同意	同意	同意	同意	同意	同意	同意	同意	同意	不同意	同意	同意	同意	同意
625	男	45	本科	管理	汉族	城市	湖南-衡阳市-蒸湘区	已婚	良好	有，但不清楚例数	无人感染	无人感染	不清楚	以上均无	以上均无	否	非常关注	电视┋官方网站┋手机社交软件	1		1	非常低	低	高	同意	同意	不同意	不同意	同意	同意	不同意	同意	同意	同意	同意	同意	同意	同意	同意	同意	同意	同意	同意	不同意	不同意	同意	同意	同意	同意
27364	女	40	初中	管理	汉族	农村	湖北-黄冈市-罗田县	已婚	非常健康	有，但不清楚例数	无人感染	无人感染	无人感染	近期有去过湖北	有居住史	否	非常关注	电视┋官方网站┋手机社交软件	1		1	高	高	高	同意	同意	同意	同意	同意	同意	不同意	同意	同意	同意	同意	同意	同意	同意	同意	同意	同意	同意	同意	同意	不知道	同意	同意	同意	同意
4277	男	45	高中/中专	普工	汉族	城市	湖北-荆州市-松滋市	已婚	良好	有，10-100例	有人确诊感染	无人感染	无人感染	近期有去过湖北┋近期接触过从湖北地区来的人	有居住史	否	非常关注	电视┋手机社交软件┋新闻客户端	1		1	非常低	非常低	低	同意	不同意	不同意	不同意	同意	同意	不同意	同意	同意	同意	同意	同意	同意	同意	同意	同意	同意	同意	同意	不知道	同意	同意	同意	同意	同意
1547	男	47	大专	组长	汉族	城市	山东-济宁市-任城区	已婚	良好	有，10-100例	不清楚	无人感染	不清楚	以上均无	以上均无	不清楚	关注	手机社交软件┋新闻客户端	#VALUE!		1	不清楚	低	高	同意	不知道	不知道	不同意	同意	同意	不同意	同意	同意	同意	同意	同意	同意	同意	同意	同意	同意	同意	同意	不知道	不同意	同意	同意	同意	不知道
18405	男	42	高中/中专	普工	汉族	农村	广东-茂名市-高州市	已婚	非常健康	有，不到10例	不清楚	不清楚	不清楚	以上均无	以上均无	不清楚	关注	电视┋手机社交软件┋亲人/朋友┋短视频（抖音、快手等）	1		1	低	低	高	同意	同意	同意	不同意	同意	同意	不同意	同意	同意	同意	同意	同意	同意	同意	同意	同意	同意	同意	同意	不同意	不同意	同意	同意	同意	同意
128602	男	42	高中/中专	组长	汉族	城市	广东-深圳市-龙华区	已婚	良好	有，10-100例	无人感染	无人感染	无人感染	以上均无	以上均无	否	关注	新闻客户端	#VALUE!		0	高	高	高	同意	同意	同意	不同意	同意	不同意	不同意	同意	同意	同意	不同意	同意	同意	同意	同意	同意	同意	同意	同意	不同意	不同意	同意	同意	同意	同意
5250	男	44	大专	管理	汉族	农村	湖北-黄冈市-浠水县	已婚	非常健康	有，200例以上	无人感染	无人感染	无人感染	近期有去过湖北	有居住史	否	非常关注	电视┋官方网站	1		0	非常低	低	高	同意	同意	同意	不同意	同意	不同意	不同意	同意	同意	同意	同意	同意	同意	同意	同意	同意	同意	同意	同意	不知道	不知道	同意	同意	同意	同意
2626	男	43	大专	组长	汉族	城市	湖南-岳阳市-岳阳楼区	已婚	良好	有，10-100例	无人感染	无人感染	不清楚	以上均无	以上均无	不清楚	关注	电视┋手机社交软件	1		1	低	低	高	同意	不知道	同意	不同意	同意	不同意	不同意	同意	同意	同意	同意	不同意	同意	同意	不知道	同意	同意	同意	同意	同意	不知道	同意	同意	同意	同意
3434	男	45	大专	管理	汉族	城市	广东-深圳市-龙华区	已婚	良好	有，10-100例	不清楚	无人感染	无人感染	以上均无	以上均无	否	非常关注	电视┋官方网站┋手机社交软件	1		1	非常低	低	高	同意	同意	同意	不同意	同意	同意	不同意	同意	同意	同意	同意	同意	同意	同意	同意	同意	同意	同意	同意	不同意	不同意	同意	同意	同意	同意
10082	男	46	高中/中专	普工	汉族	城镇	江西-吉安市-永新县	已婚	非常健康	有，不到10例	无人感染	无人感染	无人感染	以上均无	以上均无	否	非常关注	电视┋官方网站┋短视频（抖音、快手等）	1		0	非常高	高	非常高	同意	同意	同意	不同意	同意	同意	不知道	同意	同意	同意	不知道	不知道	同意	同意	同意	同意	同意	同意	同意	同意	不同意	同意	同意	同意	同意
3198	男	40	大专	管理	汉族	城市	广东-深圳市-龙岗区	已婚	良好	无	无人感染	无人感染	无人感染	以上均无	以上均无	否	关注	电视┋官方网站┋手机社交软件┋亲人/朋友	1		1	非常低	不清楚	不清楚	不知道	不知道	同意	不知道	同意	同意	不同意	不知道	同意	不知道	不知道	同意	同意	不知道	不知道	同意	同意	同意	同意	不知道	不知道	同意	同意	同意	同意
59015	男	40	高中/中专	管理	汉族	城市	广东-深圳市-龙华区	离婚	良好	有，200例以上	无人感染	无人感染	不清楚	以上均无	以上均无	不清楚	非常关注	电视┋手机社交软件	1		1	不清楚	低	高	同意	不知道	不同意	不同意	同意	不知道	不同意	不知道	同意	同意	同意	不知道	同意	同意	同意	同意	同意	不知道	同意	不知道	不知道	同意	同意	同意	同意
56	男	51	大专	普工	汉族	城市	广东-深圳市-龙华区	其他	非常健康	有，但不清楚例数	无人感染	无人感染	不清楚	以上均无	以上均无	不清楚	非常关注	电视┋官方网站┋短视频（抖音、快手等）	1		0	非常低	高	低	同意	不知道	不同意	不同意	同意	同意	不同意	同意	同意	同意	不知道	不同意	同意	同意	同意	同意	同意	同意	同意	不知道	不同意	同意	同意	同意	同意
3807	男	52	高中/中专	管理	汉族	城市	湖北-孝感市-汉川市	已婚	非常健康	有，10-100例	不清楚	无人感染	无人感染	近期有去过湖北	有居住史	不清楚	关注	电视┋官方网站┋手机社交软件	1		1	低	高	低	不同意	不同意	同意	不同意	同意	不同意	不同意	同意	同意	同意	同意	同意	同意	同意	同意	同意	同意	同意	同意	不同意	不同意	同意	同意	同意	同意
33799	男	43	大专	管理	汉族	城市	湖南-娄底市-冷水江市	已婚	非常健康	无	无人感染	无人感染	无人感染	以上均无	以上均无	否	非常关注	电视┋官方网站┋手机社交软件┋亲人/朋友┋新闻客户端	1		1	非常低	低	高	同意	同意	同意	不同意	同意	同意	不同意	同意	同意	同意	同意	同意	同意	同意	同意	同意	同意	同意	同意	不同意	不同意	同意	同意	同意	不同意
31932	男	46	大专	管理	汉族	农村	湖南-株洲市-芦淞区	已婚	非常健康	有，不到10例	无人感染	无人感染	无人感染	以上均无	以上均无	否	非常关注	电视┋官方网站┋手机社交软件┋新闻客户端	1		1	非常低	高	高	同意	同意	同意	不同意	同意	同意	不同意	同意	同意	同意	同意	不同意	同意	同意	同意	同意	同意	同意	同意	不同意	不同意	同意	同意	同意	同意
341	男	48	本科	管理	汉族	城市	广东-深圳市-龙华区	已婚	良好	有，200例以上	有人疑似感染，但未确诊	无人感染	不清楚	以上均无	以上均无	否	非常关注	官方网站┋手机社交软件┋其他：〖公司行政信息〗	#VALUE!		1	非常低	低	高	同意	不同意	不同意	不同意	同意	同意	不同意	同意	同意	同意	同意	同意	同意	同意	同意	同意	同意	同意	同意	同意	不同意	同意	同意	同意	不同意
2147	男	54	初中	普工	汉族	农村	四川-南充市-营山县	离婚	一般	有，不到10例	不清楚	无人感染	无人感染	以上均无	有途经史	否	关注	电视	1		0	低	低	低	同意	同意	同意	同意	同意	同意	不同意	同意	同意	同意	不知道	同意	不同意	同意	不知道	同意	不知道	同意	不同意	同意	不知道	不知道	不同意	同意	同意
1478	男	49	高中/中专	组长	汉族	农村	湖南-益阳市-沅江市	已婚	非常健康	无	无人感染	无人感染	无人感染	以上均无	以上均无	否	非常关注	电视┋手机社交软件┋新闻客户端	1		1	非常低	非常高	低	同意	同意	同意	不同意	同意	不知道	不同意	同意	同意	同意	同意	不同意	同意	不知道	同意	同意	同意	同意	同意	同意	不知道	同意	同意	同意	同意
63132	男	44	初中	普工	汉族	城市	广东-深圳市-龙华区	已婚	非常健康	有，10-100例	无人感染	无人感染	无人感染	以上均无	以上均无	否	非常关注	电视┋报刊┋官方网站┋手机社交软件┋亲人/朋友┋新闻客户端┋短视频（抖音、快手等）	1		1	非常低	低	高	同意	不知道	不同意	不同意	同意	同意	不同意	同意	同意	同意	同意	不同意	同意	同意	同意	同意	同意	同意	同意	不知道	不同意	同意	同意	同意	同意
1091	男	49	初中	普工	汉族	农村	湖南-邵阳市-新宁县	已婚	良好	有，不到10例	无人感染	无人感染	无人感染	以上均无	以上均无	不清楚	关注	电视┋报刊┋官方网站┋手机社交软件┋新闻客户端	1		1	低	非常低	高	同意	不知道	不同意	不同意	同意	同意	不同意	同意	同意	同意	同意	同意	同意	同意	同意	同意	同意	同意	同意	不同意	不同意	同意	同意	同意	不同意
2544	男	45	高中/中专	普工	汉族	城市	湖南-娄底市-娄星区	已婚	一般	有，10-100例	无人感染	无人感染	无人感染	以上均无	以上均无	否	非常关注	电视┋官方网站┋手机社交软件┋新闻客户端	1		1	非常低	低	高	同意	同意	同意	不同意	同意	同意	不同意	同意	同意	同意	不知道	同意	同意	同意	同意	同意	同意	同意	同意	不知道	不知道	同意	同意	同意	不同意
2227	男	56	大专	管理	汉族	城市	广东-深圳市-龙华区	已婚	非常健康	有，10-100例	无人感染	无人感染	无人感染	以上均无	以上均无	否	非常关注	电视┋报刊┋官方网站	1		0	非常低	低	高	同意	同意	同意	不同意	同意	同意	不同意	同意	同意	同意	同意	同意	同意	同意	同意	同意	同意	同意	同意	同意	不同意	同意	同意	同意	同意
1364	男	46	高中/中专	普工	汉族	农村	江西-赣州市-上犹县	已婚	非常健康	无	无人感染	无人感染	不清楚	以上均无	以上均无	否	非常关注	电视┋官方网站┋手机社交软件┋亲人/朋友┋新闻客户端┋其他：〖当地政府要求，及宣传〗	1		1	低	不清楚	不清楚	同意	不知道	不同意	不同意	同意	不同意	不同意	同意	同意	同意	同意	不同意	同意	同意	同意	同意	同意	同意	同意	不同意	不同意	同意	同意	同意	同意
19667	男	41	大专	组长	汉族	农村	湖北-随州市-广水市	已婚	良好	有，但不清楚例数	无人感染	无人感染	无人感染	近期有去过湖北┋近期接触过从湖北地区来的人	有居住史	不清楚	非常关注	电视┋手机社交软件	1		1	非常低	高	低	同意	同意	同意	不同意	同意	同意	不同意	同意	同意	同意	同意	同意	同意	同意	同意	同意	同意	同意	同意	同意	不同意	同意	同意	同意	同意
169	男	49	本科	管理	汉族	城市	广东-深圳市-龙岗区	已婚	一般	有，但不清楚例数	不清楚	不清楚	不清楚	近期接触过从湖北地区来的人┋近期有去过动物交易市场	以上均无	是	关注	官方网站┋手机社交软件┋亲人/朋友	#VALUE!		1	高	高	低	同意	同意	不同意	不同意	同意	不同意	不同意	不知道	同意	同意	同意	不知道	同意	同意	同意	同意	同意	同意	同意	不知道	不知道	同意	同意	同意	不同意
100079	男	49	高中/中专	普工	汉族	城市	广东-深圳市-龙华区	已婚	一般	有，10-100例	不清楚	无人感染	不清楚	以上均无	以上均无	不清楚	非常关注	官方网站┋手机社交软件	#VALUE!		1	低	高	非常低	同意	同意	同意	不同意	同意	同意	不同意	不同意	同意	同意	不同意	同意	同意	同意	同意	同意	同意	同意	同意	不同意	不同意	同意	同意	不同意	同意
20838	男	53	高中/中专	普工	汉族	城镇	四川-达州市-渠县	已婚	非常健康	有，不到10例	无人感染	无人感染	无人感染	以上均无	以上均无	否	非常关注	电视┋手机社交软件┋新闻客户端	1		1	非常低	高	低	同意	不知道	不同意	不同意	同意	同意	不同意	同意	同意	同意	不同意	不同意	同意	同意	同意	同意	同意	同意	同意	不知道	不同意	同意	同意	同意	同意
22395	男	57	本科	管理	汉族	城市	广东-深圳市-龙华区	已婚	非常健康	有，100-200例	无人感染	无人感染	不清楚	以上均无	以上均无	不清楚	非常关注	官方网站┋新闻客户端	#VALUE!		0	非常高	非常高	低	同意	不同意	同意	不同意	同意	同意	不同意	同意	同意	同意	同意	同意	同意	同意	同意	同意	同意	同意	同意	不同意	不同意	同意	同意	同意	同意
2651	男	49	本科	管理	汉族	城市	湖南-邵阳市-大祥区	已婚	非常健康	有，10-100例	无人感染	无人感染	无人感染	以上均无	以上均无	否	非常关注	电视┋官方网站┋手机社交软件┋新闻客户端┋短视频（抖音、快手等）	1		1	非常低	低	高	同意	同意	同意	不同意	同意	同意	不同意	同意	同意	同意	不同意	同意	同意	同意	同意	同意	同意	同意	同意	不同意	不同意	同意	同意	同意	同意
70163	男	49	大专	普工	汉族	城市	湖北-咸宁市-赤壁市	已婚	一般	有，200例以上	不清楚	无人感染	不清楚	近期有去过湖北┋近期接触过从湖北地区来的人	有居住史	否	非常关注	电视┋官方网站┋手机社交软件┋亲人/朋友┋新闻客户端┋短视频（抖音、快手等）	1		1	高	低	高	同意	同意	不同意	不同意	同意	同意	不同意	同意	同意	同意	同意	同意	同意	同意	同意	同意	同意	同意	同意	不同意	不同意	同意	同意	同意	同意
138806	女	30	高中/中专	组长	汉族	农村	湖北-随州市-广水市	已婚	非常健康	无	无人感染	无人感染	无人感染	近期有去过湖北	有居住史	否	非常关注	电视┋官方网站┋新闻客户端	1		0	非常低	低	高	同意	不知道	不知道	不同意	同意	不知道	不同意	同意	同意	同意	不知道	不同意	同意	同意	同意	同意	同意	同意	同意	不知道	不同意	同意	同意	同意	同意
67337	男	46	初中	普工	汉族	农村	广东-深圳市-龙华区	已婚	非常健康	有，200例以上	无人感染	无人感染	无人感染	以上均无	以上均无	否	非常关注	电视┋官方网站┋新闻客户端	1		0	高	高	高	同意	不同意	不同意	不同意	同意	同意	不同意	同意	同意	同意	同意	同意	同意	同意	同意	同意	同意	同意	同意	同意	不同意	同意	同意	同意	同意
124588	男	46	本科	管理	汉族	城市	广东-深圳市-龙华区	已婚	良好	有，200例以上	有人确诊感染	无人感染	无人感染	以上均无	以上均无	否	关注	电视┋官方网站┋手机社交软件┋亲人/朋友┋新闻客户端┋短视频（抖音、快手等）	1		1	非常低	低	高	同意	同意	同意	不同意	同意	同意	不同意	同意	同意	同意	同意	不同意	同意	同意	同意	同意	同意	同意	同意	不同意	不同意	同意	同意	同意	同意
93360	女	45	高中/中专	普工	汉族	城市	广东-深圳市-龙华区	已婚	非常健康	有，不到10例	无人感染	无人感染	无人感染	以上均无	以上均无	否	非常关注	电视┋官方网站┋新闻客户端	1		0	非常高	不清楚	不清楚	同意	不知道	同意	不同意	同意	同意	不同意	不知道	同意	同意	同意	同意	同意	同意	同意	同意	同意	同意	同意	不知道	不知道	同意	同意	同意	同意
115153	男	45	高中/中专	普工	少数民族：〖侗族〗	农村	湖南-怀化市-新晃侗族自治县	已婚	良好	有，10-100例	无人感染	无人感染	不清楚	以上均无	以上均无	不清楚	关注	官方网站┋手机社交软件┋新闻客户端	#VALUE!		1	低	低	高	同意	同意	同意	不同意	同意	同意	不同意	同意	同意	同意	同意	不同意	同意	同意	同意	同意	同意	同意	同意	不知道	不知道	同意	同意	同意	同意
115355	男	54	初中	普工	汉族	农村	湖南-邵阳市-邵东市	未婚	非常健康	有，不到10例	无人感染	无人感染	无人感染	以上均无	以上均无	否	关注	手机社交软件┋亲人/朋友┋新闻客户端	#VALUE!		1	低	低	不清楚	同意	不同意	不同意	不同意	同意	同意	不同意	同意	同意	同意	不知道	不同意	同意	同意	同意	同意	同意	同意	同意	不同意	同意	同意	同意	同意	同意
114712	女	34	初中	普工	少数民族：〖土家〗	农村	重庆-重庆市-石柱土家族自治县	已婚	非常健康	有，但不清楚例数	无人感染	无人感染	无人感染	以上均无	以上均无	否	非常关注	电视┋官方网站┋手机社交软件┋新闻客户端	1		1	非常低	非常低	非常高	不同意	不知道	不知道	同意	同意	同意	不同意	同意	同意	同意	不知道	同意	同意	同意	同意	同意	同意	同意	同意	不知道	不知道	同意	同意	同意	同意
55026	男	42	高中/中专	管理	汉族	城镇	安徽-池州市-东至县	已婚	非常健康	有，不到10例	无人感染	无人感染	无人感染	以上均无	以上均无	否	非常关注	官方网站┋手机社交软件┋新闻客户端	#VALUE!		1	低	低	高	不同意	不同意	同意	不同意	同意	同意	不同意	同意	同意	同意	不同意	同意	同意	不同意	不同意	同意	同意	不同意	同意	不同意	不同意	同意	同意	不同意	不同意
77155	男	28	高中/中专	管理	汉族	农村	河南-周口市-沈丘县	已婚	非常健康	有，10-100例	无人感染	无人感染	无人感染	以上均无	以上均无	否	非常关注	官方网站┋手机社交软件┋新闻客户端┋短视频（抖音、快手等）	#VALUE!		1	低	高	高	同意	同意	不同意	不同意	同意	不同意	不同意	同意	同意	同意	同意	不同意	同意	同意	同意	同意	同意	不同意	同意	不同意	不同意	同意	同意	同意	同意
130684	男	46	小学及以下	普工	汉族	城市	广东-深圳市-宝安区	已婚	非常健康	有，10-100例	不清楚	无人感染	无人感染	以上均无	以上均无	否	非常关注	电视┋手机社交软件┋短视频（抖音、快手等）	1		1	不清楚	不清楚	不清楚	同意	同意	同意	同意	同意	同意	不同意	同意	同意	同意	不知道	不知道	同意	同意	同意	同意	同意	同意	同意	同意	同意	不知道	同意	同意	同意
65776	女	34	初中	普工	汉族	城市	四川-成都市-郫都区	已婚	非常健康	有，10-100例	无人感染	无人感染	无人感染	以上均无	以上均无	否	非常关注	电视┋亲人/朋友┋短视频（抖音、快手等）	1		0	非常低	高	高	同意	同意	同意	不同意	同意	同意	不同意	同意	同意	同意	不同意	同意	同意	同意	同意	同意	同意	同意	同意	不同意	不同意	同意	同意	同意	同意
37652	男	44	高中/中专	普工	汉族	农村	湖北-黄冈市-黄梅县	已婚	非常健康	有，10-100例	无人感染	无人感染	无人感染	近期有去过湖北	有居住史	否	非常关注	电视┋官方网站┋手机社交软件	1		1	低	高	高	同意	同意	同意	不同意	同意	同意	不同意	同意	同意	同意	不同意	同意	同意	同意	同意	同意	同意	同意	同意	同意	不同意	同意	同意	同意	同意
114892	男	30	大专	普工	汉族	城市	北京-北京市-门头沟区	已婚	非常健康	有，10-100例	无人感染	无人感染	无人感染	以上均无	以上均无	否	关注	电视┋官方网站┋亲人/朋友	1		0	非常低	非常低	高	不同意	不同意	不同意	不同意	同意	不同意	不同意	同意	同意	同意	同意	不同意	同意	同意	同意	同意	同意	同意	同意	不同意	同意	同意	同意	同意	同意
39258	男	26	研究生及以上	管理	汉族	城市	台湾-高雄市-左营区	已婚	非常健康	有，不到10例	有人确诊感染	无人感染	无人感染	以上均无	以上均无	否	非常关注	电视┋手机社交软件┋亲人/朋友	1		1	低	低	高	同意	同意	不同意	不同意	同意	同意	不同意	同意	同意	同意	同意	同意	同意	同意	同意	同意	同意	同意	同意	不同意	不同意	同意	同意	同意	同意
47836	女	34	初中	管理	汉族	农村	广东-茂名市-高州市	已婚	非常健康	无	无人感染	无人感染	无人感染	以上均无	以上均无	不清楚	非常关注	电视┋官方网站┋手机社交软件┋新闻客户端	1		1	低	低	高	同意	同意	不同意	不同意	同意	不同意	不同意	同意	同意	同意	同意	同意	同意	同意	同意	同意	同意	同意	同意	不同意	不知道	同意	同意	同意	同意
35617	男	31	初中	普工	汉族	农村	湖北-孝感市-云梦县	已婚	非常健康	有，但不清楚例数	无人感染	无人感染	无人感染	近期有去过湖北	有居住史	否	非常关注	电视┋官方网站┋手机社交软件┋短视频（抖音、快手等）	1		1	非常低	非常低	不清楚	同意	同意	不同意	不同意	同意	同意	不同意	同意	同意	同意	不知道	同意	同意	同意	同意	同意	同意	同意	同意	不知道	不同意	同意	同意	同意	同意
40369	女	35	高中/中专	普工	汉族	城市	四川-广元市-利州区	已婚	非常健康	有，不到10例	无人感染	无人感染	无人感染	以上均无	以上均无	否	非常关注	电视┋手机社交软件┋新闻客户端	1		1	非常低	不清楚	不清楚	同意	同意	不同意	不同意	不同意	不同意	不同意	同意	同意	不同意	不同意	不同意	同意	同意	同意	同意	不同意	同意	同意	同意	不知道	同意	同意	同意	不同意
38075	男	38	高中/中专	普工	汉族	城镇	湖南-邵阳市-隆回县	已婚	非常健康	有，不到10例	无人感染	无人感染	无人感染	以上均无	以上均无	不清楚	非常关注	电视	1		0	非常低	非常低	非常低	同意	同意	同意	不知道	同意	同意	不同意	同意	同意	同意	不同意	同意	同意	同意	同意	同意	同意	同意	同意	不知道	不知道	同意	同意	同意	同意
71965	女	31	初中	普工	汉族	农村	江苏-扬州市-高邮市	离婚	非常健康	无	无人感染	无人感染	无人感染	以上均无	以上均无	否	非常关注	电视┋手机社交软件┋亲人/朋友┋短视频（抖音、快手等）	1		1	非常低	低	高	同意	不同意	同意	不同意	同意	不同意	不同意	同意	同意	同意	同意	同意	同意	同意	同意	同意	同意	同意	同意	不知道	不知道	同意	同意	同意	同意
38925	男	28	初中	普工	汉族	农村	湖南-郴州市-汝城县	已婚	一般	有，但不清楚例数	无人感染	无人感染	不清楚	以上均无	以上均无	否	关注	短视频（抖音、快手等）	#VALUE!		0	不清楚	不清楚	不清楚	不知道	不知道	不知道	不知道	同意	不知道	不知道	不知道	不知道	不知道	不同意	不知道	不同意	不知道	不知道	不知道	同意	同意	同意	不知道	不知道	不知道	不知道	不知道	不知道
39584	女	27	研究生及以上	管理	汉族	城市	台湾-高雄市-小港区	已婚	非常健康	有，不到10例	无人感染	无人感染	无人感染	以上均无	以上均无	否	非常关注	电视┋手机社交软件┋新闻客户端┋短视频（抖音、快手等）	1		1	非常低	低	高	同意	同意	同意	不同意	同意	不同意	不同意	同意	同意	同意	同意	同意	同意	同意	同意	同意	同意	同意	同意	同意	不同意	同意	同意	同意	同意
45976	男	39	大专	管理	汉族	农村	湖南-邵阳市-隆回县	已婚	非常健康	无	无人感染	无人感染	无人感染	以上均无	以上均无	否	非常关注	官方网站┋手机社交软件┋新闻客户端	#VALUE!		1	低	非常低	高	同意	同意	不同意	不同意	同意	同意	不同意	同意	同意	同意	同意	同意	同意	同意	同意	同意	同意	同意	同意	同意	不同意	同意	同意	同意	同意
42519	男	44	初中	普工	汉族	农村	湖南-邵阳市-新宁县	未婚	良好	有，不到10例	无人感染	无人感染	无人感染	以上均无	以上均无	否	关注	电视┋手机社交软件	1		1	高	不清楚	不清楚	不知道	同意	不知道	不同意	不同意	不同意	不同意	不知道	不同意	不同意	同意	同意	同意	同意	不知道	同意	同意	同意	同意	同意	同意	同意	不同意	同意	不知道
41793	女	28	初中	普工	少数民族：〖土家族〗	城镇	湖北-恩施土家族苗族自治州-咸丰县	已婚	非常健康	无	无人感染	无人感染	无人感染	近期有去过湖北	有居住史	否	非常关注	电视┋手机社交软件	1		1	非常低	低	高	同意	不知道	同意	同意	同意	同意	不同意	同意	不同意	同意	不同意	不同意	同意	同意	同意	同意	同意	同意	同意	不同意	不同意	同意	同意	同意	同意
40243	男	36	高中/中专	普工	汉族	城市	广东-深圳市-龙华区	已婚	良好	有，200例以上	无人感染	无人感染	无人感染	以上均无	以上均无	不清楚	非常关注	官方网站┋手机社交软件┋新闻客户端┋短视频（抖音、快手等）	#VALUE!		1	非常高	非常高	非常高	同意	同意	不同意	同意	同意	不同意	不同意	同意	同意	同意	同意	同意	同意	同意	同意	同意	同意	同意	同意	同意	不同意	同意	同意	同意	同意
37152	男	30	高中/中专	普工	汉族	城市	广东-深圳市-龙华区	已婚	非常健康	有，不到10例	无人感染	无人感染	无人感染	以上均无	以上均无	否	非常关注	电视┋官方网站┋新闻客户端	1		0	非常高	不清楚	不清楚	同意	不知道	同意	不同意	同意	不知道	不同意	同意	同意	同意	同意	同意	同意	同意	同意	同意	同意	同意	同意	不知道	不知道	同意	同意	不知道	同意
42746	女	31	初中	普工	汉族	城市	广东-深圳市-龙华区	其他	非常健康	有，200例以上	不清楚	无人感染	无人感染	以上均无	以上均无	否	关注	电视┋官方网站┋手机社交软件┋新闻客户端	1		1	非常高	高	低	同意	同意	同意	同意	同意	同意	不同意	同意	同意	同意	不同意	不同意	同意	同意	同意	同意	不同意	同意	同意	不同意	不同意	同意	同意	同意	同意
44035	男	44	高中/中专	管理	汉族	城市	广东-深圳市-龙华区	已婚	良好	有，200例以上	无人感染	无人感染	不清楚	近期有去过湖北	有居住史	否	非常关注	电视┋手机社交软件┋亲人/朋友┋其他：〖微博〗	1		1	非常低	低	高	同意	同意	同意	不知道	同意	同意	不同意	同意	同意	同意	不知道	同意	同意	同意	同意	同意	同意	同意	同意	不同意	不同意	同意	同意	同意	同意
39248	男	31	高中/中专	普工	汉族	农村	江西-吉安市-泰和县	已婚	非常健康	有，但不清楚例数	无人感染	无人感染	不清楚	以上均无	以上均无	否	非常关注	电视┋官方网站┋手机社交软件	1		1	低	高	低	同意	同意	不同意	不同意	同意	不同意	不同意	同意	同意	同意	同意	同意	同意	同意	同意	同意	同意	同意	同意	同意	同意	同意	同意	同意	同意
40868	男	29	初中	普工	汉族	农村	广东-深圳市-龙华区	已婚	良好	有，但不清楚例数	不清楚	无人感染	不清楚	以上均无	以上均无	不清楚	关注	官方网站┋手机社交软件┋新闻客户端	#VALUE!		1	低	高	高	同意	不同意	同意	不同意	同意	不同意	不同意	同意	同意	同意	不知道	同意	同意	同意	同意	同意	同意	同意	同意	不同意	不同意	同意	同意	不同意	同意
39782	男	20	高中/中专	组长	汉族	城市	广东-珠海市-金湾区	已婚	非常健康	有，10-100例	无人感染	无人感染	无人感染	以上均无	以上均无	不清楚	非常关注	电视┋官方网站┋手机社交软件┋亲人/朋友	1		1	低	低	非常高	同意	同意	同意	不同意	同意	同意	不同意	同意	同意	同意	同意	不同意	同意	同意	同意	同意	同意	同意	同意	同意	不同意	同意	同意	同意	同意
124219	男	24	大专	线长	汉族	城镇	安徽-池州市-青阳县	已婚	非常健康	有，10-100例	无人感染	无人感染	无人感染	以上均无	以上均无	否	非常关注	官方网站┋新闻客户端	#VALUE!		0	不清楚	非常高	非常低	同意	同意	同意	不同意	同意	同意	不同意	同意	同意	同意	同意	同意	同意	同意	同意	同意	同意	同意	同意	同意	不知道	同意	同意	同意	同意
49787	男	23	高中/中专	组长	汉族	城市	湖南-郴州市-安仁县	已婚	非常健康	有，不到10例	无人感染	无人感染	无人感染	以上均无	以上均无	否	非常关注	电视┋官方网站┋新闻客户端	1		0	高	高	低	同意	同意	同意	不同意	同意	同意	不同意	同意	同意	同意	同意	不同意	同意	同意	同意	同意	同意	同意	同意	不同意	同意	同意	同意	同意	同意
39449	男	21	本科	普工	汉族	城市	广东-深圳市-龙华区	已婚	一般	有，200例以上	无人感染	无人感染	无人感染	以上均无	以上均无	否	非常关注	电视┋报刊┋官方网站┋手机社交软件┋亲人/朋友┋新闻客户端┋短视频（抖音、快手等）	1		1	非常低	低	高	同意	不同意	不同意	不同意	同意	同意	不同意	同意	同意	同意	同意	不同意	同意	同意	同意	同意	同意	同意	同意	不知道	不同意	同意	同意	同意	不同意
44070	男	41	高中/中专	普工	汉族	城镇	湖北-潜江市	已婚	非常健康	有，10-100例	不清楚	不清楚	不清楚	近期有去过湖北	有居住史	不清楚	非常关注	电视┋手机社交软件┋新闻客户端	1		1	低	非常低	低	同意	不知道	不知道	不知道	同意	同意	不同意	同意	同意	不知道	不知道	同意	同意	同意	同意	同意	同意	不知道	同意	不知道	不知道	同意	同意	同意	同意
38580	女	28	高中/中专	管理	汉族	城镇	安徽-池州市-东至县	已婚	非常健康	有，不到10例	无人感染	无人感染	无人感染	以上均无	以上均无	否	非常关注	电视┋官方网站┋手机社交软件┋新闻客户端	1		1	高	低	高	不同意	不同意	同意	不同意	同意	不同意	不同意	同意	同意	同意	不同意	同意	同意	同意	同意	同意	同意	不同意	同意	不同意	不同意	同意	同意	同意	不同意
41811	男	42	高中/中专	普工	汉族	城市	广东-深圳市-龙华区	已婚	非常健康	无	不清楚	无人感染	无人感染	以上均无	以上均无	否	非常关注	官方网站┋手机社交软件┋新闻客户端	#VALUE!		1	非常低	非常低	高	同意	同意	同意	不同意	同意	同意	不同意	同意	同意	同意	不知道	不知道	同意	同意	同意	同意	同意	同意	同意	同意	不知道	同意	同意	同意	同意
40530	男	27	高中/中专	普工	汉族	农村	江西-赣州市-上犹县	已婚	非常健康	无	无人感染	无人感染	无人感染	以上均无	以上均无	否	非常关注	电视┋官方网站┋手机社交软件┋亲人/朋友┋新闻客户端	1		1	非常低	不清楚	不清楚	同意	不同意	不知道	不同意	同意	不知道	不同意	同意	同意	同意	不同意	不同意	同意	同意	同意	同意	同意	同意	同意	不知道	不同意	同意	同意	同意	同意
34826	男	24	高中/中专	普工	汉族	农村	江西-吉安市-永新县	已婚	非常健康	无	不清楚	无人感染	无人感染	以上均无	以上均无	不清楚	非常关注	电视┋报刊┋官方网站┋手机社交软件┋亲人/朋友┋新闻客户端┋短视频（抖音、快手等）	1		1	低	低	低	同意	同意	同意	不同意	同意	同意	不同意	同意	同意	同意	不同意	同意	同意	同意	同意	同意	同意	同意	同意	不同意	不同意	同意	同意	同意	不同意
40744	女	29	初中	普工	汉族	农村	江西-宜春市-上高县	已婚	非常健康	有，不到10例	无人感染	无人感染	不清楚	以上均无	以上均无	否	非常关注	电视┋官方网站┋手机社交软件┋新闻客户端	1		1	非常低	低	高	同意	不知道	不同意	不同意	同意	同意	不同意	同意	同意	不知道	同意	同意	同意	同意	同意	同意	同意	同意	同意	不知道	不同意	同意	同意	同意	同意
54948	女	28	高中/中专	管理	汉族	城市	广东-深圳市-龙岗区	已婚	良好	有，100-200例	无人感染	无人感染	无人感染	以上均无	以上均无	不清楚	非常关注	电视┋报刊┋官方网站	1		0	非常高	低	高	同意	同意	同意	不同意	不同意	同意	不同意	不知道	同意	同意	同意	不同意	不知道	不知道	不知道	不知道	不知道	同意	同意	不知道	不知道	同意	同意	同意	同意
45459	男	25	初中	普工	汉族	城镇	湖南-永州市-道县	已婚	非常健康	无	无人感染	无人感染	无人感染	以上均无	以上均无	否	非常关注	电视┋报刊┋官方网站┋手机社交软件┋新闻客户端	1		1	非常低	低	不清楚	同意	不同意	同意	不同意	同意	不同意	不同意	同意	同意	同意	不同意	不同意	同意	同意	同意	同意	同意	同意	同意	同意	同意	同意	同意	同意	同意
42658	男	32	高中/中专	管理	汉族	城镇	广东-深圳市-光明区	已婚	非常健康	有，200例以上	无人感染	无人感染	无人感染	以上均无	以上均无	不清楚	非常关注	电视┋官方网站┋手机社交软件┋亲人/朋友┋新闻客户端┋短视频（抖音、快手等）	1		1	非常低	高	高	同意	同意	不同意	不同意	同意	同意	不同意	同意	同意	同意	同意	同意	同意	同意	同意	同意	同意	同意	同意	同意	不知道	同意	同意	同意	同意
37077	女	33	初中	普工	汉族	农村	河北-张家口市-涿鹿县	已婚	非常健康	有，不到10例	无人感染	无人感染	无人感染	以上均无	以上均无	否	关注	电视┋手机社交软件┋亲人/朋友┋新闻客户端	1		1	非常低	低	非常高	同意	不同意	不同意	不同意	同意	同意	不同意	同意	同意	同意	同意	不知道	同意	同意	同意	同意	同意	同意	同意	同意	不同意	同意	同意	同意	同意
41301	女	28	高中/中专	管理	汉族	城镇	广东-东莞市	已婚	良好	有，10-100例	无人感染	无人感染	无人感染	以上均无	以上均无	否	非常关注	电视┋手机社交软件┋新闻客户端	1		1	低	低	高	同意	同意	不同意	不同意	同意	同意	不同意	同意	同意	同意	同意	同意	同意	同意	同意	同意	同意	同意	同意	同意	不同意	同意	同意	同意	同意
34778	男	24	初中	普工	汉族	农村	湖南-长沙市-宁乡县	已婚	非常健康	有，不到10例	无人感染	无人感染	无人感染	以上均无	以上均无	不清楚	非常关注	电视┋手机社交软件┋短视频（抖音、快手等）	1		1	非常低	低	高	同意	同意	不同意	不同意	同意	同意	不同意	不同意	同意	同意	同意	同意	同意	同意	同意	同意	同意	同意	同意	不同意	不同意	同意	同意	同意	同意
49033	男	24	大专	普工	汉族	城镇	广东-江门市-开平市	已婚	非常健康	有，不到10例	无人感染	无人感染	无人感染	以上均无	以上均无	否	非常关注	电视┋官方网站┋手机社交软件┋新闻客户端	1		1	非常低	高	低	同意	同意	同意	不同意	同意	同意	不同意	同意	同意	同意	同意	同意	同意	同意	同意	同意	同意	同意	同意	不同意	不同意	同意	同意	同意	同意
50050	女	32	大专	普工	少数民族：〖苗族〗	城市	湖南-怀化市-新晃侗族自治县	已婚	一般	有，不到10例	无人感染	无人感染	不清楚	以上均无	以上均无	否	关注	手机社交软件	#VALUE!		1	非常低	非常低	低	同意	同意	同意	不同意	同意	同意	不同意	同意	同意	同意	同意	不同意	同意	同意	同意	同意	同意	同意	同意	同意	不同意	同意	同意	同意	同意
38497	男	33	初中	普工	汉族	农村	河南-鹤壁市-浚县	已婚	非常健康	有，不到10例	无人感染	无人感染	无人感染	以上均无	以上均无	不清楚	非常关注	电视┋手机社交软件┋短视频（抖音、快手等）	1		1	低	低	低	同意	不知道	不同意	不同意	不知道	不知道	不同意	同意	同意	不知道	同意	不知道	同意	同意	同意	同意	同意	不知道	同意	不同意	不同意	不知道	同意	同意	不知道
37745	女	30	本科	管理	汉族	城镇	广东-深圳市-龙华区	已婚	非常健康	有，10-100例	无人感染	无人感染	无人感染	以上均无	以上均无	否	非常关注	电视┋手机社交软件	1		1	非常低	高	低	同意	同意	同意	不同意	同意	同意	不同意	同意	同意	同意	不知道	不同意	同意	同意	同意	同意	同意	同意	同意	不知道	不同意	同意	同意	同意	同意
42963	女	31	大专	组长	汉族	农村	广东-河源市-连平县	已婚	非常健康	有，不到10例	无人感染	无人感染	无人感染	以上均无	以上均无	否	非常关注	电视┋报刊┋官方网站┋手机社交软件┋亲人/朋友┋新闻客户端	1		1	高	高	高	同意	同意	同意	不同意	同意	同意	不同意	同意	同意	同意	同意	同意	同意	同意	同意	同意	同意	同意	同意	同意	同意	同意	同意	同意	同意
36890	女	35	初中	普工	汉族	农村	湖南-永州市-双牌县	已婚	良好	有，但不清楚例数	不清楚	无人感染	无人感染	以上均无	以上均无	否	非常关注	电视┋手机社交软件┋亲人/朋友	1		1	不清楚	非常低	非常高	同意	不同意	同意	不同意	同意	不同意	不同意	同意	同意	同意	同意	不知道	同意	同意	同意	同意	同意	同意	同意	同意	不同意	同意	同意	同意	同意
36947	男	38	大专	管理	汉族	农村	湖北-黄冈市-浠水县	已婚	非常健康	有，200例以上	无人感染	无人感染	无人感染	近期有去过湖北	有居住史	否	非常关注	电视┋官方网站	1		0	非常低	低	高	同意	同意	同意	不同意	同意	不同意	不同意	同意	同意	同意	同意	同意	同意	同意	同意	同意	同意	同意	同意	不知道	不知道	同意	同意	同意	同意
35034	男	31	大专	管理	汉族	城市	广东-梅州市-丰顺县	已婚	非常健康	有，不到10例	无人感染	无人感染	无人感染	以上均无	以上均无	否	关注	电视┋手机社交软件	1		1	非常低	高	高	同意	同意	不同意	不同意	同意	同意	不同意	同意	同意	同意	同意	同意	同意	同意	同意	同意	同意	同意	同意	不同意	不同意	同意	同意	同意	同意
81129	女	38	初中	普工	汉族	城市	广东-韶关市-乐昌市	已婚	非常健康	无	无人感染	无人感染	无人感染	以上均无	以上均无	否	非常关注	电视┋官方网站┋手机社交软件	1		1	低	低	高	同意	同意	同意	不同意	同意	同意	不同意	同意	同意	不同意	不同意	同意	同意	同意	同意	同意	同意	同意	同意	不同意	不同意	同意	同意	同意	同意
39075	女	29	高中/中专	管理	汉族	城市	湖南-岳阳市-湘阴县	已婚	良好	无	无人感染	无人感染	无人感染	以上均无	以上均无	否	非常关注	官方网站┋手机社交软件┋新闻客户端	#VALUE!		1	非常低	高	低	同意	同意	同意	不同意	同意	同意	不同意	同意	同意	同意	同意	不同意	同意	同意	同意	同意	同意	同意	同意	不同意	不同意	同意	同意	同意	同意
34831	男	28	高中/中专	普工	汉族	农村	广东-茂名市-高州市	已婚	非常健康	有，不到10例	不清楚	不清楚	不清楚	以上均无	以上均无	不清楚	关注	电视┋手机社交软件┋亲人/朋友┋短视频（抖音、快手等）	1		1	低	低	高	同意	同意	同意	同意	同意	同意	不同意	同意	同意	同意	同意	同意	同意	同意	同意	同意	同意	同意	同意	同意	同意	同意	同意	同意	同意
36503	女	32	大专	管理	少数民族：〖侗族〗	城市	广东-深圳市-龙华区	已婚	良好	有，100-200例	无人感染	无人感染	无人感染	以上均无	以上均无	否	非常关注	电视┋官方网站┋手机社交软件	1		1	低	高	高	同意	不同意	不同意	不同意	同意	同意	不同意	同意	同意	同意	同意	同意	同意	同意	同意	同意	同意	同意	同意	不同意	不同意	不同意	同意	同意	同意
38409	男	22	高中/中专	普工	汉族	农村	湖北-黄冈市-团风县	已婚	非常健康	有，但不清楚例数	无人感染	无人感染	不清楚	以上均无	有居住史	不清楚	关注	电视┋新闻客户端┋短视频（抖音、快手等）	1		0	不清楚	高	低	同意	不知道	同意	不同意	同意	同意	不同意	同意	同意	同意	不同意	同意	同意	同意	同意	同意	同意	同意	同意	同意	同意	同意	同意	同意	同意
36764	男	33	初中	普工	少数民族：〖土家族〗	城镇	湖北-恩施土家族苗族自治州-咸丰县	已婚	非常健康	无	无人感染	不清楚	不清楚	近期有去过湖北	有居住史	否	非常关注	电视┋手机社交软件┋新闻客户端	1		1	非常低	非常低	高	同意	不同意	同意	同意	同意	不同意	不同意	同意	不同意	同意	不同意	不同意	同意	同意	同意	同意	同意	不同意	同意	不同意	不同意	同意	同意	同意	同意
37349	女	35	高中/中专	普工	汉族	农村	湖南-娄底市-涟源市	已婚	非常健康	无	无人感染	无人感染	无人感染	以上均无	以上均无	否	非常关注	电视┋官方网站┋新闻客户端	1		0	非常低	低	高	同意	同意	同意	不同意	同意	同意	不同意	同意	同意	同意	不同意	同意	同意	同意	同意	同意	同意	同意	同意	同意	不同意	同意	同意	同意	同意
48900	女	27	初中	普工	汉族	城市	广东-深圳市-宝安区	已婚	非常健康	有，200例以上	不清楚	无人感染	无人感染	以上均无	以上均无	否	关注	官方网站┋新闻客户端┋短视频（抖音、快手等）	#VALUE!		0	低	非常高	低	同意	不知道	同意	同意	同意	同意	不同意	同意	同意	同意	不同意	不同意	同意	同意	同意	同意	同意	同意	同意	同意	同意	同意	同意	同意	同意
36620	女	30	高中/中专	普工	少数民族：〖苗族〗	城镇	湖南-怀化市-麻阳苗族自治县	已婚	良好	有，但不清楚例数	不清楚	无人感染	无人感染	以上均无	以上均无	否	非常关注	电视┋官方网站┋新闻客户端	1		0	非常低	低	高	不同意	不同意	同意	不同意	同意	同意	不同意	同意	同意	不同意	不同意	不同意	同意	同意	同意	同意	同意	不知道	同意	不知道	不知道	同意	不知道	同意	不知道
38089	男	35	初中	管理	汉族	农村	四川-达州市-达川区	已婚	非常健康	有，但不清楚例数	不清楚	无人感染	无人感染	以上均无	以上均无	否	非常关注	电视┋手机社交软件┋新闻客户端	1		1	非常低	不清楚	不清楚	同意	同意	同意	不同意	不同意	不同意	不同意	同意	同意	同意	不知道	同意	同意	同意	同意	同意	不同意	不同意	同意	不同意	不同意	同意	同意	同意	同意
46284	男	37	高中/中专	管理	汉族	城市	重庆-重庆市-大渡口区	其他	一般	有，200例以上	不清楚	有人疑似感染，但未确诊	不清楚	以上均无	以上均无	不清楚	关注	电视┋手机社交软件┋新闻客户端	1		1	低	高	高	同意	不同意	同意	不同意	同意	不同意	不同意	同意	同意	同意	不同意	不同意	同意	同意	同意	同意	同意	不同意	同意	不同意	不同意	同意	同意	同意	不同意
39096	男	26	高中/中专	普工	汉族	城市	四川-绵阳市-盐亭县	已婚	非常健康	有，200例以上	无人感染	无人感染	不清楚	以上均无	以上均无	否	非常关注	官方网站┋手机社交软件┋新闻客户端┋其他：〖海报〗	#VALUE!		1	低	低	高	同意	同意	不同意	不同意	同意	同意	不同意	同意	同意	同意	不同意	同意	同意	同意	同意	同意	同意	同意	同意	不同意	不同意	同意	同意	同意	不知道
38043	女	27	初中	普工	汉族	农村	湖南-邵阳市-新宁县	未婚	良好	有，不到10例	无人感染	无人感染	无人感染	以上均无	以上均无	否	关注	电视┋报刊┋手机社交软件	1		1	非常低	高	低	不知道	不知道	不知道	不同意	同意	不同意	不同意	同意	同意	同意	不同意	同意	同意	同意	同意	同意	同意	同意	同意	同意	同意	同意	同意	同意	不知道
37807	女	34	高中/中专	普工	汉族	城市	广东-深圳市-龙华区	已婚	良好	有，200例以上	无人感染	无人感染	无人感染	以上均无	以上均无	否	非常关注	电视┋报刊┋官方网站┋手机社交软件┋亲人/朋友┋新闻客户端┋短视频（抖音、快手等）	1		1	非常高	非常高	非常高	同意	同意	不同意	不同意	同意	不同意	不同意	同意	同意	同意	同意	同意	同意	同意	同意	同意	同意	同意	同意	不同意	不同意	同意	同意	同意	同意
84474	女	33	初中	普工	少数民族：〖土家族〗	城镇	湖北-恩施土家族苗族自治州-咸丰县	已婚	非常健康	无	无人感染	无人感染	无人感染	近期有去过湖北	有居住史	否	非常关注	电视┋手机社交软件┋亲人/朋友┋新闻客户端	1		1	低	低	高	同意	同意	同意	不同意	同意	不同意	不同意	同意	不同意	同意	不同意	同意	同意	同意	同意	同意	同意	同意	同意	不同意	不同意	同意	同意	同意	同意
43896	男	30	初中	普工	汉族	农村	湖南-怀化市-洪江市	已婚	良好	有，但不清楚例数	无人感染	无人感染	无人感染	以上均无	以上均无	否	非常关注	电视┋官方网站┋手机社交软件┋亲人/朋友┋新闻客户端┋短视频（抖音、快手等）	1		1	不清楚	高	高	同意	同意	同意	不同意	同意	同意	不同意	同意	同意	同意	同意	同意	同意	同意	同意	同意	同意	同意	同意	同意	同意	同意	同意	同意	同意
44772	男	32	初中	普工	汉族	城市	广东-深圳市-龙华区	已婚	非常健康	有，但不清楚例数	无人感染	无人感染	无人感染	近期有去过湖北	有居住史	否	关注	电视┋手机社交软件┋新闻客户端┋短视频（抖音、快手等）	1		1	不清楚	不清楚	不清楚	同意	同意	同意	同意	同意	同意	不同意	同意	同意	同意	同意	不同意	同意	同意	同意	同意	同意	同意	同意	不同意	不同意	同意	同意	同意	同意
36474	男	30	高中/中专	普工	汉族	城市	河北-廊坊市-广阳区	已婚	较差	有，10-100例	无人感染	无人感染	无人感染	以上均无	以上均无	否	关注	电视	1		0	非常低	低	高	同意	同意	同意	不同意	同意	同意	不同意	同意	同意	同意	同意	不同意	同意	同意	同意	同意	同意	同意	同意	不同意	不同意	同意	同意	同意	同意
38906	女	32	高中/中专	普工	汉族	城市	广东-深圳市-龙岗区	已婚	非常健康	有，但不清楚例数	无人感染	无人感染	无人感染	以上均无	以上均无	否	关注	官方网站┋手机社交软件┋新闻客户端	#VALUE!		1	非常低	非常低	不清楚	同意	不知道	同意	不知道	同意	同意	不知道	同意	同意	同意	不同意	同意	同意	同意	同意	同意	同意	同意	同意	同意	同意	同意	同意	同意	不同意
39294	女	29	高中/中专	普工	汉族	城市	广东-深圳市-龙华区	已婚	良好	有，200例以上	无人感染	无人感染	无人感染	以上均无	以上均无	不清楚	非常关注	电视┋报刊┋官方网站┋手机社交软件┋亲人/朋友┋新闻客户端┋短视频（抖音、快手等）	1		1	非常高	非常高	非常高	同意	不同意	不同意	不同意	同意	不同意	不同意	同意	同意	同意	同意	同意	同意	同意	同意	同意	同意	同意	同意	不同意	不同意	同意	同意	同意	同意
50198	男	28	初中	普工	汉族	城市	广东-深圳市-宝安区	已婚	非常健康	有，200例以上	不清楚	无人感染	无人感染	以上均无	以上均无	否	关注	官方网站┋新闻客户端┋短视频（抖音、快手等）	#VALUE!		0	非常高	非常高	低	同意	同意	同意	同意	同意	同意	不同意	同意	同意	同意	不知道	不同意	同意	同意	同意	同意	同意	同意	同意	同意	同意	同意	同意	同意	同意
40819	女	36	初中	普工	汉族	农村	广东-深圳市-龙华区	已婚	良好	有，但不清楚例数	不清楚	无人感染	不清楚	以上均无	以上均无	不清楚	关注	电视┋官方网站┋手机社交软件	1		1	非常低	高	低	同意	不同意	不同意	不同意	同意	同意	不同意	同意	同意	同意	不同意	同意	同意	同意	同意	同意	同意	同意	同意	不同意	不同意	同意	同意	同意	同意
34468	男	27	大专	普工	汉族	城市	北京-北京市-门头沟区	已婚	非常健康	有，100-200例	无人感染	无人感染	无人感染	以上均无	以上均无	否	关注	电视┋官方网站┋亲人/朋友	1		0	低	非常低	高	同意	不同意	不同意	不同意	不同意	不同意	不同意	同意	同意	同意	同意	同意	同意	不同意	同意	同意	同意	同意	同意	不同意	同意	同意	同意	同意	同意
37689	男	30	高中/中专	普工	汉族	农村	江西-吉安市-永新县	已婚	非常健康	无	无人感染	无人感染	无人感染	以上均无	以上均无	否	关注	电视┋报刊┋官方网站┋手机社交软件┋亲人/朋友┋新闻客户端┋短视频（抖音、快手等）	1		1	低	低	低	同意	同意	同意	不同意	同意	同意	同意	同意	同意	同意	不同意	同意	同意	同意	同意	同意	同意	同意	同意	不同意	不同意	同意	同意	同意	不同意
38829	女	34	高中/中专	普工	汉族	城市	广东-深圳市-龙岗区	已婚	非常健康	有，200例以上	无人感染	无人感染	不清楚	以上均无	以上均无	否	非常关注	官方网站┋手机社交软件┋新闻客户端┋其他：〖海报〗	#VALUE!		1	低	低	高	同意	同意	不同意	不同意	同意	同意	不同意	同意	同意	同意	不同意	同意	同意	同意	同意	同意	同意	同意	同意	不同意	不同意	同意	同意	同意	同意
36368	男	33	初中	普工	汉族	农村	湖南-怀化市-洪江市	已婚	非常健康	有，但不清楚例数	无人感染	无人感染	无人感染	以上均无	以上均无	不清楚	非常关注	电视┋报刊┋官方网站┋手机社交软件┋亲人/朋友┋新闻客户端┋短视频（抖音、快手等）	1		1	不清楚	高	高	同意	同意	同意	同意	同意	同意	同意	同意	同意	同意	同意	同意	同意	同意	同意	同意	同意	同意	同意	同意	同意	同意	同意	同意	同意
36370	男	26	初中	普工	汉族	农村	湖南-永州市-双牌县	已婚	良好	有，但不清楚例数	有人疑似感染，但未确诊	无人感染	不清楚	以上均无	以上均无	不清楚	关注	电视┋官方网站┋新闻客户端	1		0	非常低	低	高	同意	同意	同意	不同意	同意	同意	不同意	同意	同意	同意	同意	不同意	同意	同意	同意	同意	同意	同意	同意	不知道	不知道	同意	同意	同意	同意
51763	男	31	高中/中专	普工	汉族	城市	江西-九江市-浔阳区	已婚	良好	有，但不清楚例数	不清楚	无人感染	不清楚	以上均无	以上均无	否	关注	电视┋官方网站┋短视频（抖音、快手等）	1		0	非常低	不清楚	高	同意	不知道	同意	不同意	同意	不知道	不同意	同意	同意	同意	不同意	同意	同意	同意	同意	同意	同意	同意	同意	不同意	不知道	同意	同意	同意	不知道
38777	男	29	初中	普工	汉族	农村	湖南-邵阳市-新宁县	未婚	良好	有，不到10例	无人感染	无人感染	无人感染	以上均无	以上均无	否	非常关注	电视┋报刊┋手机社交软件	1		1	非常低	高	低	不知道	不知道	不知道	不同意	同意	不同意	不同意	同意	同意	同意	不同意	同意	同意	同意	同意	同意	同意	同意	同意	同意	同意	同意	不同意	同意	不知道
40141	男	26	高中/中专	管理	汉族	城市	湖南-永州市-冷水滩区	已婚	非常健康	有，10-100例	无人感染	无人感染	无人感染	以上均无	以上均无	否	非常关注	官方网站┋手机社交软件┋亲人/朋友┋新闻客户端┋短视频（抖音、快手等）	#VALUE!		1	非常低	低	高	同意	不同意	同意	不同意	同意	同意	不同意	同意	同意	同意	不知道	同意	同意	同意	同意	同意	同意	同意	同意	不知道	不知道	同意	同意	同意	同意
36582	男	35	初中	普工	汉族	城市	广东-深圳市-龙华区	已婚	非常健康	有，但不清楚例数	不清楚	无人感染	无人感染	以上均无	以上均无	否	非常关注	官方网站┋手机社交软件┋新闻客户端	#VALUE!		1	非常低	不清楚	不清楚	同意	不知道	同意	不同意	同意	同意	不同意	同意	同意	同意	同意	同意	同意	同意	同意	同意	同意	同意	同意	同意	同意	同意	同意	同意	同意
51993	女	30	初中	普工	汉族	城市	广东-深圳市-宝安区	已婚	非常健康	有，200例以上	无人感染	无人感染	无人感染	以上均无	以上均无	不清楚	非常关注	官方网站┋新闻客户端┋短视频（抖音、快手等）	#VALUE!		0	非常低	非常高	非常低	不知道	不知道	同意	不知道	同意	同意	不同意	同意	同意	同意	同意	不同意	同意	同意	同意	同意	同意	同意	同意	同意	同意	同意	同意	同意	同意
43162	男	27	研究生及以上	管理	汉族	城市	广东-深圳市-龙华区	已婚	非常健康	有，不到10例	有人疑似感染，但未确诊	无人感染	无人感染	以上均无	以上均无	否	非常关注	电视┋官方网站┋手机社交软件┋亲人/朋友┋新闻客户端	1		1	非常低	高	低	同意	同意	不同意	不同意	同意	同意	不同意	同意	同意	同意	同意	同意	同意	同意	同意	同意	同意	同意	同意	同意	不同意	同意	同意	同意	不同意
35671	女	23	高中/中专	普工	汉族	城市	广东-深圳市-龙华区	已婚	非常健康	有，但不清楚例数	无人感染	无人感染	无人感染	以上均无	以上均无	否	非常关注	电视┋亲人/朋友┋新闻客户端	1		0	低	低	高	同意	不同意	同意	不同意	同意	不同意	不同意	同意	同意	同意	不同意	不同意	同意	同意	同意	同意	同意	不同意	不同意	不同意	不同意	同意	同意	不同意	同意
34957	男	29	本科	管理	汉族	城市	台湾-台南市-安平区	已婚	良好	无	无人感染	无人感染	无人感染	以上均无	以上均无	否	关注	手机社交软件┋新闻客户端	#VALUE!		1	非常低	低	高	同意	同意	不同意	不同意	同意	同意	不同意	同意	同意	同意	同意	同意	同意	同意	同意	同意	同意	同意	同意	不同意	不同意	同意	同意	同意	同意
41044	男	22	本科	管理	汉族	城市	广东-深圳市-罗湖区	已婚	非常健康	有，但不清楚例数	无人感染	无人感染	无人感染	以上均无	以上均无	否	非常关注	电视┋官方网站┋新闻客户端	1		0	低	非常低	低	同意	同意	同意	不同意	同意	同意	不同意	同意	同意	同意	同意	不同意	同意	同意	同意	同意	同意	同意	同意	同意	不知道	同意	同意	同意	同意
40920	男	43	大专	管理	汉族	城市	广东-深圳市-龙华区	已婚	良好	有，10-100例	无人感染	无人感染	无人感染	以上均无	以上均无	否	非常关注	手机社交软件┋亲人/朋友┋新闻客户端	#VALUE!		1	高	低	高	同意	同意	不同意	不同意	同意	同意	不同意	同意	不同意	同意	不同意	同意	同意	同意	同意	同意	同意	同意	同意	同意	同意	同意	同意	同意	同意
45335	男	21	研究生及以上	管理	汉族	城市	广东-深圳市-龙华区	未婚	一般	有，10-100例	无人感染	无人感染	无人感染	以上均无	以上均无	否	非常关注	电视┋新闻客户端	1		0	低	低	高	同意	不同意	不同意	不同意	同意	同意	不同意	同意	同意	同意	同意	同意	同意	同意	同意	同意	同意	同意	同意	不同意	不同意	同意	同意	同意	不同意
48362	女	37	高中/中专	组长	汉族	城市	广东-深圳市-龙华区	已婚	良好	有，200例以上	不清楚	无人感染	不清楚	以上均无	以上均无	否	非常关注	手机社交软件┋新闻客户端	#VALUE!		1	非常高	低	低	同意	同意	不同意	不同意	同意	同意	不同意	同意	同意	同意	同意	同意	同意	同意	同意	同意	同意	同意	同意	同意	不知道	同意	同意	同意	同意
45364	女	31	高中/中专	组长	汉族	城市	广东-深圳市-龙华区	已婚	非常健康	有，200例以上	无人感染	无人感染	无人感染	以上均无	以上均无	否	关注	电视┋官方网站┋手机社交软件┋亲人/朋友┋新闻客户端┋短视频（抖音、快手等）	1		1	低	低	不清楚	同意	不知道	不同意	不同意	同意	同意	不同意	同意	同意	同意	同意	同意	同意	同意	同意	同意	同意	同意	同意	同意	不同意	同意	同意	同意	不同意
37634	男	24	大专	普工	汉族	城镇	山东-烟台市-福山区	已婚	非常健康	有，不到10例	无人感染	无人感染	无人感染	以上均无	以上均无	否	非常关注	电视┋报刊┋官方网站┋手机社交软件┋新闻客户端	1		1	非常低	低	非常高	同意	同意	不同意	不同意	同意	同意	不同意	同意	同意	同意	不同意	同意	同意	不同意	同意	同意	同意	同意	同意	不同意	不同意	同意	同意	同意	同意
41316	男	33	研究生及以上	管理	汉族	城市	台湾-嘉义市-西区	已婚	非常健康	无	无人感染	无人感染	无人感染	以上均无	以上均无	不清楚	非常关注	电视┋官方网站┋亲人/朋友	1		0	非常低	低	不清楚	同意	同意	不同意	不同意	同意	不知道	不同意	同意	同意	同意	不同意	同意	同意	同意	同意	同意	同意	同意	同意	不同意	不同意	同意	同意	同意	不知道
37560	男	39	本科	管理	汉族	城市	广东-深圳市-龙华区	已婚	非常健康	有，但不清楚例数	无人感染	无人感染	无人感染	以上均无	以上均无	否	关注	新闻客户端	#VALUE!		0	低	高	高	同意	不同意	不同意	不同意	同意	不同意	不同意	同意	同意	同意	同意	不同意	同意	同意	同意	同意	同意	同意	同意	同意	同意	同意	同意	同意	同意
29332	男	27	本科	管理	汉族	城市	广东-深圳市-龙华区	已婚	非常健康	有，200例以上	无人感染	无人感染	无人感染	以上均无	以上均无	否	非常关注	电视┋手机社交软件┋亲人/朋友	1		1	非常低	低	高	同意	不同意	同意	不同意	同意	同意	不同意	同意	同意	同意	同意	同意	同意	同意	同意	同意	同意	同意	同意	同意	不同意	同意	同意	同意	同意
33973	男	28	大专	管理	汉族	城市	安徽-黄山市-屯溪区	已婚	良好	有，不到10例	无人感染	无人感染	无人感染	以上均无	以上均无	否	关注	新闻客户端	#VALUE!		0	低	高	高	同意	不同意	不同意	不同意	同意	同意	不同意	同意	同意	同意	不同意	同意	同意	同意	同意	同意	同意	同意	同意	不同意	不同意	同意	同意	同意	同意
33362	男	27	本科	管理	汉族	城市	广东-深圳市-龙华区	已婚	非常健康	有，但不清楚例数	无人感染	无人感染	无人感染	以上均无	以上均无	否	非常关注	手机社交软件┋亲人/朋友┋新闻客户端┋短视频（抖音、快手等）	#VALUE!		1	非常低	低	高	同意	不同意	不同意	不同意	同意	同意	不同意	同意	同意	同意	不同意	同意	同意	同意	同意	同意	同意	同意	同意	不同意	不同意	同意	同意	同意	不同意
27296	男	28	初中	普工	汉族	城市	江西-萍乡市-安源区	已婚	良好	有，不到10例	不清楚	无人感染	无人感染	以上均无	以上均无	否	非常关注	电视┋手机社交软件┋新闻客户端	1		1	非常低	不清楚	不清楚	不知道	不知道	同意	不同意	同意	不知道	不同意	同意	同意	同意	不知道	同意	同意	同意	同意	同意	同意	同意	同意	不知道	不知道	同意	同意	同意	同意
28391	男	28	本科	管理	汉族	农村	江苏-南通市-海安市	已婚	非常健康	有，不到10例	无人感染	无人感染	无人感染	以上均无	以上均无	否	非常关注	电视┋官方网站┋手机社交软件	1		1	非常低	低	高	同意	同意	不同意	不同意	同意	不同意	不同意	同意	同意	同意	同意	同意	同意	同意	同意	同意	同意	同意	同意	不同意	不同意	同意	同意	同意	不同意
33408	男	28	高中/中专	普工	汉族	城市	湖南-湘西土家族苗族自治州-吉首市	已婚	非常健康	无	无人感染	无人感染	无人感染	以上均无	以上均无	否	关注	电视┋手机社交软件┋新闻客户端	1		1	非常低	非常低	非常高	同意	不知道	同意	不同意	同意	同意	不同意	同意	同意	同意	不同意	同意	同意	同意	同意	同意	同意	同意	同意	不同意	不同意	同意	同意	同意	同意
32406	女	28	本科	管理	汉族	城市	广东-深圳市-罗湖区	已婚	非常健康	有，200例以上	不清楚	无人感染	无人感染	以上均无	以上均无	不清楚	非常关注	手机社交软件	#VALUE!		1	非常低	非常低	高	同意	不知道	不知道	同意	同意	不知道	不同意	同意	同意	同意	同意	同意	同意	同意	同意	同意	同意	同意	同意	同意	不知道	同意	同意	同意	同意
21187	男	29	大专	管理	汉族	城市	陕西-汉中市-洋县	已婚	非常健康	无	无人感染	无人感染	无人感染	以上均无	以上均无	不清楚	非常关注	电视┋官方网站┋手机社交软件┋亲人/朋友┋新闻客户端	1		1	非常低	低	非常高	同意	同意	同意	不同意	同意	同意	不同意	同意	同意	同意	不知道	不同意	同意	同意	同意	同意	同意	同意	同意	不知道	不同意	同意	同意	同意	同意
22766	女	29	高中/中专	管理	汉族	城镇	江西-宜春市-樟树市	已婚	非常健康	无	无人感染	无人感染	不清楚	以上均无	以上均无	否	关注	电视┋官方网站	1		0	非常低	低	高	同意	不同意	同意	不同意	同意	同意	不同意	同意	同意	同意	不同意	不同意	同意	同意	同意	同意	同意	同意	同意	不知道	不同意	同意	同意	同意	同意
11878	男	26	研究生及以上	管理	汉族	城市	台湾-新北市-板桥区	已婚	非常健康	有，不到10例	不清楚	无人感染	无人感染	以上均无	以上均无	不清楚	非常关注	电视┋手机社交软件┋新闻客户端	1		1	非常低	低	高	同意	不同意	不同意	不同意	同意	同意	不同意	同意	同意	同意	同意	同意	同意	同意	同意	同意	同意	同意	同意	不同意	不同意	同意	同意	同意	同意
140424	女	34	高中/中专	管理	汉族	农村	湖北-咸宁市-通城县	已婚	非常健康	无	不清楚	无人感染	无人感染	近期有去过湖北	有居住史	否	非常关注	电视┋官方网站┋新闻客户端	1		0	低	高	低	同意	不知道	不知道	不同意	同意	同意	不同意	同意	同意	同意	不知道	不同意	同意	同意	同意	同意	同意	同意	同意	同意	同意	同意	同意	同意	同意
29070	男	27	高中/中专	普工	汉族	城镇	湖南-郴州市-汝城县	已婚	良好	有，不到10例	无人感染	无人感染	无人感染	以上均无	以上均无	否	关注	电视┋手机社交软件┋新闻客户端	1		1	非常低	低	高	同意	同意	同意	不同意	同意	不同意	不同意	同意	同意	同意	不同意	不同意	同意	同意	同意	同意	同意	同意	同意	同意	不知道	同意	同意	同意	同意
40995	男	27	本科	管理	汉族	城市	广东-深圳市-福田区	已婚	良好	有，200例以上	无人感染	无人感染	不清楚	以上均无	以上均无	否	非常关注	手机社交软件┋亲人/朋友	#VALUE!		1	不清楚	高	高	同意	不知道	同意	不知道	同意	同意	不同意	同意	同意	同意	同意	不同意	同意	同意	同意	同意	同意	同意	同意	同意	同意	同意	同意	同意	同意
31070	男	30	大专	管理	汉族	城市	广东-东莞市	已婚	非常健康	有，10-100例	不清楚	无人感染	无人感染	以上均无	以上均无	否	非常关注	电视┋官方网站┋新闻客户端	1		0	非常低	高	低	同意	同意	不同意	不同意	同意	同意	不同意	同意	同意	同意	不同意	同意	同意	同意	同意	同意	同意	同意	同意	不同意	不同意	同意	同意	同意	不同意
15519	女	29	高中/中专	组长	汉族	城市	广东-深圳市-龙华区	已婚	非常健康	有，10-100例	有人疑似感染，但未确诊	无人感染	不清楚	以上均无	以上均无	否	非常关注	电视┋官方网站┋手机社交软件┋新闻客户端	1		1	非常低	非常低	非常高	同意	同意	同意	不同意	同意	同意	不同意	同意	同意	同意	不同意	同意	同意	同意	同意	同意	同意	同意	同意	不同意	不同意	同意	同意	同意	同意
53832	女	29	本科	管理	汉族	城市	广东-深圳市-龙岗区	已婚	良好	有，但不清楚例数	无人感染	无人感染	不清楚	以上均无	以上均无	否	关注	电视┋手机社交软件┋亲人/朋友┋新闻客户端	1		1	高	高	低	同意	同意	不同意	不同意	同意	同意	不同意	同意	同意	同意	同意	不同意	同意	同意	同意	同意	同意	同意	同意	不同意	不同意	不同意	同意	同意	同意
98042	女	37	初中	普工	汉族	农村	广东-深圳市-龙华区	已婚	良好	无	无人感染	无人感染	无人感染	以上均无	以上均无	否	关注	电视┋报刊┋官方网站	1		0	非常低	非常低	非常低	同意	同意	同意	同意	同意	同意	同意	同意	同意	同意	同意	同意	同意	同意	同意	同意	同意	同意	同意	同意	同意	同意	同意	同意	同意
40349	男	39	高中/中专	普工	汉族	城镇	四川-南充市-嘉陵区	已婚	良好	有，10-100例	无人感染	无人感染	无人感染	以上均无	以上均无	不清楚	非常关注	电视┋报刊┋官方网站	1		0	低	不清楚	不清楚	同意	不同意	不同意	不同意	同意	同意	不同意	同意	同意	同意	同意	不同意	同意	同意	同意	同意	同意	同意	同意	不同意	不同意	同意	同意	同意	同意
31645	男	27	大专	管理	汉族	城市	四川-自贡市-大安区	已婚	非常健康	有，不到10例	无人感染	无人感染	无人感染	以上均无	以上均无	否	非常关注	电视┋手机社交软件┋短视频（抖音、快手等）	1		1	非常低	高	非常低	同意	同意	同意	不同意	同意	同意	不同意	同意	同意	同意	同意	同意	同意	同意	同意	同意	同意	同意	同意	同意	不同意	同意	同意	同意	同意
46202	男	31	高中/中专	管理	少数民族：〖侗〗	城镇	广东-深圳市-龙华区	已婚	非常健康	有，但不清楚例数	不清楚	无人感染	无人感染	以上均无	以上均无	不清楚	关注	官方网站┋手机社交软件┋亲人/朋友┋新闻客户端	#VALUE!		1	高	高	高	同意	不同意	不同意	不同意	同意	同意	不同意	同意	同意	同意	同意	同意	同意	同意	同意	同意	同意	同意	同意	不知道	不同意	同意	同意	同意	同意
7423	男	31	高中/中专	组长	汉族	农村	湖南-常德市-石门县	已婚	非常健康	无	无人感染	无人感染	无人感染	以上均无	以上均无	否	非常关注	电视┋报刊┋官方网站┋手机社交软件┋亲人/朋友┋新闻客户端┋短视频（抖音、快手等）	1		1	非常低	高	低	同意	同意	同意	不同意	同意	同意	不同意	同意	同意	同意	同意	同意	同意	同意	同意	同意	同意	同意	同意	同意	同意	同意	同意	同意	同意
35756	女	33	高中/中专	线长	汉族	城镇	广东-深圳市-龙华区	已婚	良好	有，100-200例	无人感染	无人感染	无人感染	以上均无	以上均无	否	非常关注	电视┋报刊┋官方网站┋手机社交软件┋亲人/朋友┋新闻客户端	1		1	非常低	非常高	低	同意	同意	同意	不同意	同意	不同意	不同意	同意	同意	同意	同意	不同意	同意	同意	同意	同意	同意	不同意	同意	不同意	不同意	同意	同意	同意	同意
84290	女	34	高中/中专	管理	少数民族：〖/〗	城市	广东-深圳市-龙华区	离婚	一般	有，200例以上	不清楚	无人感染	无人感染	以上均无	以上均无	否	关注	手机社交软件┋新闻客户端┋短视频（抖音、快手等）┋其他：〖/〗	#VALUE!		1	非常低	高	高	同意	同意	不知道	不同意	同意	同意	不同意	同意	同意	同意	同意	不同意	同意	同意	同意	同意	同意	同意	同意	不同意	不同意	同意	同意	同意	同意
58659	女	29	高中/中专	普工	汉族	农村	四川-达州市-大竹县	已婚	非常健康	有，不到10例	有人确诊感染	无人感染	不清楚	以上均无	以上均无	否	非常关注	手机社交软件	#VALUE!		1	非常低	非常低	高	同意	同意	同意	不知道	同意	同意	不同意	同意	同意	同意	同意	同意	同意	同意	同意	同意	同意	同意	同意	不知道	不知道	同意	同意	同意	同意
52968	男	28	高中/中专	组长	汉族	城镇	湖南-株洲市-攸县	已婚	良好	有，不到10例	无人感染	无人感染	无人感染	以上均无	以上均无	否	关注	电视┋官方网站┋手机社交软件	1		1	非常低	低	高	同意	同意	同意	不同意	同意	同意	不同意	同意	同意	同意	不同意	同意	同意	同意	同意	同意	同意	同意	同意	同意	不知道	同意	同意	同意	同意
129374	男	31	大专	管理	汉族	城市	台湾-桃园市-平镇市	已婚	良好	无	无人感染	无人感染	无人感染	以上均无	以上均无	否	关注	电视┋官方网站┋手机社交软件┋亲人/朋友┋新闻客户端	1		1	低	低	高	同意	不同意	不同意	不同意	同意	同意	不同意	同意	同意	同意	同意	同意	同意	同意	同意	同意	同意	同意	同意	不同意	不同意	同意	同意	同意	不同意
44568	男	29	研究生及以上	管理	汉族	城市	台湾-新北市-新庄区	未婚	非常健康	有，不到10例	无人感染	无人感染	无人感染	以上均无	以上均无	否	非常关注	电视┋报刊┋手机社交软件┋亲人/朋友	1		1	低	低	低	同意	同意	不同意	不同意	同意	同意	不同意	同意	同意	同意	同意	同意	同意	同意	同意	同意	同意	同意	同意	不知道	不知道	同意	同意	同意	同意
28870	男	29	研究生及以上	管理	少数民族：〖回〗	城市	广东-深圳市-龙华区	已婚	非常健康	有，200例以上	无人感染	无人感染	无人感染	以上均无	以上均无	否	关注	新闻客户端	#VALUE!		0	不清楚	不清楚	不清楚	不知道	不知道	不知道	不知道	不知道	不知道	不知道	不知道	不知道	不知道	不知道	不知道	不知道	不知道	不知道	不知道	不知道	不知道	不知道	不知道	不知道	不知道	不知道	不知道	不知道
68597	男	29	高中/中专	普工	汉族	城市	广东-深圳市-龙华区	已婚	良好	有，但不清楚例数	无人感染	无人感染	无人感染	以上均无	以上均无	否	非常关注	电视┋新闻客户端	1		0	非常低	高	高	同意	同意	同意	不同意	同意	不同意	不同意	同意	同意	同意	不同意	同意	同意	同意	同意	同意	同意	同意	同意	不同意	不同意	同意	同意	同意	同意
31485	男	32	本科	管理	汉族	城市	台湾-新北市-土城区	已婚	非常健康	有，不到10例	无人感染	无人感染	无人感染	以上均无	以上均无	否	非常关注	电视┋官方网站┋新闻客户端	1		0	非常低	低	高	同意	同意	同意	不同意	同意	不同意	不同意	同意	同意	同意	同意	同意	同意	同意	同意	同意	同意	同意	同意	不知道	不知道	同意	同意	同意	同意
27640	男	32	高中/中专	普工	汉族	城市	广东-深圳市-龙华区	已婚	非常健康	有，200例以上	无人感染	无人感染	不清楚	以上均无	以上均无	否	非常关注	官方网站┋手机社交软件┋新闻客户端	#VALUE!		1	非常低	高	低	同意	不知道	不同意	不同意	同意	同意	不同意	同意	同意	同意	不同意	同意	同意	同意	同意	同意	同意	同意	同意	同意	不同意	同意	同意	同意	不同意
32310	男	31	高中/中专	管理	少数民族：〖侗〗	城镇	广东-深圳市-龙华区	已婚	非常健康	有，但不清楚例数	不清楚	无人感染	无人感染	以上均无	以上均无	不清楚	非常关注	官方网站┋手机社交软件┋新闻客户端	#VALUE!		1	非常高	非常高	高	同意	不同意	同意	不同意	同意	同意	不同意	同意	同意	同意	同意	同意	同意	同意	同意	同意	同意	同意	同意	同意	不同意	同意	同意	同意	同意
99756	男	20	小学及以下	普工	汉族	城市	广东-深圳市-龙华区	已婚	非常健康	有，但不清楚例数	不清楚	无人感染	无人感染	以上均无	以上均无	否	非常关注	电视┋手机社交软件┋亲人/朋友	1		1	非常低	低	高	同意	同意	同意	不同意	同意	同意	不同意	同意	同意	同意	不知道	同意	同意	同意	同意	同意	同意	同意	同意	不知道	不知道	同意	同意	同意	同意
119436	男	27	研究生及以上	管理	汉族	城市	广东-深圳市-福田区	已婚	非常健康	有，200例以上	无人感染	无人感染	无人感染	以上均无	以上均无	否	关注	手机社交软件┋亲人/朋友	#VALUE!		1	低	低	高	同意	不同意	不同意	不同意	同意	不同意	不同意	同意	同意	同意	同意	不同意	同意	同意	同意	同意	同意	同意	同意	不同意	不同意	同意	同意	同意	同意
75785	男	25	研究生及以上	管理	汉族	城市	广东-深圳市-南山区	已婚	非常健康	有，10-100例	有人确诊感染	无人感染	无人感染	以上均无	以上均无	否	关注	电视┋手机社交软件┋新闻客户端	1		1	非常低	低	高	同意	同意	同意	同意	同意	不同意	不同意	同意	同意	同意	同意	同意	同意	同意	同意	同意	同意	同意	同意	同意	不同意	同意	同意	同意	不同意
8347	男	38	研究生及以上	管理	汉族	城市	台湾-台中市-沙鹿区	已婚	非常健康	有，10-100例	无人感染	无人感染	无人感染	以上均无	以上均无	否	非常关注	电视┋手机社交软件┋亲人/朋友	1		1	非常低	非常低	高	同意	不知道	不同意	不同意	同意	不同意	不同意	同意	同意	同意	同意	不同意	同意	同意	同意	同意	同意	同意	同意	同意	不知道	同意	同意	同意	不同意
47495	男	43	本科	管理	汉族	城市	台湾-台北市-南港区	已婚	非常健康	无	无人感染	无人感染	无人感染	以上均无	以上均无	否	非常关注	电视┋官方网站┋新闻客户端	1		0	非常高	高	非常高	同意	不同意	同意	不同意	同意	不同意	不同意	同意	同意	同意	同意	不同意	同意	同意	同意	同意	同意	同意	同意	不知道	同意	同意	同意	同意	同意
58999	男	46	高中/中专	普工	汉族	城市	广东-深圳市-龙华区	已婚	良好	有，100-200例	无人感染	无人感染	无人感染	以上均无	以上均无	不清楚	非常关注	官方网站┋手机社交软件┋新闻客户端┋短视频（抖音、快手等）	#VALUE!		1	非常高	低	高	同意	同意	同意	同意	同意	同意	不同意	同意	同意	同意	同意	同意	同意	同意	同意	同意	同意	同意	同意	不同意	不同意	同意	同意	同意	同意
40283	男	38	高中/中专	普工	少数民族：〖白族〗	城市	广东-深圳市-龙华区	已婚	非常健康	有，但不清楚例数	不清楚	无人感染	无人感染	以上均无	以上均无	否	关注	电视┋手机社交软件┋新闻客户端┋短视频（抖音、快手等）	1		1	不清楚	低	不清楚	同意	不知道	不知道	不知道	同意	同意	不同意	同意	同意	同意	不同意	同意	同意	同意	同意	同意	同意	同意	同意	同意	不知道	同意	同意	同意	不知道
42115	女	23	本科	管理	汉族	城市	广东-深圳市-龙岗区	已婚	非常健康	有，200例以上	无人感染	无人感染	无人感染	以上均无	以上均无	否	非常关注	电视┋官方网站┋手机社交软件┋亲人/朋友┋新闻客户端	1		1	低	低	不清楚	同意	同意	不同意	不同意	同意	同意	不同意	同意	同意	同意	同意	同意	同意	同意	同意	同意	同意	同意	同意	不同意	不同意	同意	同意	同意	不同意
41235	男	31	大专	管理	汉族	城市	广东-深圳市-龙华区	已婚	非常健康	有，200例以上	无人感染	无人感染	无人感染	以上均无	以上均无	否	非常关注	官方网站┋手机社交软件	#VALUE!		1	非常低	低	高	同意	同意	不同意	不同意	同意	同意	不同意	同意	同意	同意	同意	同意	同意	同意	同意	同意	同意	同意	同意	同意	不知道	同意	同意	同意	同意
44766	女	36	高中/中专	普工	汉族	农村	湖南-湘潭市-湘乡市	已婚	良好	有，但不清楚例数	不清楚	无人感染	不清楚	以上均无	以上均无	否	关注	电视┋官方网站┋手机社交软件	1		1	低	高	高	同意	同意	同意	不同意	同意	同意	不同意	同意	同意	同意	不同意	不同意	同意	同意	同意	同意	同意	同意	同意	同意	不知道	同意	同意	同意	同意
40280	男	37	本科	管理	汉族	城市	台湾-新竹县-宝山乡	未婚	非常健康	无	无人感染	无人感染	无人感染	以上均无	以上均无	否	非常关注	电视┋报刊┋官方网站┋手机社交软件┋亲人/朋友	1		1	非常低	不清楚	不清楚	同意	同意	同意	同意	同意	同意	同意	同意	同意	同意	同意	同意	同意	同意	同意	同意	同意	同意	同意	同意	同意	同意	同意	同意	同意
41179	男	36	研究生及以上	管理	汉族	城市	台湾-台北市-南港区	已婚	非常健康	有，不到10例	无人感染	无人感染	无人感染	以上均无	以上均无	不清楚	非常关注	电视┋报刊┋亲人/朋友┋新闻客户端	1		0	低	低	低	同意	不同意	同意	不同意	不知道	同意	不同意	同意	同意	同意	同意	同意	同意	同意	同意	同意	同意	同意	同意	不知道	不知道	同意	同意	同意	同意
71941	男	32	高中/中专	普工	汉族	城市	广东-深圳市-龙华区	已婚	非常健康	有，100-200例	无人感染	无人感染	无人感染	以上均无	以上均无	否	非常关注	电视┋手机社交软件┋新闻客户端	1		1	非常低	低	高	同意	不知道	不同意	不同意	同意	同意	不同意	同意	同意	同意	同意	同意	同意	同意	同意	同意	同意	同意	同意	不同意	不同意	同意	同意	同意	同意
38387	女	28	高中/中专	管理	汉族	农村	湖南-常德市-澧县	已婚	非常健康	有，10-100例	无人感染	无人感染	无人感染	以上均无	以上均无	不清楚	非常关注	电视┋手机社交软件┋新闻客户端	1		1	非常低	非常低	非常高	同意	同意	不同意	不同意	同意	同意	不同意	同意	同意	同意	同意	同意	同意	同意	同意	同意	同意	同意	同意	不同意	不知道	同意	同意	同意	同意
40195	男	33	本科	管理	汉族	城市	台湾-新竹县-宝山乡	未婚	非常健康	无	无人感染	无人感染	无人感染	以上均无	以上均无	否	非常关注	电视┋报刊┋官方网站┋手机社交软件	1		1	非常高	非常高	非常高	同意	同意	同意	同意	同意	同意	同意	同意	同意	同意	同意	同意	同意	同意	同意	同意	同意	同意	同意	同意	同意	同意	同意	同意	同意
40450	男	24	高中/中专	普工	汉族	城镇	贵州-黔东南苗族侗族自治州-榕江县	已婚	非常健康	无	无人感染	无人感染	无人感染	以上均无	以上均无	否	非常关注	电视┋官方网站	1		0	低	高	低	同意	同意	同意	不同意	同意	不同意	不同意	同意	同意	同意	同意	不同意	同意	同意	同意	同意	同意	同意	同意	同意	同意	同意	同意	同意	同意
44191	男	35	高中/中专	普工	汉族	城镇	广东-深圳市-龙华区	已婚	良好	有，100-200例	无人感染	无人感染	无人感染	以上均无	以上均无	否	非常关注	电视┋官方网站┋新闻客户端	1		0	非常低	低	高	同意	同意	同意	不同意	同意	同意	不同意	同意	同意	同意	同意	同意	同意	同意	同意	同意	同意	同意	同意	同意	同意	同意	同意	不同意	不同意
35377	女	31	大专	管理	汉族	城市	北京-北京市-大兴区	已婚	良好	有，100-200例	无人感染	无人感染	不清楚	以上均无	以上均无	否	非常关注	电视┋官方网站┋新闻客户端	1		0	非常低	低	高	同意	不同意	同意	不同意	同意	同意	不同意	同意	同意	同意	同意	同意	同意	同意	同意	同意	同意	同意	同意	同意	不同意	同意	同意	同意	同意
37773	女	34	高中/中专	管理	汉族	城市	湖北-襄阳市-老河口市	已婚	良好	有，200例以上	有人确诊感染	无人感染	无人感染	近期有去过湖北┋近期接触过从湖北地区来的人	有居住史	否	非常关注	电视┋官方网站┋新闻客户端	1		0	非常高	高	非常高	同意	同意	不同意	不同意	同意	同意	不同意	同意	同意	同意	同意	同意	同意	同意	同意	同意	同意	同意	同意	不同意	不同意	同意	同意	同意	同意
47154	男	25	本科	管理	汉族	城市	广东-深圳市-龙华区	已婚	良好	有，100-200例	无人感染	无人感染	不清楚	以上均无	以上均无	否	非常关注	官方网站┋手机社交软件┋亲人/朋友	#VALUE!		1	低	低	不清楚	同意	不同意	不同意	不同意	同意	同意	不同意	同意	同意	同意	同意	不同意	同意	同意	同意	同意	同意	同意	同意	不同意	不同意	同意	同意	同意	同意
34609	女	30	初中	普工	汉族	城市	湖南-常德市-鼎城区	已婚	非常健康	有，10-100例	无人感染	无人感染	无人感染	以上均无	以上均无	否	非常关注	官方网站┋亲人/朋友┋短视频（抖音、快手等）	#VALUE!		0	非常低	低	高	同意	同意	不同意	不同意	同意	同意	不同意	同意	同意	同意	同意	同意	同意	同意	同意	同意	同意	同意	同意	不同意	不同意	同意	同意	同意	同意
40384	男	28	大专	普工	汉族	农村	江西-宜春市-樟树市	已婚	非常健康	有，不到10例	无人感染	无人感染	无人感染	近期有去过湖北	以上均无	否	非常关注	电视┋报刊┋官方网站┋手机社交软件┋亲人/朋友┋新闻客户端	1		1	非常低	高	低	同意	同意	同意	不同意	同意	同意	不同意	同意	同意	同意	同意	同意	同意	同意	同意	同意	同意	同意	同意	同意	不同意	同意	同意	同意	同意
47299	男	27	高中/中专	组长	汉族	城市	广东-深圳市-龙华区	已婚	非常健康	有，10-100例	无人感染	无人感染	无人感染	以上均无	以上均无	否	关注	电视┋官方网站┋手机社交软件	1		1	低	低	高	同意	同意	同意	不同意	同意	同意	不同意	同意	同意	同意	同意	不同意	同意	同意	同意	同意	同意	同意	同意	同意	不同意	同意	同意	同意	同意
45832	女	27	初中	普工	汉族	农村	湖南-郴州市-汝城县	已婚	非常健康	无	无人感染	无人感染	无人感染	以上均无	以上均无	否	非常关注	电视┋官方网站┋手机社交软件┋亲人/朋友	1		1	非常低	低	高	同意	同意	同意	同意	同意	同意	不同意	同意	同意	同意	不同意	同意	同意	同意	同意	同意	同意	同意	同意	同意	同意	同意	同意	同意	同意
43801	女	32	高中/中专	普工	汉族	农村	广东-深圳市-龙华区	未婚	非常健康	有，10-100例	不清楚	无人感染	无人感染	以上均无	以上均无	否	非常关注	官方网站┋手机社交软件	#VALUE!		1	高	非常低	高	同意	同意	同意	不同意	同意	同意	不同意	同意	同意	不同意	同意	同意	同意	同意	同意	同意	同意	同意	同意	不同意	不同意	同意	同意	同意	同意
35945	男	23	初中	普工	汉族	农村	江西-宜春市-樟树市	已婚	良好	有，不到10例	无人感染	无人感染	无人感染	以上均无	以上均无	否	非常关注	电视┋手机社交软件┋短视频（抖音、快手等）	1		1	非常低	高	低	同意	同意	同意	同意	同意	同意	不同意	同意	同意	同意	不同意	不同意	同意	同意	同意	同意	同意	同意	同意	同意	不同意	同意	同意	同意	同意
38688	女	32	大专	管理	汉族	城市	福建-三明市-宁化县	未婚	非常健康	有，但不清楚例数	无人感染	无人感染	不清楚	以上均无	以上均无	否	关注	官方网站┋手机社交软件	#VALUE!		1	低	高	低	同意	不知道	同意	不同意	同意	不知道	不同意	同意	同意	同意	同意	同意	同意	同意	同意	同意	同意	不同意	不同意	不知道	不知道	同意	同意	同意	同意
40554	男	26	高中/中专	组长	汉族	城市	广东-深圳市-龙华区	已婚	非常健康	有，100-200例	无人感染	无人感染	无人感染	以上均无	以上均无	否	非常关注	电视┋官方网站┋新闻客户端	1		0	低	低	高	同意	同意	同意	不同意	同意	同意	不同意	同意	同意	同意	不同意	同意	同意	同意	同意	同意	同意	同意	同意	同意	不同意	同意	同意	同意	同意
39962	男	32	大专	管理	汉族	城市	湖南-永州市-东安县	已婚	非常健康	有，不到10例	无人感染	无人感染	不清楚	近期接触过从湖北地区来的人	以上均无	否	非常关注	电视┋手机社交软件┋亲人/朋友	1		1	非常低	低	非常高	同意	同意	同意	不同意	同意	同意	不同意	同意	同意	同意	不同意	同意	不同意	同意	同意	同意	同意	同意	同意	不同意	不同意	同意	同意	同意	同意
38078	男	35	初中	普工	汉族	农村	湖南-娄底市-双峰县	已婚	非常健康	有，10-100例	无人感染	无人感染	无人感染	以上均无	以上均无	不清楚	非常关注	电视┋官方网站┋手机社交软件	1		1	非常低	低	高	同意	不同意	不知道	不同意	同意	不同意	不同意	同意	同意	同意	不同意	不同意	同意	同意	同意	同意	同意	同意	同意	同意	同意	同意	同意	同意	同意
39846	女	39	大专	组长	汉族	城市	广东-深圳市-龙华区	已婚	非常健康	有，200例以上	无人感染	无人感染	无人感染	以上均无	以上均无	否	非常关注	电视┋官方网站┋手机社交软件	1		1	不清楚	非常高	非常低	同意	不同意	同意	不同意	不同意	不同意	不同意	同意	同意	同意	同意	同意	同意	同意	同意	同意	同意	同意	同意	同意	同意	同意	同意	同意	同意
36880	女	32	研究生及以上	管理	汉族	城市	广东-深圳市-龙华区	已婚	良好	有，200例以上	无人感染	无人感染	无人感染	以上均无	以上均无	否	非常关注	官方网站┋手机社交软件┋新闻客户端	#VALUE!		1	非常低	低	高	同意	同意	同意	不同意	同意	同意	不同意	同意	同意	同意	不知道	同意	同意	同意	同意	同意	同意	同意	同意	不知道	不知道	同意	同意	同意	同意
38384	男	46	大专	管理	汉族	城镇	广东-深圳市-龙华区	已婚	非常健康	有，但不清楚例数	无人感染	无人感染	无人感染	以上均无	以上均无	否	非常关注	电视┋官方网站┋新闻客户端	1		0	非常低	低	高	同意	不同意	不同意	不同意	同意	不同意	不同意	同意	同意	同意	不知道	同意	同意	同意	同意	同意	同意	同意	同意	不同意	不同意	同意	同意	同意	不知道
39547	男	35	高中/中专	线长	汉族	城镇	湖南-郴州市-资兴市	已婚	非常健康	有，10-100例	无人感染	无人感染	无人感染	以上均无	以上均无	否	非常关注	官方网站┋手机社交软件┋亲人/朋友	#VALUE!		1	非常低	低	高	同意	同意	同意	不同意	同意	同意	不同意	同意	同意	同意	同意	同意	同意	同意	同意	同意	同意	同意	同意	不同意	不同意	同意	同意	同意	不同意
48997	男	29	高中/中专	普工	汉族	农村	广东-茂名市-信宜市	已婚	非常健康	有，不到10例	无人感染	无人感染	无人感染	以上均无	以上均无	否	非常关注	电视┋手机社交软件┋新闻客户端	1		1	非常低	高	高	同意	同意	同意	不同意	同意	不同意	不同意	同意	同意	同意	同意	同意	同意	同意	同意	同意	同意	同意	同意	同意	同意	同意	同意	同意	同意
41415	男	36	大专	管理	汉族	城市	广东-深圳市-龙岗区	已婚	非常健康	有，100-200例	无人感染	无人感染	不清楚	以上均无	以上均无	不清楚	非常关注	电视┋官方网站┋手机社交软件	1		1	不清楚	低	低	同意	不同意	同意	不同意	同意	不同意	不同意	同意	同意	同意	同意	同意	同意	同意	同意	同意	同意	同意	同意	不知道	不知道	同意	同意	同意	同意
42578	女	45	大专	管理	汉族	城镇	广东-东莞市	已婚	良好	有，10-100例	无人感染	无人感染	无人感染	以上均无	以上均无	否	非常关注	电视┋官方网站┋手机社交软件	1		1	低	高	低	同意	同意	不同意	不同意	同意	不同意	不同意	同意	同意	同意	同意	同意	同意	同意	同意	同意	同意	同意	同意	不知道	不知道	同意	同意	同意	同意
34379	女	38	高中/中专	线长	汉族	农村	湖北-黄冈市-麻城市	已婚	非常健康	有，10-100例	无人感染	无人感染	无人感染	近期有去过湖北	有居住史	否	非常关注	电视┋官方网站┋新闻客户端	1		0	非常低	低	高	同意	同意	同意	不同意	同意	同意	不同意	同意	同意	同意	同意	同意	同意	同意	同意	同意	同意	同意	同意	不同意	不同意	同意	同意	同意	同意
39714	男	41	大专	普工	汉族	城市	广东-深圳市-盐田区	已婚	良好	有，但不清楚例数	无人感染	无人感染	无人感染	以上均无	以上均无	否	关注	官方网站┋手机社交软件┋新闻客户端	#VALUE!		1	非常低	低	高	同意	同意	不知道	不同意	同意	不同意	不同意	同意	同意	同意	不知道	不同意	同意	同意	同意	同意	同意	同意	同意	不知道	不知道	同意	同意	同意	同意
37701	男	37	高中/中专	管理	汉族	农村	湖北-黄石市-阳新县	已婚	非常健康	有，200例以上	无人感染	无人感染	无人感染	近期有去过湖北	有旅行史	否	非常关注	手机社交软件	#VALUE!		1	低	低	高	同意	同意	不同意	不同意	同意	同意	不同意	同意	同意	同意	同意	同意	同意	同意	同意	同意	同意	同意	同意	不同意	不同意	同意	同意	同意	同意
49457	男	31	高中/中专	普工	汉族	城镇	广东-深圳市-龙华区	离婚	良好	有，但不清楚例数	无人感染	无人感染	无人感染	以上均无	以上均无	否	关注	电视┋官方网站┋新闻客户端	1		0	不清楚	不清楚	非常低	同意	不同意	不同意	不同意	同意	不同意	不同意	同意	同意	同意	同意	同意	同意	同意	同意	同意	同意	同意	同意	不知道	不知道	同意	同意	同意	同意
39487	男	37	研究生及以上	管理	汉族	城市	台湾-彰化县-员林市	已婚	非常健康	有，100-200例	无人感染	无人感染	不清楚	以上均无	以上均无	否	关注	电视	1		0	非常低	非常低	不清楚	同意	同意	不同意	不同意	同意	同意	不同意	同意	同意	同意	同意	同意	同意	同意	同意	同意	同意	同意	同意	同意	不同意	同意	同意	同意	不同意
36262	男	36	本科	管理	汉族	城市	广东-深圳市-龙华区	已婚	非常健康	有，200例以上	无人感染	无人感染	不清楚	以上均无	以上均无	否	非常关注	电视┋手机社交软件┋新闻客户端	1		1	非常低	低	高	同意	同意	不同意	不同意	同意	同意	不同意	同意	同意	同意	同意	同意	同意	同意	同意	同意	同意	同意	同意	不同意	不同意	同意	同意	同意	同意
38240	男	34	高中/中专	管理	汉族	城市	广东-惠州市-惠阳区	已婚	非常健康	有，但不清楚例数	无人感染	无人感染	无人感染	以上均无	以上均无	否	非常关注	官方网站┋手机社交软件┋新闻客户端	#VALUE!		1	非常低	低	高	同意	不同意	同意	不同意	同意	同意	不同意	同意	同意	同意	不同意	同意	同意	同意	同意	同意	同意	同意	同意	不同意	不同意	同意	同意	同意	同意
38501	男	29	高中/中专	管理	汉族	城市	江苏-泰州市-靖江市	未婚	良好	有，不到10例	无人感染	无人感染	无人感染	以上均无	以上均无	否	非常关注	电视┋官方网站┋手机社交软件┋亲人/朋友	1		1	非常低	高	不清楚	同意	同意	同意	不同意	同意	同意	不同意	同意	同意	同意	同意	同意	同意	同意	同意	同意	同意	同意	同意	不同意	不同意	同意	同意	同意	同意
34133	男	34	初中	普工	汉族	城市	广东-深圳市-龙华区	已婚	非常健康	有，不到10例	无人感染	无人感染	无人感染	以上均无	以上均无	否	非常关注	电视	1		0	低	低	低	同意	同意	同意	同意	同意	同意	不同意	同意	同意	同意	同意	同意	同意	同意	同意	同意	同意	同意	同意	同意	不同意	同意	同意	同意	同意
37320	男	29	高中/中专	普工	汉族	城市	广东-深圳市-龙华区	已婚	非常健康	有，100-200例	无人感染	无人感染	不清楚	以上均无	以上均无	否	非常关注	电视┋手机社交软件┋新闻客户端	1		1	非常低	非常低	非常高	同意	同意	不同意	不同意	同意	同意	不同意	同意	同意	同意	同意	同意	同意	同意	同意	同意	同意	同意	同意	不同意	不同意	同意	同意	同意	同意
36243	男	26	本科	管理	汉族	城市	山东-烟台市-福山区	已婚	良好	有，10-100例	无人感染	无人感染	无人感染	以上均无	以上均无	否	非常关注	官方网站┋手机社交软件┋新闻客户端	#VALUE!		1	非常低	低	高	同意	同意	同意	不同意	同意	同意	不同意	同意	同意	同意	同意	不同意	同意	同意	同意	同意	同意	同意	同意	不知道	不同意	同意	同意	同意	不同意
39332	男	26	高中/中专	普工	汉族	城市	湖南-怀化市-沅陵县	已婚	非常健康	有，不到10例	无人感染	无人感染	无人感染	以上均无	以上均无	否	非常关注	电视┋官方网站┋新闻客户端	1		0	非常低	低	高	同意	同意	不同意	不同意	同意	不同意	不同意	同意	同意	同意	同意	同意	同意	同意	同意	同意	同意	同意	同意	不同意	不同意	同意	同意	同意	同意
43415	女	45	初中	线长	汉族	农村	四川-广元市-苍溪县	已婚	非常健康	有，但不清楚例数	无人感染	无人感染	无人感染	以上均无	以上均无	否	非常关注	电视┋报刊┋官方网站	1		0	非常高	非常高	不清楚	同意	同意	同意	不知道	同意	同意	不同意	同意	同意	同意	同意	不同意	同意	同意	同意	同意	同意	同意	同意	不知道	不同意	同意	同意	同意	同意
37257	男	29	初中	普工	汉族	城镇	广东-深圳市-龙华区	已婚	非常健康	无	不清楚	无人感染	无人感染	以上均无	以上均无	否	非常关注	手机社交软件	#VALUE!		1	非常低	非常低	高	同意	同意	同意	不同意	同意	同意	不同意	同意	同意	同意	同意	不同意	同意	同意	同意	同意	同意	同意	同意	不知道	不知道	同意	同意	同意	同意
36241	男	39	高中/中专	普工	少数民族：〖土家族〗	农村	湖南-常德市-石门县	已婚	非常健康	无	无人感染	无人感染	无人感染	以上均无	以上均无	否	关注	电视┋官方网站┋新闻客户端	1		0	非常高	非常高	低	同意	同意	同意	不同意	同意	不同意	不同意	同意	同意	同意	同意	不同意	同意	同意	同意	同意	同意	同意	同意	同意	同意	同意	同意	同意	同意
33594	女	32	本科	管理	汉族	城市	广东-深圳市-龙华区	已婚	非常健康	有，100-200例	有人确诊感染	不清楚	无人感染	以上均无	以上均无	否	非常关注	电视┋手机社交软件	1		1	非常低	高	高	同意	不同意	不同意	不同意	同意	不同意	不同意	同意	同意	同意	同意	同意	同意	同意	同意	同意	同意	同意	同意	不同意	不同意	同意	同意	同意	不同意
136921	男	33	高中/中专	管理	汉族	城市	广东-深圳市-龙华区	已婚	非常健康	有，但不清楚例数	无人感染	无人感染	无人感染	以上均无	以上均无	否	非常关注	电视┋官方网站┋亲人/朋友┋新闻客户端	1		0	非常低	非常低	非常低	同意	同意	同意	不同意	同意	同意	不同意	同意	同意	同意	不知道	同意	同意	同意	同意	同意	同意	同意	同意	同意	同意	同意	同意	同意	同意
13909	女	32	高中/中专	管理	汉族	城市	江西-宜春市-袁州区	已婚	良好	有，100-200例	无人感染	无人感染	不清楚	以上均无	以上均无	不清楚	非常关注	电视┋官方网站┋手机社交软件	1		1	不清楚	非常低	高	同意	不知道	不同意	不同意	同意	同意	不同意	同意	同意	同意	同意	同意	同意	同意	同意	同意	同意	同意	同意	同意	不知道	同意	同意	同意	同意
53327	男	25	初中	普工	汉族	农村	广东-深圳市-龙华区	已婚	良好	有，200例以上	无人感染	无人感染	无人感染	以上均无	以上均无	否	非常关注	电视┋官方网站┋手机社交软件┋亲人/朋友┋新闻客户端┋短视频（抖音、快手等）	1		1	低	低	高	同意	同意	同意	不同意	同意	同意	不同意	同意	同意	同意	不同意	同意	同意	同意	同意	同意	同意	同意	同意	同意	同意	同意	同意	同意	同意
45740	女	30	大专	管理	汉族	城市	广东-深圳市-龙岗区	已婚	非常健康	有，10-100例	无人感染	无人感染	无人感染	以上均无	以上均无	否	非常关注	电视┋报刊┋手机社交软件	1		1	非常低	高	高	同意	不同意	不同意	不同意	同意	同意	不同意	同意	同意	同意	同意	同意	同意	同意	同意	同意	同意	同意	同意	同意	同意	同意	同意	同意	同意
40837	男	26	初中	普工	汉族	城镇	四川-南充市-南部县	已婚	非常健康	有，不到10例	无人感染	无人感染	无人感染	以上均无	以上均无	否	关注	电视┋新闻客户端┋短视频（抖音、快手等）	1		0	低	高	高	同意	不知道	不知道	不同意	同意	同意	不同意	同意	同意	同意	不同意	同意	同意	同意	同意	同意	同意	同意	同意	不知道	不同意	同意	同意	同意	同意
41384	女	27	高中/中专	管理	汉族	城市	山西-太原市-小店区	已婚	良好	有，不到10例	无人感染	无人感染	无人感染	以上均无	以上均无	否	非常关注	官方网站┋手机社交软件┋新闻客户端┋短视频（抖音、快手等）	#VALUE!		1	非常低	高	低	同意	同意	同意	不同意	同意	同意	不同意	同意	同意	同意	同意	同意	同意	同意	同意	同意	同意	同意	同意	不知道	不知道	同意	同意	同意	同意
40751	男	32	高中/中专	普工	汉族	城镇	广东-深圳市-龙华区	已婚	非常健康	有，但不清楚例数	不清楚	无人感染	无人感染	以上均无	以上均无	不清楚	关注	新闻客户端	#VALUE!		0	非常低	非常低	非常高	同意	同意	同意	同意	同意	同意	不同意	同意	同意	同意	不知道	同意	同意	同意	同意	同意	同意	同意	同意	同意	不知道	同意	同意	同意	同意
45061	男	33	大专	管理	汉族	城市	江西-上饶市-鄱阳县	已婚	非常健康	有，但不清楚例数	无人感染	无人感染	不清楚	以上均无	以上均无	否	非常关注	电视┋官方网站┋亲人/朋友	1		0	非常低	低	高	同意	同意	不同意	不同意	同意	同意	不同意	同意	同意	同意	同意	同意	同意	同意	同意	同意	同意	同意	同意	不同意	不同意	同意	同意	同意	同意
59746	女	29	初中	普工	汉族	城市	广东-深圳市-龙华区	已婚	非常健康	有，但不清楚例数	无人感染	无人感染	无人感染	以上均无	以上均无	否	非常关注	电视┋手机社交软件┋亲人/朋友┋新闻客户端	1		1	非常低	低	高	同意	不同意	同意	不同意	同意	同意	不同意	同意	同意	同意	不同意	同意	同意	同意	同意	同意	同意	同意	同意	同意	同意	同意	同意	同意	不同意
41300	男	22	初中	线长	汉族	农村	四川-乐山市-井研县	已婚	非常健康	有，不到10例	无人感染	无人感染	无人感染	以上均无	以上均无	否	非常关注	电视┋官方网站┋手机社交软件┋亲人/朋友┋新闻客户端┋短视频（抖音、快手等）	1		1	非常低	低	高	同意	不同意	同意	不同意	同意	同意	不同意	同意	同意	同意	同意	同意	同意	同意	同意	同意	同意	同意	同意	不同意	不同意	同意	同意	同意	同意
41559	男	35	初中	普工	汉族	农村	江西-宜春市-樟树市	已婚	良好	有，不到10例	无人感染	无人感染	无人感染	以上均无	以上均无	否	非常关注	手机社交软件┋新闻客户端┋短视频（抖音、快手等）	#VALUE!		1	非常低	高	不清楚	同意	同意	同意	不同意	同意	同意	不同意	同意	同意	同意	不同意	同意	同意	同意	同意	同意	同意	同意	同意	同意	不同意	同意	同意	同意	同意
41687	男	39	本科	普工	汉族	城镇	广东-东莞市	已婚	良好	有，10-100例	无人感染	无人感染	无人感染	以上均无	以上均无	否	非常关注	电视┋官方网站	1		0	低	低	非常低	同意	同意	同意	不同意	同意	不同意	不同意	同意	同意	同意	同意	同意	同意	同意	同意	同意	同意	同意	同意	同意	不同意	同意	同意	同意	同意
42179	女	29	高中/中专	普工	汉族	城市	广东-深圳市-龙华区	已婚	非常健康	有，但不清楚例数	无人感染	无人感染	无人感染	以上均无	以上均无	否	非常关注	电视┋官方网站┋手机社交软件┋亲人/朋友┋新闻客户端┋短视频（抖音、快手等）	1		1	非常低	非常高	不清楚	同意	同意	同意	不同意	同意	同意	不同意	同意	同意	同意	同意	同意	同意	同意	同意	同意	同意	同意	同意	同意	不同意	同意	同意	同意	同意
37041	男	32	高中/中专	普工	汉族	城市	广东-深圳市-龙华区	未婚	非常健康	有，不到10例	不清楚	无人感染	不清楚	以上均无	以上均无	否	关注	手机社交软件	#VALUE!		1	不清楚	不清楚	不清楚	不知道	不同意	不知道	不知道	不知道	不知道	不同意	不知道	不知道	不知道	不同意	不同意	同意	同意	同意	同意	同意	不同意	不同意	不知道	不知道	同意	不知道	不同意	同意
40647	男	38	小学及以下	普工	汉族	城市	广东-深圳市-龙岗区	已婚	非常健康	有，10-100例	不清楚	无人感染	无人感染	以上均无	以上均无	否	非常关注	电视┋官方网站┋手机社交软件┋新闻客户端	1		1	非常高	高	低	同意	不知道	同意	不同意	同意	同意	不同意	同意	同意	同意	不同意	同意	同意	同意	同意	同意	同意	同意	同意	不同意	不同意	同意	同意	不同意	同意
40424	男	33	初中	普工	少数民族：〖苗族〗	农村	湖南-怀化市-麻阳苗族自治县	已婚	非常健康	无	无人感染	无人感染	无人感染	以上均无	以上均无	否	非常关注	电视┋官方网站┋新闻客户端	1		0	非常低	不清楚	低	同意	同意	同意	不同意	同意	同意	不同意	同意	同意	同意	不同意	同意	同意	同意	同意	同意	同意	同意	同意	同意	同意	同意	同意	同意	同意
40123	男	19	小学及以下	普工	汉族	城镇	广东-深圳市-龙岗区	已婚	非常健康	有，但不清楚例数	不清楚	无人感染	不清楚	以上均无	以上均无	否	非常关注	电视┋官方网站┋亲人/朋友	1		0	低	高	低	同意	不同意	同意	不同意	同意	同意	不同意	同意	同意	同意	不同意	同意	同意	同意	同意	同意	同意	同意	同意	同意	不同意	同意	同意	不同意	同意
96615	男	19	大专	管理	汉族	城市	广东-深圳市-宝安区	已婚	非常健康	有，100-200例	有人确诊感染	无人感染	无人感染	以上均无	以上均无	否	非常关注	电视┋官方网站┋手机社交软件	1		1	非常低	低	非常高	同意	不同意	同意	不同意	同意	不同意	不同意	同意	同意	同意	不同意	同意	同意	不同意	不知道	同意	同意	同意	同意	不知道	不知道	同意	同意	同意	不知道
43627	女	30	大专	管理	汉族	城市	广东-深圳市-宝安区	已婚	良好	有，200例以上	无人感染	无人感染	无人感染	以上均无	以上均无	不清楚	关注	手机社交软件	#VALUE!		1	不清楚	高	高	同意	同意	不同意	不同意	同意	同意	不同意	同意	同意	同意	不知道	同意	同意	同意	同意	同意	同意	同意	同意	不知道	不同意	同意	同意	同意	同意
37059	男	26	高中/中专	线长	少数民族：〖苗族〗	城镇	广东-深圳市-龙华区	已婚	良好	有，200例以上	不清楚	无人感染	无人感染	以上均无	以上均无	否	关注	电视┋官方网站┋手机社交软件┋亲人/朋友┋新闻客户端	1		1	非常低	低	高	不同意	不知道	同意	不同意	不知道	同意	不同意	不知道	同意	同意	不同意	同意	同意	同意	同意	同意	同意	同意	同意	不知道	不知道	同意	同意	同意	同意
35982	女	27	高中/中专	组长	汉族	城市	广东-深圳市-龙华区	已婚	非常健康	有，10-100例	无人感染	无人感染	无人感染	以上均无	以上均无	否	关注	电视┋手机社交软件┋亲人/朋友	1		1	低	低	高	同意	同意	同意	不同意	同意	同意	不同意	同意	同意	同意	同意	不同意	同意	同意	同意	同意	同意	同意	同意	同意	不同意	同意	同意	同意	同意
38234	男	36	大专	管理	汉族	城市	广东-深圳市-龙华区	已婚	非常健康	有，200例以上	无人感染	无人感染	无人感染	以上均无	以上均无	不清楚	非常关注	电视┋手机社交软件┋短视频（抖音、快手等）	1		1	非常低	低	高	同意	不知道	不同意	不同意	同意	不同意	不同意	同意	同意	同意	同意	同意	同意	同意	同意	同意	同意	同意	同意	不同意	不同意	同意	同意	同意	不知道
36322	男	34	小学及以下	普工	汉族	城镇	四川-达州市-达川区	已婚	非常健康	无	无人感染	无人感染	无人感染	以上均无	以上均无	否	关注	电视┋官方网站┋新闻客户端	1		0	非常低	非常低	高	同意	同意	同意	不同意	同意	同意	不同意	同意	同意	同意	同意	同意	同意	同意	同意	同意	同意	同意	同意	不同意	不同意	同意	同意	同意	同意
39599	女	43	大专	组长	汉族	城市	山西-太原市-小店区	已婚	良好	有，10-100例	无人感染	无人感染	无人感染	以上均无	以上均无	否	非常关注	新闻客户端	#VALUE!		0	不清楚	高	低	同意	同意	同意	不同意	同意	同意	不同意	同意	同意	同意	同意	不同意	同意	同意	同意	同意	同意	同意	同意	同意	不同意	同意	同意	同意	同意
35428	男	26	高中/中专	管理	汉族	城镇	江西-宜春市-铜鼓县	已婚	一般	有，不到10例	无人感染	无人感染	无人感染	以上均无	以上均无	否	非常关注	电视┋官方网站┋手机社交软件┋亲人/朋友	1		1	低	高	高	同意	同意	同意	不知道	同意	同意	不同意	同意	同意	同意	不知道	同意	同意	同意	同意	同意	同意	同意	同意	不知道	不知道	同意	同意	同意	同意
36416	女	45	高中/中专	普工	汉族	农村	湖北-黄冈市-蕲春县	已婚	良好	有，200例以上	无人感染	无人感染	无人感染	近期有去过湖北	有居住史	不清楚	非常关注	电视┋官方网站┋新闻客户端	1		0	非常低	高	高	同意	同意	同意	同意	同意	不同意	不同意	同意	同意	同意	同意	同意	同意	同意	同意	同意	同意	同意	同意	同意	不同意	同意	同意	同意	同意
44294	男	28	初中	普工	汉族	城市	广东-深圳市-龙华区	其他	非常健康	无	无人感染	无人感染	无人感染	以上均无	有居住史	否	关注	电视┋官方网站┋手机社交软件	1		1	低	低	低	同意	同意	不同意	同意	同意	不同意	不同意	不同意	不同意	不同意	不同意	同意	不同意	同意	不同意	不同意	同意	同意	同意	同意	同意	同意	同意	不同意	不同意
37413	男	19	大专	管理	汉族	城市	台湾-基隆市-仁爱区	已婚	非常健康	有，但不清楚例数	不清楚	无人感染	无人感染	以上均无	以上均无	否	非常关注	电视┋官方网站	1		0	低	高	低	同意	不同意	不同意	不同意	同意	同意	不同意	同意	同意	同意	同意	同意	同意	同意	同意	同意	同意	同意	同意	不同意	不同意	同意	同意	同意	同意
37285	女	39	初中	普工	汉族	农村	江西-宜春市-樟树市	已婚	良好	有，不到10例	无人感染	无人感染	无人感染	以上均无	以上均无	否	关注	手机社交软件┋新闻客户端┋短视频（抖音、快手等）	#VALUE!		1	高	高	低	同意	同意	同意	不知道	同意	同意	不同意	同意	同意	同意	不同意	同意	同意	同意	同意	同意	同意	同意	同意	同意	不同意	同意	同意	同意	同意
38617	女	37	小学及以下	普工	汉族	城市	广东-深圳市-龙华区	已婚	非常健康	有，200例以上	无人感染	无人感染	无人感染	以上均无	以上均无	否	非常关注	官方网站┋手机社交软件┋新闻客户端	#VALUE!		1	低	低	高	同意	同意	同意	不同意	同意	不同意	不同意	同意	同意	同意	不同意	同意	同意	同意	同意	同意	同意	同意	同意	不同意	不同意	同意	同意	同意	同意
48585	男	40	本科	管理	汉族	城市	广东-深圳市-龙华区	已婚	非常健康	有，10-100例	无人感染	无人感染	不清楚	以上均无	以上均无	否	非常关注	电视┋官方网站┋新闻客户端	1		0	不清楚	不清楚	不清楚	同意	同意	同意	不同意	同意	同意	不同意	同意	同意	同意	同意	同意	同意	同意	同意	同意	同意	同意	同意	不知道	不知道	同意	同意	同意	同意
44815	男	43	初中	普工	汉族	城市	广东-深圳市-龙华区	已婚	非常健康	无	无人感染	无人感染	无人感染	以上均无	以上均无	否	非常关注	电视┋报刊┋官方网站┋手机社交软件┋亲人/朋友┋新闻客户端┋短视频（抖音、快手等）	1		1	非常低	高	低	同意	同意	同意	不同意	同意	同意	不同意	同意	同意	同意	不同意	同意	同意	同意	同意	同意	同意	同意	同意	同意	不同意	同意	同意	同意	同意
47895	男	38	大专	组长	汉族	农村	广东-河源市-和平县	已婚	非常健康	无	无人感染	无人感染	无人感染	以上均无	以上均无	不清楚	非常关注	电视┋手机社交软件	1		1	低	非常低	非常高	同意	同意	不同意	不同意	同意	同意	不同意	同意	同意	同意	不同意	同意	同意	同意	同意	同意	同意	同意	同意	不同意	不同意	同意	不同意	同意	同意
38603	女	22	本科	普工	汉族	城市	广东-东莞市	已婚	良好	有，10-100例	无人感染	无人感染	无人感染	以上均无	以上均无	不清楚	非常关注	电视┋官方网站	1		0	高	高	高	同意	同意	同意	不同意	同意	同意	不同意	同意	同意	同意	同意	同意	同意	同意	同意	同意	同意	同意	同意	不同意	同意	同意	同意	同意	同意
39295	男	32	研究生及以上	管理	汉族	城市	台湾-苗栗县-头份市	已婚	非常健康	无	无人感染	无人感染	无人感染	以上均无	以上均无	否	非常关注	电视┋报刊┋新闻客户端	1		0	非常低	低	高	不同意	同意	不同意	不同意	同意	同意	不同意	同意	同意	同意	同意	同意	不同意	同意	同意	同意	同意	同意	同意	同意	同意	同意	同意	同意	同意
35116	男	25	大专	管理	汉族	农村	湖北-黄冈市-黄梅县	已婚	非常健康	有，100-200例	无人感染	无人感染	无人感染	近期有去过湖北	有居住史	否	非常关注	官方网站┋新闻客户端┋短视频（抖音、快手等）	#VALUE!		0	不清楚	非常低	高	不同意	不知道	不同意	不同意	同意	同意	不同意	不同意	不同意	不同意	不同意	同意	同意	不同意	不同意	不同意	同意	同意	同意	同意	同意	同意	同意	不同意	不同意
35656	男	19	研究生及以上	管理	汉族	城市	广东-深圳市-南山区	已婚	非常健康	有，10-100例	不清楚	无人感染	无人感染	以上均无	以上均无	否	关注	电视┋手机社交软件┋新闻客户端	1		1	非常低	非常低	高	同意	同意	同意	不同意	同意	不同意	不同意	同意	同意	同意	同意	同意	同意	同意	同意	同意	同意	同意	同意	同意	不同意	同意	同意	同意	不同意
37874	男	21	研究生及以上	管理	汉族	城市	台湾-新竹县-竹北市	已婚	非常健康	无	无人感染	无人感染	无人感染	以上均无	以上均无	否	非常关注	电视┋报刊┋手机社交软件┋亲人/朋友┋新闻客户端	1		1	非常低	非常低	高	同意	同意	不同意	不同意	同意	不同意	不同意	同意	同意	同意	同意	同意	同意	同意	同意	同意	同意	同意	同意	同意	不同意	同意	同意	同意	同意
39429	女	37	高中/中专	线长	汉族	城市	广东-深圳市-龙华区	未婚	非常健康	有，但不清楚例数	无人感染	无人感染	无人感染	以上均无	以上均无	否	非常关注	新闻客户端	#VALUE!		0	非常低	不清楚	不清楚	同意	不同意	不同意	不同意	同意	不知道	不同意	同意	同意	同意	同意	不同意	同意	同意	同意	同意	同意	同意	同意	不同意	不同意	同意	同意	不同意	同意
40209	女	32	本科	管理	汉族	城市	台湾-新北市-泰山区	已婚	良好	有，10-100例	无人感染	无人感染	不清楚	以上均无	以上均无	不清楚	非常关注	电视┋手机社交软件	1		1	低	高	低	同意	同意	不同意	不同意	同意	同意	不同意	同意	同意	同意	同意	同意	同意	同意	同意	同意	同意	同意	同意	不同意	不同意	同意	同意	同意	同意
36133	男	25	小学及以下	普工	汉族	城市	广东-深圳市-龙岗区	已婚	非常健康	有，但不清楚例数	不清楚	无人感染	无人感染	以上均无	以上均无	否	非常关注	电视┋官方网站	1		0	高	高	低	同意	不同意	同意	不同意	不同意	同意	不同意	同意	同意	同意	不同意	同意	同意	同意	同意	同意	同意	同意	同意	同意	不同意	同意	同意	同意	同意
36404	女	41	高中/中专	组长	汉族	农村	湖北-黄石市-阳新县	已婚	非常健康	有，200例以上	无人感染	无人感染	无人感染	近期有去过湖北	有居住史	否	非常关注	电视┋手机社交软件┋新闻客户端	1		1	高	低	低	同意	同意	不同意	不同意	同意	同意	不同意	同意	同意	同意	同意	同意	同意	同意	同意	同意	同意	同意	同意	同意	不同意	同意	同意	同意	同意
40971	女	40	高中/中专	普工	汉族	城市	广东-深圳市-龙华区	已婚	非常健康	有，但不清楚例数	无人感染	无人感染	无人感染	以上均无	以上均无	否	关注	电视┋官方网站┋新闻客户端	1		0	非常低	低	非常高	同意	同意	不同意	不同意	同意	同意	不同意	同意	同意	同意	同意	同意	同意	同意	同意	同意	同意	同意	同意	不同意	不同意	同意	同意	同意	不同意
43531	女	46	本科	管理	汉族	城市	台湾-新北市-新庄区	离婚	非常健康	无	无人感染	无人感染	无人感染	以上均无	以上均无	否	关注	电视┋报刊┋新闻客户端	1		0	低	高	低	同意	同意	不知道	不同意	同意	同意	不同意	同意	同意	同意	同意	同意	同意	同意	同意	同意	同意	同意	同意	不知道	不知道	同意	同意	同意	同意
36894	女	32	高中/中专	普工	汉族	城市	广东-深圳市-龙华区	已婚	非常健康	有，10-100例	无人感染	无人感染	无人感染	以上均无	以上均无	否	非常关注	电视┋官方网站┋手机社交软件┋新闻客户端	1		1	非常低	非常低	低	同意	同意	同意	不同意	同意	同意	不同意	同意	同意	同意	同意	同意	同意	同意	同意	同意	同意	同意	同意	不同意	不同意	同意	同意	同意	同意
38719	女	32	初中	普工	汉族	城市	广东-深圳市-龙华区	已婚	非常健康	有，但不清楚例数	不清楚	无人感染	无人感染	以上均无	以上均无	否	非常关注	电视┋官方网站	1		0	非常高	非常高	非常高	同意	同意	同意	同意	同意	同意	同意	同意	同意	同意	同意	同意	同意	同意	同意	同意	同意	同意	同意	同意	同意	同意	同意	同意	同意
34779	男	29	初中	普工	汉族	城市	广东-深圳市-龙华区	已婚	非常健康	无	无人感染	无人感染	无人感染	以上均无	以上均无	否	非常关注	电视┋报刊┋官方网站┋手机社交软件┋亲人/朋友┋新闻客户端┋短视频（抖音、快手等）	1		1	低	非常高	高	同意	同意	同意	不同意	同意	同意	不同意	同意	同意	同意	不同意	同意	同意	同意	同意	同意	同意	同意	同意	同意	不同意	同意	同意	同意	同意
42065	男	27	高中/中专	普工	汉族	城市	重庆-重庆市-江津区	已婚	非常健康	无	无人感染	无人感染	无人感染	以上均无	以上均无	否	非常关注	电视┋官方网站┋手机社交软件┋亲人/朋友┋新闻客户端	1		1	非常低	非常低	非常高	不同意	不知道	不知道	不同意	同意	不知道	不同意	同意	同意	同意	同意	同意	同意	同意	同意	同意	同意	同意	同意	不知道	不知道	同意	同意	同意	同意
35826	女	31	本科	管理	汉族	城市	广东-深圳市-龙华区	已婚	良好	有，100-200例	无人感染	无人感染	不清楚	以上均无	以上均无	否	非常关注	官方网站┋手机社交软件┋亲人/朋友	#VALUE!		1	低	低	不清楚	同意	同意	不同意	不同意	同意	同意	不同意	同意	同意	同意	同意	同意	同意	同意	同意	同意	同意	同意	同意	不同意	不同意	同意	同意	同意	同意
36770	女	36	高中/中专	管理	汉族	城镇	广东-惠州市-惠东县	已婚	非常健康	有，10-100例	无人感染	无人感染	无人感染	以上均无	以上均无	不清楚	非常关注	电视┋官方网站┋亲人/朋友┋新闻客户端┋短视频（抖音、快手等）	1		0	非常低	低	高	同意	不知道	不同意	不知道	同意	不知道	不同意	同意	同意	同意	不知道	不知道	同意	同意	同意	同意	同意	同意	同意	不知道	不知道	同意	同意	同意	不同意
44314	男	28	高中/中专	普工	汉族	城镇	四川-南充市-嘉陵区	已婚	良好	有，10-100例	无人感染	无人感染	无人感染	以上均无	以上均无	不清楚	非常关注	电视┋官方网站┋新闻客户端	1		0	不清楚	低	高	同意	不同意	同意	不同意	同意	同意	不同意	同意	同意	同意	不知道	同意	同意	同意	同意	同意	同意	同意	同意	不同意	不同意	同意	同意	不知道	同意
39488	男	37	初中	普工	汉族	农村	湖北-孝感市-汉川市	已婚	非常健康	有，200例以上	无人感染	无人感染	无人感染	近期有去过湖北┋近期接触过从湖北地区来的人	有居住史	否	非常关注	新闻客户端	#VALUE!		0	低	不清楚	低	不知道	不知道	同意	不同意	同意	同意	不同意	同意	同意	同意	同意	同意	同意	同意	同意	同意	同意	同意	同意	同意	不知道	同意	同意	同意	同意
38865	男	31	研究生及以上	管理	汉族	城市	广东-深圳市-福田区	已婚	良好	有，但不清楚例数	无人感染	无人感染	无人感染	以上均无	以上均无	不清楚	关注	官方网站┋新闻客户端	#VALUE!		0	非常低	低	非常高	同意	不同意	同意	不同意	同意	同意	不同意	同意	同意	同意	同意	不同意	同意	同意	同意	同意	同意	同意	同意	同意	不同意	同意	同意	同意	不同意
38105	女	41	高中/中专	普工	汉族	农村	湖南-常德市-汉寿县	已婚	非常健康	无	无人感染	无人感染	无人感染	以上均无	以上均无	否	关注	电视┋官方网站┋手机社交软件┋新闻客户端	1		1	非常低	非常低	不清楚	同意	同意	同意	不知道	同意	同意	不知道	同意	同意	同意	同意	不同意	同意	同意	同意	同意	同意	同意	同意	同意	不知道	同意	同意	同意	同意
46373	女	37	高中/中专	线长	汉族	城市	湖南-郴州市-资兴市	已婚	非常健康	有，200例以上	无人感染	无人感染	不清楚	以上均无	以上均无	否	非常关注	官方网站┋手机社交软件┋亲人/朋友	#VALUE!		1	非常低	非常低	高	同意	同意	同意	不同意	同意	同意	不同意	同意	同意	同意	同意	同意	同意	同意	同意	同意	同意	同意	同意	不同意	不同意	同意	同意	同意	不同意
38852	男	35	初中	普工	汉族	城市	广东-深圳市-光明区	已婚	良好	无	不清楚	无人感染	不清楚	以上均无	以上均无	否	关注	官方网站┋手机社交软件┋亲人/朋友┋短视频（抖音、快手等）	#VALUE!		1	低	非常低	不清楚	同意	同意	同意	不同意	同意	同意	不同意	同意	同意	不同意	不知道	同意	同意	同意	同意	同意	同意	同意	同意	不同意	不同意	同意	同意	同意	同意
38935	女	32	大专	管理	汉族	城市	广东-深圳市-龙华区	离婚	非常健康	有，但不清楚例数	不清楚	无人感染	不清楚	以上均无	以上均无	不清楚	非常关注	官方网站┋手机社交软件┋新闻客户端	#VALUE!		1	低	高	高	不知道	不知道	同意	不同意	不知道	不同意	不同意	不同意	不同意	同意	不同意	不知道	同意	同意	同意	同意	同意	同意	同意	不同意	不同意	同意	同意	同意	同意
38797	女	40	初中	普工	汉族	城市	广东-深圳市-龙华区	已婚	非常健康	有，10-100例	无人感染	无人感染	无人感染	以上均无	以上均无	否	非常关注	电视┋官方网站┋新闻客户端	1		0	非常低	低	高	同意	同意	同意	不同意	同意	同意	不同意	同意	同意	不同意	不同意	同意	同意	同意	同意	同意	同意	同意	同意	不同意	不同意	同意	同意	同意	同意
35436	男	30	初中	普工	汉族	城镇	江西-宜春市-樟树市	已婚	非常健康	有，10-100例	无人感染	无人感染	不清楚	以上均无	以上均无	否	非常关注	电视┋官方网站┋手机社交软件	1		1	非常低	低	低	同意	同意	不知道	不同意	同意	同意	不同意	同意	同意	不知道	不同意	同意	同意	同意	同意	同意	同意	同意	同意	不知道	不同意	同意	同意	同意	不同意
129634	男	31	本科	管理	汉族	城市	广东-深圳市-龙华区	已婚	良好	有，200例以上	无人感染	无人感染	无人感染	以上均无	以上均无	不清楚	非常关注	电视┋报刊┋官方网站┋手机社交软件┋亲人/朋友┋新闻客户端	1		1	低	低	高	同意	同意	不同意	不同意	同意	同意	不同意	同意	同意	同意	同意	不同意	同意	同意	同意	同意	同意	同意	同意	不同意	不同意	同意	同意	同意	不同意
39541	男	37	本科	普工	汉族	城市	广东-深圳市-龙华区	未婚	非常健康	有，200例以上	无人感染	无人感染	无人感染	以上均无	以上均无	否	非常关注	官方网站	#VALUE!		0	非常低	高	高	同意	同意	同意	不同意	同意	同意	不同意	同意	同意	同意	不同意	同意	同意	同意	同意	同意	同意	同意	同意	不同意	同意	同意	同意	同意	同意
39308	男	26	大专	组长	汉族	城市	广东-深圳市-南山区	已婚	良好	有，200例以上	无人感染	无人感染	不清楚	以上均无	以上均无	不清楚	非常关注	电视┋官方网站┋手机社交软件┋新闻客户端┋短视频（抖音、快手等）	1		1	不清楚	高	高	同意	同意	同意	不同意	同意	不同意	不同意	同意	同意	同意	不同意	同意	同意	同意	同意	同意	同意	同意	同意	不同意	不同意	同意	同意	同意	同意
46659	男	37	初中	普工	汉族	城镇	广东-深圳市-龙华区	已婚	非常健康	有，但不清楚例数	不清楚	无人感染	不清楚	以上均无	以上均无	否	非常关注	电视┋亲人/朋友┋新闻客户端	1		0	非常低	不清楚	不清楚	同意	不知道	不知道	不知道	同意	同意	不同意	同意	同意	同意	不知道	同意	同意	同意	同意	同意	同意	同意	同意	不知道	不知道	同意	同意	不知道	同意
36160	男	36	本科	管理	汉族	城市	广东-深圳市-龙华区	已婚	非常健康	有，200例以上	无人感染	无人感染	无人感染	以上均无	以上均无	否	非常关注	电视┋手机社交软件┋亲人/朋友┋新闻客户端	1		1	非常低	高	低	同意	不同意	不同意	不同意	同意	同意	不同意	同意	同意	同意	同意	同意	同意	同意	同意	同意	同意	同意	同意	不同意	不同意	同意	同意	同意	不同意
37049	女	34	大专	管理	汉族	城镇	广东-东莞市	已婚	良好	有，10-100例	无人感染	无人感染	无人感染	以上均无	以上均无	否	非常关注	电视┋官方网站┋手机社交软件┋亲人/朋友	1		1	高	非常高	低	同意	同意	不同意	不同意	同意	同意	不同意	同意	同意	同意	同意	同意	同意	同意	同意	同意	同意	同意	同意	不知道	不知道	同意	同意	同意	同意
39288	女	34	本科	管理	汉族	城市	天津-天津市-河西区	已婚	良好	有，10-100例	无人感染	无人感染	无人感染	以上均无	以上均无	不清楚	非常关注	手机社交软件┋亲人/朋友┋新闻客户端	#VALUE!		1	低	低	不清楚	同意	同意	同意	不同意	同意	同意	不同意	同意	同意	同意	同意	同意	同意	同意	同意	同意	同意	同意	同意	不同意	不同意	同意	同意	同意	同意
47020	男	26	高中/中专	普工	汉族	城市	广东-深圳市-龙华区	离婚	非常健康	有，但不清楚例数	无人感染	无人感染	无人感染	以上均无	以上均无	否	非常关注	电视┋手机社交软件┋新闻客户端	1		1	高	低	低	同意	同意	同意	不同意	同意	同意	不同意	同意	同意	同意	不同意	同意	同意	同意	同意	同意	同意	同意	同意	同意	不知道	同意	同意	同意	同意
36265	女	30	大专	管理	汉族	城市	广东-深圳市-龙华区	已婚	非常健康	有，200例以上	不清楚	无人感染	无人感染	以上均无	以上均无	否	关注	手机社交软件┋新闻客户端	#VALUE!		1	不清楚	低	低	同意	不知道	不同意	不同意	同意	同意	不同意	同意	同意	同意	同意	不同意	同意	同意	同意	同意	同意	同意	同意	不同意	不同意	同意	同意	同意	同意
38954	男	24	初中	普工	汉族	城市	广东-深圳市-龙华区	已婚	良好	有，但不清楚例数	无人感染	无人感染	无人感染	以上均无	以上均无	否	非常关注	电视┋官方网站┋手机社交软件┋短视频（抖音、快手等）	1		1	低	高	高	同意	同意	同意	同意	同意	同意	同意	同意	同意	同意	同意	同意	同意	同意	同意	同意	同意	同意	同意	不同意	不同意	同意	同意	同意	同意
42603	男	25	本科	管理	汉族	城市	广东-深圳市-龙岗区	已婚	良好	有，200例以上	不清楚	无人感染	无人感染	以上均无	以上均无	不清楚	非常关注	电视┋官方网站┋手机社交软件┋亲人/朋友┋新闻客户端	1		1	低	低	高	同意	同意	不同意	不同意	同意	同意	不同意	同意	同意	同意	同意	同意	同意	同意	同意	同意	同意	同意	同意	不同意	不同意	同意	同意	同意	同意
43635	男	40	高中/中专	普工	汉族	城镇	重庆-重庆市-北碚区	已婚	良好	有，10-100例	无人感染	无人感染	无人感染	以上均无	以上均无	不清楚	关注	手机社交软件┋新闻客户端┋短视频（抖音、快手等）	#VALUE!		1	非常低	高	低	同意	同意	同意	不同意	同意	不同意	不同意	同意	同意	同意	同意	不同意	同意	同意	同意	同意	同意	同意	同意	不知道	不同意	同意	同意	同意	同意
47137	男	40	高中/中专	管理	汉族	城镇	广东-深圳市-龙华区	已婚	非常健康	无	不清楚	不清楚	无人感染	以上均无	以上均无	否	关注	手机社交软件	#VALUE!		1	非常低	高	高	不同意	同意	同意	不同意	同意	同意	不同意	同意	同意	同意	不同意	不同意	同意	同意	同意	同意	同意	同意	同意	不同意	不同意	同意	同意	同意	同意
40265	男	22	大专	管理	汉族	城市	广东-深圳市-宝安区	已婚	非常健康	有，100-200例	无人感染	无人感染	无人感染	以上均无	以上均无	否	非常关注	电视┋官方网站┋新闻客户端	1		0	高	低	非常低	同意	不同意	不同意	不同意	同意	同意	不同意	同意	同意	同意	同意	同意	同意	同意	同意	同意	同意	同意	同意	不同意	不同意	同意	同意	同意	同意
94045	男	21	大专	普工	汉族	城镇	湖南-郴州市-资兴市	离婚	非常健康	有，不到10例	无人感染	无人感染	无人感染	以上均无	以上均无	否	非常关注	电视┋官方网站┋新闻客户端	1		0	非常低	低	高	同意	不同意	同意	不同意	同意	不同意	不同意	同意	同意	同意	不知道	同意	同意	同意	同意	同意	同意	同意	同意	同意	不知道	同意	同意	同意	同意
39573	男	25	高中/中专	管理	汉族	城市	广东-深圳市-龙华区	已婚	良好	有，200例以上	不清楚	无人感染	无人感染	以上均无	以上均无	不清楚	非常关注	新闻客户端	#VALUE!		0	低	低	高	同意	同意	不同意	不同意	同意	同意	不同意	同意	同意	同意	同意	同意	同意	同意	同意	同意	同意	同意	同意	不同意	不同意	同意	同意	同意	同意
47936	男	31	本科	管理	汉族	城市	广东-深圳市-龙岗区	已婚	非常健康	有，200例以上	无人感染	无人感染	无人感染	以上均无	以上均无	否	非常关注	电视┋手机社交软件┋亲人/朋友┋新闻客户端	1		1	低	低	高	同意	同意	不同意	不同意	同意	同意	不同意	同意	同意	同意	同意	同意	同意	同意	同意	同意	同意	同意	同意	不同意	不同意	同意	同意	同意	同意
37468	男	25	高中/中专	普工	汉族	城镇	广东-深圳市-龙华区	已婚	良好	有，但不清楚例数	无人感染	无人感染	无人感染	以上均无	以上均无	否	关注	电视┋报刊┋官方网站┋新闻客户端	1		0	不清楚	低	非常低	同意	不同意	不同意	不同意	同意	不同意	不同意	同意	同意	同意	同意	同意	同意	同意	同意	同意	同意	同意	同意	不同意	不同意	同意	同意	同意	同意
40658	男	31	高中/中专	管理	汉族	城市	广东-深圳市-龙华区	离婚	一般	有，200例以上	无人感染	无人感染	无人感染	以上均无	以上均无	否	关注	官方网站┋手机社交软件┋新闻客户端┋短视频（抖音、快手等）	#VALUE!		1	低	高	不清楚	同意	不知道	不同意	不同意	同意	同意	不同意	同意	同意	同意	不同意	不知道	同意	同意	同意	同意	同意	同意	同意	不知道	不同意	同意	同意	同意	不同意
46783	女	34	研究生及以上	管理	汉族	城市	湖南-娄底市-双峰县	已婚	非常健康	有，但不清楚例数	无人感染	无人感染	无人感染	以上均无	以上均无	否	非常关注	手机社交软件	#VALUE!		1	非常低	低	非常高	同意	同意	同意	不同意	同意	不同意	不同意	同意	同意	同意	同意	同意	同意	同意	同意	同意	同意	同意	同意	不知道	不同意	同意	同意	同意	同意
36756	男	26	大专	管理	汉族	城市	广东-深圳市-龙华区	已婚	非常健康	有，10-100例	无人感染	无人感染	无人感染	以上均无	以上均无	否	非常关注	电视	1		0	非常低	低	高	同意	同意	不同意	不同意	同意	同意	不同意	同意	同意	同意	不同意	同意	同意	同意	同意	同意	同意	同意	同意	不同意	同意	同意	同意	同意	同意
36907	男	28	初中	普工	少数民族：〖侗族〗	农村	贵州-铜仁市-玉屏侗族自治县	已婚	非常健康	无	无人感染	无人感染	无人感染	以上均无	以上均无	否	关注	电视┋手机社交软件┋亲人/朋友	1		1	非常低	低	低	同意	同意	不知道	不同意	同意	同意	不同意	同意	同意	同意	不同意	同意	同意	同意	同意	同意	同意	同意	同意	同意	不同意	不同意	同意	不同意	同意
46837	男	29	初中	普工	汉族	城镇	四川-南充市-南部县	已婚	良好	无	无人感染	无人感染	无人感染	以上均无	以上均无	否	关注	新闻客户端	#VALUE!		0	低	高	高	不知道	不知道	不同意	不同意	不同意	不同意	不同意	不同意	不同意	同意	不同意	不同意	同意	同意	不同意	不知道	不同意	不知道	同意	不知道	不同意	同意	同意	同意	同意
37017	女	24	初中	普工	汉族	城市	广东-深圳市-龙华区	未婚	非常健康	无	无人感染	无人感染	无人感染	以上均无	以上均无	否	关注	电视┋官方网站┋手机社交软件	1		1	非常低	低	高	不同意	不同意	不同意	不同意	同意	不同意	不同意	不同意	不同意	不同意	不同意	不同意	不同意	不同意	不同意	不同意	同意	同意	同意	不同意	同意	同意	同意	不同意	不同意
37203	男	19	初中	普工	汉族	农村	四川-南充市-南部县	已婚	良好	有，但不清楚例数	无人感染	无人感染	无人感染	以上均无	以上均无	否	关注	电视┋官方网站┋手机社交软件┋新闻客户端┋短视频（抖音、快手等）	1		1	非常低	不清楚	不清楚	同意	不知道	不知道	同意	同意	同意	不同意	同意	同意	同意	不知道	不同意	同意	同意	同意	同意	同意	同意	同意	不知道	同意	同意	同意	同意	同意
45955	男	26	初中	普工	汉族	城市	湖南-常德市-鼎城区	已婚	非常健康	有，不到10例	无人感染	无人感染	无人感染	以上均无	以上均无	否	非常关注	电视┋官方网站┋新闻客户端┋短视频（抖音、快手等）	1		0	非常低	低	高	同意	同意	同意	不同意	同意	同意	不同意	同意	同意	同意	同意	同意	同意	同意	同意	同意	同意	同意	同意	不同意	不同意	同意	同意	同意	同意
39722	女	26	大专	管理	汉族	城市	广东-深圳市-龙华区	已婚	非常健康	无	无人感染	无人感染	不清楚	以上均无	以上均无	否	非常关注	报刊┋官方网站	#VALUE!		0	低	高	低	同意	不知道	同意	不同意	同意	同意	不同意	同意	同意	同意	同意	同意	同意	同意	同意	同意	同意	同意	同意	不知道	不知道	同意	同意	同意	同意
35969	男	22	高中/中专	普工	汉族	城市	陕西-西安市-莲湖区	已婚	良好	有，10-100例	不清楚	无人感染	无人感染	以上均无	以上均无	否	非常关注	电视┋新闻客户端┋短视频（抖音、快手等）	1		0	不清楚	低	高	同意	同意	不同意	不同意	同意	同意	不同意	同意	同意	同意	同意	同意	同意	同意	同意	同意	同意	同意	同意	不同意	不同意	同意	同意	同意	同意
36772	男	22	高中/中专	管理	汉族	城市	广东-韶关市-武江区	已婚	良好	有，不到10例	无人感染	无人感染	不清楚	以上均无	以上均无	不清楚	关注	电视┋手机社交软件┋新闻客户端	1		1	非常低	低	高	同意	不同意	不同意	不同意	同意	同意	不同意	同意	同意	同意	同意	同意	同意	同意	同意	同意	同意	同意	同意	不知道	同意	同意	同意	同意	同意
41705	男	28	本科	管理	汉族	城市	山东-烟台市-福山区	已婚	良好	有，10-100例	无人感染	无人感染	无人感染	以上均无	以上均无	否	非常关注	手机社交软件┋新闻客户端	#VALUE!		1	非常低	低	高	同意	同意	同意	不同意	同意	不同意	不同意	同意	同意	同意	同意	不同意	同意	同意	同意	同意	同意	同意	同意	不同意	不同意	同意	同意	同意	不同意
36425	女	41	高中/中专	管理	汉族	城市	江苏-泰州市-靖江市	未婚	良好	有，不到10例	无人感染	无人感染	无人感染	以上均无	以上均无	否	非常关注	电视┋官方网站┋手机社交软件┋亲人/朋友	1		1	非常低	高	低	同意	同意	同意	不同意	同意	同意	不同意	同意	同意	同意	同意	同意	同意	同意	同意	同意	同意	同意	同意	不知道	不知道	同意	同意	同意	同意
49169	女	24	大专	管理	汉族	城市	广东-深圳市-宝安区	已婚	良好	有，200例以上	无人感染	无人感染	无人感染	以上均无	以上均无	否	非常关注	电视┋官方网站┋新闻客户端	1		0	非常高	高	低	同意	同意	同意	同意	同意	同意	不同意	同意	同意	同意	同意	同意	同意	同意	同意	同意	同意	不同意	同意	不同意	不同意	同意	同意	同意	同意
35426	男	37	高中/中专	普工	汉族	城市	广东-深圳市-龙华区	已婚	非常健康	有，200例以上	无人感染	无人感染	不清楚	以上均无	以上均无	否	关注	电视┋手机社交软件┋新闻客户端	1		1	非常低	低	非常高	同意	同意	不同意	不同意	同意	同意	不同意	同意	同意	同意	同意	同意	同意	同意	同意	同意	同意	同意	同意	不同意	不同意	同意	同意	同意	同意
40927	男	29	初中	普工	汉族	城镇	广东-深圳市-龙岗区	已婚	非常健康	无	无人感染	无人感染	无人感染	以上均无	以上均无	否	非常关注	电视┋官方网站┋新闻客户端┋其他：〖早点上班啦〗	1		0	不清楚	不清楚	不清楚	不知道	不知道	不知道	不知道	不知道	不知道	不知道	不知道	不知道	不知道	不知道	不知道	不知道	不知道	不知道	不知道	不知道	不知道	不知道	不知道	不知道	不知道	不知道	同意	不知道
37164	男	31	初中	普工	汉族	城市	广东-深圳市-龙华区	已婚	非常健康	有，200例以上	无人感染	无人感染	无人感染	以上均无	以上均无	否	非常关注	电视┋官方网站┋手机社交软件┋亲人/朋友┋新闻客户端┋短视频（抖音、快手等）	1		1	非常低	低	高	同意	不同意	同意	不同意	同意	同意	不同意	同意	同意	同意	同意	同意	同意	同意	同意	同意	同意	同意	同意	不知道	不同意	同意	同意	同意	同意
37958	男	32	本科	管理	汉族	城市	广东-深圳市-福田区	已婚	非常健康	有，200例以上	无人感染	无人感染	无人感染	以上均无	以上均无	否	关注	电视┋官方网站┋手机社交软件	1		1	低	低	高	同意	同意	不同意	不同意	同意	同意	不同意	同意	同意	同意	同意	同意	同意	同意	同意	同意	同意	同意	同意	不同意	不同意	同意	同意	同意	同意
36261	男	31	高中/中专	普工	汉族	城市	广东-深圳市-龙华区	已婚	非常健康	有，10-100例	无人感染	无人感染	无人感染	以上均无	以上均无	否	非常关注	电视┋官方网站┋手机社交软件┋新闻客户端	1		1	非常低	低	高	同意	同意	同意	不同意	同意	不同意	不同意	同意	同意	同意	不同意	同意	同意	同意	同意	同意	同意	同意	同意	不知道	不知道	同意	同意	同意	不知道
33730	女	28	高中/中专	管理	汉族	城市	湖南-岳阳市-岳阳楼区	已婚	非常健康	无	无人感染	无人感染	无人感染	以上均无	以上均无	否	非常关注	电视┋官方网站┋新闻客户端	1		0	低	高	低	同意	同意	同意	不同意	同意	不同意	不同意	同意	同意	同意	同意	同意	同意	同意	同意	同意	同意	同意	同意	同意	同意	同意	同意	同意	同意
44999	男	38	高中/中专	组长	汉族	城市	广东-深圳市-龙华区	已婚	非常健康	有，200例以上	无人感染	无人感染	无人感染	以上均无	以上均无	否	关注	电视┋官方网站┋新闻客户端	1		0	低	非常低	高	同意	同意	同意	不同意	同意	同意	不同意	同意	同意	同意	不同意	同意	同意	同意	同意	同意	同意	同意	同意	同意	不同意	同意	同意	不同意	不同意
34267	女	33	初中	普工	少数民族：〖苗〗	农村	湖南-怀化市-麻阳苗族自治县	已婚	非常健康	无	无人感染	无人感染	无人感染	以上均无	以上均无	是	非常关注	电视┋官方网站┋手机社交软件	1		1	非常低	高	高	同意	不同意	同意	不同意	同意	不同意	不同意	同意	同意	同意	同意	不同意	同意	同意	同意	同意	同意	同意	同意	不同意	不同意	同意	同意	同意	同意
37029	男	22	本科	管理	汉族	城市	广东-深圳市-龙华区	已婚	非常健康	有，200例以上	无人感染	无人感染	无人感染	以上均无	以上均无	否	非常关注	官方网站┋手机社交软件┋亲人/朋友	#VALUE!		1	低	高	低	同意	不同意	不同意	不同意	同意	不同意	不同意	同意	同意	同意	同意	同意	同意	同意	同意	同意	同意	同意	同意	同意	不同意	同意	同意	同意	同意
36704	男	31	初中	普工	汉族	城市	广东-深圳市-龙华区	未婚	非常健康	无	无人感染	无人感染	无人感染	以上均无	以上均无	否	关注	电视┋官方网站┋手机社交软件	1		1	非常低	低	高	同意	同意	不同意	不同意	同意	不同意	不同意	不同意	不同意	不同意	不同意	不同意	不同意	不同意	不同意	不同意	同意	同意	同意	不同意	同意	同意	同意	不同意	不同意
37381	男	25	小学及以下	普工	汉族	城市	广东-深圳市-龙华区	已婚	非常健康	有，但不清楚例数	不清楚	无人感染	无人感染	以上均无	以上均无	否	关注	手机社交软件┋亲人/朋友┋新闻客户端	#VALUE!		1	低	低	低	同意	不知道	同意	同意	同意	同意	不同意	同意	同意	同意	不同意	同意	同意	同意	同意	同意	同意	同意	同意	不知道	不同意	同意	同意	不同意	同意
38395	男	25	高中/中专	普工	汉族	农村	广西-南宁市-宾阳县	已婚	良好	有，但不清楚例数	无人感染	无人感染	不清楚	以上均无	以上均无	不清楚	非常关注	电视┋手机社交软件┋新闻客户端	1		1	低	低	不清楚	同意	不知道	同意	不同意	同意	不同意	不同意	同意	同意	同意	不同意	同意	同意	同意	同意	同意	同意	同意	同意	不同意	不同意	同意	同意	同意	同意
37581	男	26	初中	普工	汉族	农村	广东-深圳市-龙华区	已婚	良好	无	无人感染	无人感染	不清楚	以上均无	以上均无	否	关注	官方网站┋亲人/朋友┋新闻客户端	#VALUE!		0	非常低	不清楚	不清楚	同意	同意	同意	同意	同意	同意	同意	同意	同意	同意	同意	同意	同意	同意	同意	同意	同意	同意	同意	同意	同意	同意	同意	同意	同意
38975	男	26	大专	管理	汉族	城市	广东-深圳市-龙华区	已婚	良好	有，200例以上	不清楚	无人感染	不清楚	以上均无	以上均无	不清楚	关注	电视┋官方网站┋新闻客户端	1		0	非常高	低	高	同意	不知道	不知道	不同意	同意	不知道	不同意	同意	同意	同意	不同意	同意	同意	同意	同意	同意	同意	同意	同意	不知道	不知道	同意	同意	同意	同意
45448	男	26	高中/中专	管理	汉族	城镇	湖北-十堰市-竹山县	已婚	非常健康	有，不到10例	无人感染	无人感染	无人感染	以上均无	有居住史	否	非常关注	电视┋手机社交软件┋新闻客户端	1		1	非常高	非常高	非常高	同意	同意	同意	同意	同意	同意	同意	同意	同意	同意	同意	同意	同意	同意	同意	同意	同意	同意	同意	同意	同意	同意	同意	同意	同意
38905	男	23	高中/中专	管理	汉族	城市	江西-宜春市-袁州区	已婚	良好	有，200例以上	无人感染	无人感染	不清楚	以上均无	以上均无	否	非常关注	电视┋官方网站┋手机社交软件	1		1	不清楚	低	不清楚	同意	同意	不同意	不同意	同意	不同意	不同意	不知道	同意	同意	同意	同意	同意	同意	同意	同意	同意	同意	同意	同意	不知道	同意	同意	同意	不同意
39227	男	23	本科	普工	汉族	城市	广东-东莞市	已婚	良好	有，10-100例	无人感染	无人感染	无人感染	以上均无	以上均无	不清楚	非常关注	电视┋官方网站	1		0	高	高	高	同意	同意	同意	同意	同意	同意	不同意	同意	同意	同意	同意	同意	同意	同意	同意	同意	同意	同意	同意	同意	不同意	同意	同意	同意	同意
36722	男	26	初中	普工	汉族	农村	江西-赣州市-龙南县	已婚	非常健康	无	无人感染	无人感染	无人感染	以上均无	以上均无	否	非常关注	电视┋手机社交软件┋新闻客户端	1		1	低	低	高	不知道	不知道	同意	不知道	同意	不知道	不同意	同意	同意	同意	不同意	同意	不同意	不知道	不知道	不知道	同意	同意	同意	同意	不知道	同意	同意	同意	同意
40891	男	27	高中/中专	普工	汉族	城市	湖南-湘西土家族苗族自治州-吉首市	已婚	非常健康	无	无人感染	无人感染	无人感染	以上均无	以上均无	否	关注	电视┋手机社交软件┋新闻客户端	1		1	非常低	非常低	非常高	同意	同意	同意	不同意	同意	同意	同意	同意	同意	同意	同意	同意	同意	同意	同意	同意	同意	同意	同意	不同意	不同意	同意	同意	同意	同意
37022	男	26	高中/中专	普工	汉族	城市	湖南-益阳市-赫山区	已婚	非常健康	有，但不清楚例数	无人感染	无人感染	无人感染	以上均无	以上均无	否	非常关注	电视┋官方网站┋手机社交软件	1		1	非常低	非常低	高	同意	同意	同意	不同意	同意	同意	不同意	同意	同意	同意	不同意	同意	同意	同意	同意	同意	同意	同意	同意	同意	同意	同意	同意	同意	同意
41368	男	26	初中	普工	汉族	城镇	湖南-邵阳市-邵阳县	未婚	非常健康	无	无人感染	无人感染	无人感染	以上均无	以上均无	否	非常关注	官方网站	#VALUE!		0	低	低	低	不知道	不知道	不知道	同意	同意	不知道	不同意	同意	同意	同意	不同意	不同意	同意	同意	同意	同意	同意	同意	同意	同意	同意	同意	同意	同意	同意
49686	女	30	初中	普工	汉族	城市	广东-深圳市-龙华区	已婚	非常健康	有，200例以上	不清楚	无人感染	无人感染	以上均无	以上均无	否	关注	手机社交软件┋亲人/朋友┋新闻客户端	#VALUE!		1	非常低	低	高	同意	同意	不知道	不同意	同意	不同意	不同意	同意	同意	同意	同意	同意	同意	同意	同意	同意	同意	同意	同意	同意	不同意	同意	同意	同意	同意
36941	女	26	高中/中专	管理	汉族	农村	湖北-孝感市-云梦县	已婚	非常健康	有，但不清楚例数	不清楚	无人感染	无人感染	近期有去过湖北	有居住史	否	非常关注	电视┋手机社交软件┋短视频（抖音、快手等）	1		1	低	不清楚	不清楚	同意	不知道	不同意	不同意	同意	不知道	不同意	同意	同意	同意	不知道	同意	同意	同意	同意	同意	同意	同意	同意	不知道	不同意	同意	同意	同意	同意
39289	男	35	高中/中专	管理	汉族	农村	江西-宜春市-樟树市	已婚	良好	有，不到10例	无人感染	无人感染	无人感染	以上均无	以上均无	否	非常关注	电视┋报刊┋官方网站┋手机社交软件┋亲人/朋友┋新闻客户端┋短视频（抖音、快手等）	1		1	非常低	不清楚	不清楚	同意	同意	同意	不同意	同意	同意	不同意	同意	同意	同意	同意	同意	同意	同意	同意	同意	同意	同意	同意	同意	同意	同意	同意	同意	同意
35669	男	49	大专	普工	汉族	农村	江西-宜春市-樟树市	已婚	非常健康	无	无人感染	无人感染	无人感染	以上均无	以上均无	否	非常关注	电视┋报刊┋官方网站┋手机社交软件┋亲人/朋友┋新闻客户端	1		1	高	高	高	同意	同意	同意	不同意	同意	不同意	不同意	同意	同意	同意	同意	同意	同意	同意	同意	同意	同意	同意	同意	同意	不同意	同意	同意	同意	同意
38314	男	35	高中/中专	组长	汉族	城市	广东-深圳市-龙华区	已婚	良好	有，200例以上	无人感染	无人感染	无人感染	以上均无	以上均无	不清楚	非常关注	电视┋手机社交软件┋亲人/朋友	1		1	低	高	非常高	同意	同意	不同意	不同意	同意	同意	不同意	同意	同意	同意	同意	同意	同意	同意	同意	同意	同意	同意	同意	不知道	同意	同意	同意	同意	同意
40736	女	50	大专	管理	汉族	城市	广东-东莞市	已婚	非常健康	有，10-100例	无人感染	无人感染	无人感染	以上均无	以上均无	否	关注	官方网站┋手机社交软件┋新闻客户端	#VALUE!		1	非常低	低	低	同意	不知道	同意	不同意	同意	同意	不同意	同意	同意	同意	不同意	同意	同意	同意	同意	同意	同意	同意	同意	不同意	不同意	同意	同意	同意	不知道
40443	女	45	初中	普工	汉族	城镇	河南-信阳市-光山县	已婚	非常健康	有，但不清楚例数	无人感染	无人感染	无人感染	以上均无	以上均无	不清楚	非常关注	电视┋手机社交软件┋短视频（抖音、快手等）	1		1	非常低	不清楚	非常高	同意	同意	同意	不知道	不知道	不知道	不同意	不知道	同意	同意	不知道	不同意	不知道	不知道	不知道	同意	同意	同意	同意	同意	不知道	同意	同意	同意	同意
35238	女	28	高中/中专	管理	汉族	城市	广东-惠州市-惠阳区	已婚	非常健康	有，但不清楚例数	无人感染	无人感染	无人感染	以上均无	以上均无	否	非常关注	官方网站┋手机社交软件┋新闻客户端	#VALUE!		1	非常低	低	高	同意	不同意	同意	不同意	同意	同意	不同意	同意	同意	同意	不同意	同意	同意	同意	同意	同意	同意	同意	同意	不同意	不同意	同意	同意	同意	同意
38796	男	35	大专	普工	汉族	城市	广东-深圳市-龙华区	已婚	非常健康	有，但不清楚例数	不清楚	无人感染	不清楚	以上均无	以上均无	否	非常关注	电视┋报刊┋官方网站┋新闻客户端┋短视频（抖音、快手等）	1		0	低	高	高	同意	不知道	不知道	不知道	同意	同意	不同意	同意	同意	同意	不知道	同意	同意	同意	同意	同意	同意	同意	同意	不同意	不同意	同意	同意	同意	同意
36336	女	33	初中	普工	汉族	农村	广东-深圳市-龙华区	已婚	非常健康	无	无人感染	无人感染	无人感染	以上均无	以上均无	否	非常关注	电视┋报刊┋官方网站┋手机社交软件┋亲人/朋友┋新闻客户端┋短视频（抖音、快手等）	1		1	非常低	高	低	同意	同意	同意	同意	同意	同意	不同意	同意	不同意	同意	同意	不同意	同意	同意	同意	同意	同意	不同意	同意	同意	同意	同意	同意	同意	同意
40140	男	33	大专	组长	汉族	农村	广东-梅州市-五华县	已婚	非常健康	无	无人感染	无人感染	无人感染	以上均无	以上均无	否	非常关注	电视┋官方网站┋手机社交软件	1		1	非常低	非常高	非常低	同意	同意	同意	不同意	同意	不同意	不同意	同意	同意	同意	同意	不同意	同意	同意	同意	同意	同意	同意	同意	不同意	不同意	同意	同意	同意	同意
38010	男	30	高中/中专	管理	汉族	城市	广东-深圳市-龙华区	已婚	非常健康	有，不到10例	无人感染	无人感染	无人感染	以上均无	以上均无	否	非常关注	官方网站┋手机社交软件┋新闻客户端┋短视频（抖音、快手等）	#VALUE!		1	非常低	非常低	高	同意	不同意	同意	不同意	不同意	同意	不同意	同意	同意	同意	不同意	不同意	同意	同意	同意	同意	同意	不同意	不同意	不同意	不同意	同意	同意	同意	同意
38030	男	41	高中/中专	普工	汉族	城镇	广东-深圳市-龙华区	已婚	良好	有，100-200例	无人感染	无人感染	无人感染	以上均无	以上均无	否	非常关注	电视┋官方网站┋新闻客户端	1		0	非常低	低	高	同意	同意	同意	不同意	同意	同意	不同意	同意	同意	同意	不同意	不同意	同意	同意	同意	同意	同意	同意	同意	同意	不同意	同意	同意	不同意	同意
36418	男	25	高中/中专	普工	汉族	城镇	广东-深圳市-龙华区	已婚	非常健康	无	无人感染	无人感染	无人感染	以上均无	以上均无	否	关注	官方网站	#VALUE!		0	非常低	低	非常高	同意	同意	同意	同意	同意	同意	同意	同意	同意	同意	同意	同意	同意	同意	同意	同意	同意	同意	同意	同意	同意	同意	同意	同意	同意
43076	男	35	大专	管理	汉族	城市	湖北-孝感市-大悟县	已婚	良好	有，100-200例	无人感染	无人感染	无人感染	近期有去过湖北	有居住史	否	非常关注	电视┋官方网站┋亲人/朋友	1		0	低	低	不清楚	同意	不同意	同意	不同意	同意	同意	不同意	同意	同意	同意	不知道	同意	同意	同意	同意	同意	同意	同意	同意	不同意	不同意	同意	同意	同意	同意
36004	女	40	本科	管理	汉族	城市	广东-佛山市-南海区	已婚	非常健康	有，10-100例	无人感染	无人感染	无人感染	以上均无	以上均无	不清楚	非常关注	官方网站┋手机社交软件┋新闻客户端	#VALUE!		1	非常低	低	高	同意	不同意	同意	不同意	同意	同意	不同意	同意	同意	同意	同意	同意	同意	同意	同意	同意	同意	同意	同意	不同意	不同意	同意	同意	同意	同意
37852	男	31	高中/中专	管理	汉族	城市	湖北-襄阳市-老河口市	已婚	良好	有，200例以上	有人确诊感染	无人感染	无人感染	近期有去过湖北	有居住史	否	非常关注	电视┋官方网站┋新闻客户端	1		0	非常高	高	高	同意	同意	不同意	不同意	同意	同意	不同意	同意	同意	同意	同意	同意	同意	同意	同意	同意	同意	同意	同意	不同意	不同意	同意	同意	同意	同意
41925	男	30	高中/中专	管理	汉族	城市	广东-深圳市-龙华区	已婚	非常健康	有，但不清楚例数	无人感染	无人感染	无人感染	以上均无	以上均无	否	非常关注	电视┋官方网站┋新闻客户端	1		0	非常低	高	高	同意	同意	同意	不同意	同意	不同意	不同意	同意	同意	同意	不同意	不同意	同意	同意	同意	同意	同意	同意	同意	同意	不同意	同意	同意	同意	同意
39824	男	38	高中/中专	管理	汉族	城市	广东-深圳市-龙华区	已婚	非常健康	有，200例以上	无人感染	无人感染	无人感染	以上均无	以上均无	否	非常关注	电视┋官方网站┋手机社交软件	1		1	非常低	低	高	同意	同意	同意	不同意	同意	同意	不同意	同意	同意	同意	不同意	同意	同意	同意	同意	同意	同意	同意	同意	不知道	不同意	同意	同意	同意	同意
42833	女	32	高中/中专	普工	汉族	农村	湖北-荆州市-松滋市	已婚	非常健康	有，10-100例	无人感染	无人感染	无人感染	近期有去过湖北	有居住史	否	非常关注	电视┋官方网站┋手机社交软件	1		1	低	低	低	同意	同意	不同意	不同意	同意	不同意	不同意	同意	同意	同意	同意	同意	同意	同意	同意	同意	同意	同意	同意	同意	不同意	同意	同意	同意	同意
41474	男	40	高中/中专	组长	汉族	城市	湖南-岳阳市-君山区	已婚	非常健康	有，200例以上	无人感染	无人感染	无人感染	以上均无	以上均无	不清楚	非常关注	手机社交软件	#VALUE!		1	非常低	低	非常高	同意	不同意	同意	不同意	同意	同意	不同意	同意	同意	同意	同意	同意	同意	同意	同意	同意	同意	同意	同意	同意	不同意	同意	同意	同意	同意
37394	男	37	初中	普工	汉族	城市	广东-深圳市-龙华区	已婚	良好	有，但不清楚例数	无人感染	无人感染	无人感染	以上均无	以上均无	否	非常关注	电视┋官方网站┋新闻客户端	1		0	非常低	不清楚	不清楚	同意	不知道	同意	不同意	同意	同意	不同意	同意	同意	同意	不同意	同意	同意	同意	同意	同意	同意	同意	同意	不知道	不知道	同意	同意	同意	同意
41726	男	32	本科	管理	汉族	城市	江西-南昌市-南昌县	未婚	非常健康	有，200例以上	无人感染	无人感染	无人感染	以上均无	以上均无	不清楚	非常关注	电视┋手机社交软件┋亲人/朋友┋其他：〖电台广播〗	1		1	非常低	非常低	非常高	同意	同意	不同意	不同意	同意	不同意	不同意	同意	同意	同意	同意	同意	同意	同意	同意	同意	同意	同意	同意	不同意	不同意	同意	同意	同意	不同意
36964	男	27	初中	普工	汉族	农村	新疆-阿拉尔市	已婚	非常健康	无	无人感染	无人感染	无人感染	以上均无	以上均无	否	非常关注	电视┋报刊┋官方网站┋手机社交软件┋亲人/朋友┋新闻客户端┋短视频（抖音、快手等）	1		1	非常低	高	低	同意	同意	同意	不同意	同意	同意	不同意	同意	同意	同意	不同意	同意	不同意	同意	同意	同意	同意	同意	同意	同意	同意	同意	同意	同意	同意
41425	男	28	初中	普工	汉族	农村	广东-深圳市-龙华区	已婚	良好	无	无人感染	无人感染	不清楚	以上均无	以上均无	否	非常关注	电视┋官方网站┋手机社交软件┋亲人/朋友┋新闻客户端┋其他：〖dhe〗	1		1	非常低	不清楚	非常高	同意	同意	同意	同意	不知道	同意	同意	同意	同意	同意	同意	同意	同意	同意	同意	同意	不同意	同意	同意	同意	不同意	同意	同意	同意	同意
119047	男	30	初中	普工	汉族	农村	湖南-怀化市-洪江市	已婚	良好	无	不清楚	不清楚	不清楚	以上均无	以上均无	否	不关注	电视┋官方网站┋手机社交软件┋短视频（抖音、快手等）┋其他：〖都有关注〗	1		1	不清楚	不清楚	不清楚	不知道	不知道	不知道	不知道	不知道	不知道	不知道	不知道	不知道	不知道	不知道	不知道	不知道	不知道	不知道	不知道	不知道	不知道	不知道	不知道	不知道	不知道	不知道	不知道	不知道
136345	男	30	高中/中专	普工	汉族	城镇	广东-深圳市-龙华区	已婚	非常健康	无	无人感染	无人感染	无人感染	以上均无	以上均无	否	关注	官方网站	#VALUE!		0	非常低	非常低	非常高	同意	同意	同意	同意	同意	同意	同意	同意	同意	同意	同意	同意	同意	同意	同意	同意	同意	同意	同意	同意	同意	同意	同意	同意	同意
36563	男	31	小学及以下	普工	汉族	农村	广东-深圳市-龙华区	已婚	非常健康	无	无人感染	无人感染	无人感染	以上均无	以上均无	否	非常关注	电视┋报刊┋官方网站┋手机社交软件┋新闻客户端┋其他：〖微信〗	1		1	低	低	高	同意	同意	同意	同意	不同意	不同意	不同意	同意	同意	同意	不同意	不同意	同意	不知道	不同意	不同意	同意	同意	同意	同意	同意	同意	同意	同意	同意
36742	男	30	高中/中专	普工	汉族	城市	广东-深圳市-龙华区	已婚	非常健康	无	无人感染	无人感染	无人感染	以上均无	以上均无	不清楚	关注	官方网站	#VALUE!		0	不清楚	不清楚	不清楚	不知道	同意	同意	不知道	不知道	不知道	不同意	同意	不知道	不知道	不知道	不同意	同意	不知道	不知道	不知道	同意	同意	同意	不知道	不知道	同意	同意	同意	不知道
36759	男	30	大专	组长	汉族	城镇	北京-北京市-通州区	已婚	非常健康	有，但不清楚例数	不清楚	无人感染	无人感染	以上均无	以上均无	否	非常关注	电视┋官方网站┋新闻客户端	1		0	非常低	高	非常高	同意	不知道	不知道	不知道	同意	同意	不同意	同意	同意	同意	同意	不知道	同意	同意	同意	同意	同意	同意	同意	不知道	不知道	同意	同意	同意	不知道
44117	男	29	高中/中专	普工	汉族	城市	广东-深圳市-龙华区	已婚	非常健康	有，但不清楚例数	不清楚	无人感染	无人感染	以上均无	以上均无	否	非常关注	官方网站┋新闻客户端┋短视频（抖音、快手等）	#VALUE!		0	不清楚	不清楚	不清楚	同意	同意	同意	不同意	同意	不知道	不同意	同意	同意	同意	不知道	不同意	同意	同意	同意	同意	同意	同意	同意	不同意	不知道	同意	同意	同意	同意
40419	男	29	初中	普工	汉族	农村	广东-深圳市-龙华区	已婚	非常健康	无	不清楚	无人感染	无人感染	以上均无	以上均无	不清楚	非常关注	手机社交软件	#VALUE!		1	非常低	非常低	非常低	不知道	不知道	不知道	不知道	不知道	不知道	同意	同意	不知道	同意	同意	同意	不知道	不知道	不知道	同意	同意	不同意	同意	不知道	不同意	不知道	同意	同意	同意
42082	女	40	高中/中专	普工	汉族	城市	广东-深圳市-龙华区	已婚	非常健康	有，200例以上	无人感染	无人感染	无人感染	以上均无	以上均无	否	非常关注	官方网站	#VALUE!		0	低	非常高	低	同意	同意	不同意	不同意	同意	同意	不同意	同意	同意	同意	同意	同意	同意	同意	同意	同意	同意	同意	同意	不同意	不同意	同意	同意	同意	同意
42717	女	31	初中	普工	汉族	城镇	广东-深圳市-龙华区	已婚	良好	有，但不清楚例数	不清楚	无人感染	不清楚	以上均无	以上均无	不清楚	非常关注	新闻客户端	#VALUE!		0	不清楚	不清楚	高	同意	不同意	不同意	不同意	同意	同意	不同意	同意	同意	同意	同意	不知道	同意	同意	同意	同意	同意	同意	同意	不知道	不知道	同意	同意	同意	同意
40585	男	30	初中	普工	汉族	农村	广东-茂名市-化州市	已婚	非常健康	无	无人感染	无人感染	无人感染	以上均无	以上均无	否	非常关注	电视┋官方网站┋手机社交软件┋新闻客户端	1		1	高	高	高	同意	不知道	不知道	不同意	同意	不同意	不同意	同意	同意	同意	不同意	不同意	同意	同意	同意	同意	同意	不同意	同意	不同意	不同意	同意	同意	同意	同意
38312	女	34	本科	管理	汉族	城市	河南-郑州市-二七区	未婚	非常健康	有，10-100例	不清楚	无人感染	无人感染	以上均无	以上均无	否	关注	电视┋新闻客户端	1		0	非常低	低	高	同意	同意	不同意	不同意	同意	不同意	不同意	同意	同意	同意	同意	同意	同意	同意	同意	同意	同意	同意	同意	不同意	不知道	同意	同意	同意	不知道
54155	女	45	高中/中专	普工	汉族	农村	广东-深圳市-罗湖区	已婚	非常健康	有，但不清楚例数	无人感染	无人感染	无人感染	以上均无	以上均无	否	非常关注	官方网站┋新闻客户端┋短视频（抖音、快手等）	#VALUE!		0	非常低	低	不清楚	同意	不同意	同意	不同意	同意	同意	不同意	同意	同意	同意	不同意	同意	同意	同意	同意	同意	同意	同意	同意	不知道	不知道	同意	同意	同意	同意
36200	女	43	高中/中专	普工	汉族	城市	湖北-荆门市-掇刀区	已婚	非常健康	有，200例以上	无人感染	无人感染	无人感染	近期有去过湖北	有旅行史	否	非常关注	电视┋官方网站┋手机社交软件┋新闻客户端	1		1	非常低	低	高	同意	同意	不同意	不同意	同意	同意	不同意	同意	同意	同意	不同意	同意	同意	同意	同意	同意	同意	同意	同意	不同意	不同意	同意	同意	同意	同意
47237	男	43	初中	普工	汉族	城市	江西-萍乡市-安源区	已婚	良好	有，不到10例	无人感染	无人感染	无人感染	以上均无	以上均无	否	非常关注	电视┋报刊┋手机社交软件	1		1	非常低	非常低	非常高	同意	同意	同意	不同意	同意	同意	不同意	同意	同意	同意	不知道	同意	同意	同意	同意	同意	同意	同意	同意	不知道	不知道	同意	同意	同意	同意
44491	女	38	初中	普工	少数民族：〖壮族〗	城镇	广西-南宁市-上林县	已婚	非常健康	有，但不清楚例数	无人感染	无人感染	无人感染	以上均无	以上均无	不清楚	非常关注	官方网站┋亲人/朋友	#VALUE!		0	低	低	不清楚	同意	同意	同意	不同意	同意	同意	不同意	同意	同意	同意	同意	同意	同意	同意	同意	同意	同意	同意	同意	同意	不知道	同意	同意	同意	同意
42636	男	47	初中	普工	汉族	城市	广东-深圳市-龙华区	已婚	良好	有，但不清楚例数	不清楚	无人感染	无人感染	以上均无	以上均无	不清楚	非常关注	电视┋官方网站┋新闻客户端┋短视频（抖音、快手等）	1		0	低	非常高	非常低	同意	不同意	不同意	不同意	同意	同意	不同意	同意	同意	同意	同意	同意	同意	同意	同意	同意	同意	同意	同意	不同意	不同意	同意	同意	同意	同意
34644	男	33	高中/中专	管理	汉族	城市	广东-深圳市-龙华区	已婚	非常健康	有，200例以上	无人感染	无人感染	无人感染	以上均无	以上均无	否	关注	电视┋官方网站┋亲人/朋友	1		0	非常低	低	低	同意	同意	不同意	不同意	同意	同意	不同意	同意	同意	同意	不同意	同意	同意	同意	同意	同意	同意	同意	同意	同意	不同意	同意	同意	同意	同意
39748	女	44	本科	普工	汉族	城市	广东-深圳市-龙华区	未婚	非常健康	有，200例以上	无人感染	无人感染	无人感染	以上均无	以上均无	否	非常关注	电视┋报刊┋官方网站	1		0	非常低	低	高	同意	同意	同意	不同意	同意	同意	同意	同意	同意	同意	同意	同意	同意	同意	同意	同意	同意	同意	同意	不同意	不同意	同意	同意	同意	同意
47369	男	43	高中/中专	管理	汉族	城市	广东-珠海市-斗门区	已婚	良好	有，10-100例	无人感染	无人感染	无人感染	以上均无	以上均无	不清楚	非常关注	电视┋官方网站┋手机社交软件┋新闻客户端	1		1	不清楚	高	低	同意	同意	同意	不同意	同意	同意	不同意	不同意	同意	同意	不同意	同意	同意	同意	同意	同意	同意	同意	同意	不同意	不同意	同意	同意	同意	同意
43451	男	46	大专	管理	汉族	农村	广东-惠州市-博罗县	已婚	良好	有，10-100例	无人感染	无人感染	无人感染	以上均无	以上均无	否	非常关注	电视┋官方网站	1		0	非常低	低	高	同意	同意	同意	不同意	同意	不同意	不同意	同意	同意	同意	不同意	不同意	同意	同意	同意	同意	同意	同意	同意	不知道	不知道	同意	同意	不同意	不同意
36743	男	30	本科	管理	汉族	城市	陕西-汉中市-汉台区	已婚	良好	有，不到10例	无人感染	无人感染	无人感染	以上均无	以上均无	否	非常关注	电视┋官方网站┋手机社交软件	1		1	非常低	非常低	高	同意	同意	不同意	不同意	同意	同意	不同意	同意	同意	同意	同意	同意	同意	同意	同意	同意	同意	同意	同意	同意	同意	同意	同意	同意	同意
38065	女	50	初中	普工	汉族	城市	广东-深圳市-宝安区	已婚	非常健康	无	无人感染	无人感染	无人感染	以上均无	以上均无	否	关注	官方网站	#VALUE!		0	低	低	低	同意	同意	同意	同意	同意	同意	同意	同意	同意	同意	同意	同意	同意	同意	同意	同意	同意	同意	同意	同意	同意	同意	同意	不同意	不同意
48806	男	50	高中/中专	普工	汉族	城市	广东-深圳市-龙华区	已婚	非常健康	有，但不清楚例数	无人感染	无人感染	无人感染	以上均无	以上均无	否	非常关注	电视┋手机社交软件┋亲人/朋友	1		1	低	低	高	同意	不同意	同意	不同意	同意	不同意	不同意	同意	同意	同意	不同意	同意	同意	同意	同意	同意	同意	同意	同意	不同意	不同意	同意	同意	同意	同意
36984	女	33	大专	管理	汉族	城市	广东-深圳市-龙华区	已婚	非常健康	有，200例以上	无人感染	无人感染	无人感染	以上均无	以上均无	否	非常关注	电视┋官方网站┋新闻客户端	1		0	高	非常高	低	同意	同意	同意	不同意	同意	同意	不同意	同意	同意	同意	同意	同意	同意	同意	同意	同意	同意	同意	同意	同意	不知道	同意	同意	同意	同意
36285	男	32	初中	普工	汉族	城市	广东-深圳市-龙华区	已婚	非常健康	有，但不清楚例数	不清楚	无人感染	无人感染	以上均无	以上均无	否	非常关注	电视┋报刊┋手机社交软件	1		1	不清楚	不清楚	高	同意	不同意	不同意	不同意	不知道	不同意	不同意	同意	同意	同意	不同意	不同意	同意	不同意	同意	同意	同意	同意	同意	不同意	不同意	同意	同意	不同意	不知道
35136	女	33	初中	普工	少数民族：〖壮族〗	城市	广东-深圳市-龙华区	已婚	良好	有，但不清楚例数	无人感染	无人感染	无人感染	以上均无	以上均无	否	非常关注	电视┋官方网站┋手机社交软件┋新闻客户端	1		1	非常低	不清楚	不清楚	同意	同意	不同意	同意	同意	同意	不同意	同意	同意	同意	不同意	同意	同意	同意	同意	同意	同意	同意	同意	不知道	不知道	同意	同意	同意	同意
36901	男	30	高中/中专	组长	汉族	农村	江西-上饶市-鄱阳县	离婚	非常健康	有，但不清楚例数	无人感染	无人感染	无人感染	以上均无	以上均无	不清楚	非常关注	亲人/朋友┋新闻客户端┋短视频（抖音、快手等）	#VALUE!		0	非常低	不清楚	非常低	同意	不知道	同意	不同意	同意	不同意	不同意	同意	同意	同意	同意	同意	同意	同意	同意	同意	同意	不同意	同意	不同意	不同意	同意	同意	同意	同意
47051	男	33	研究生及以上	管理	汉族	城市	广西-玉林市-玉州区	已婚	良好	有，不到10例	无人感染	无人感染	无人感染	以上均无	以上均无	不清楚	非常关注	电视┋报刊┋官方网站┋手机社交软件┋亲人/朋友┋新闻客户端	1		1	低	高	高	同意	不同意	同意	不同意	同意	同意	不同意	同意	同意	同意	不同意	同意	同意	同意	同意	同意	同意	同意	同意	不知道	不同意	同意	同意	同意	同意
38179	男	30	初中	普工	少数民族：〖土家族〗	农村	湖北-恩施土家族苗族自治州-巴东县	已婚	非常健康	有，但不清楚例数	无人感染	无人感染	无人感染	近期有去过湖北┋近期接触过从湖北地区来的人	有居住史	否	非常关注	电视┋手机社交软件┋亲人/朋友	1		1	非常高	非常高	非常低	同意	不同意	同意	不同意	同意	不同意	不同意	同意	同意	同意	不同意	同意	同意	同意	同意	同意	同意	同意	同意	不知道	不知道	同意	同意	同意	同意
35466	男	28	小学及以下	普工	汉族	农村	广东-深圳市-龙华区	已婚	良好	有，但不清楚例数	不清楚	无人感染	无人感染	以上均无	以上均无	不清楚	非常关注	电视┋官方网站┋新闻客户端	1		0	非常高	非常低	非常高	同意	同意	同意	不同意	同意	同意	不同意	同意	同意	同意	同意	同意	同意	同意	同意	同意	同意	同意	同意	同意	同意	同意	同意	同意	同意
39268	男	32	本科	管理	汉族	农村	广东-深圳市-龙华区	其他	非常健康	有，但不清楚例数	无人感染	无人感染	无人感染	以上均无	以上均无	否	非常关注	电视┋报刊┋官方网站┋手机社交软件┋亲人/朋友┋新闻客户端┋短视频（抖音、快手等）	1		1	非常低	低	高	同意	同意	不同意	不知道	同意	不知道	不同意	同意	同意	同意	不知道	同意	同意	同意	同意	同意	同意	同意	同意	不知道	不同意	同意	同意	不同意	不知道
35537	男	31	小学及以下	普工	汉族	农村	江西-吉安市-永新县	已婚	良好	有，但不清楚例数	无人感染	无人感染	不清楚	以上均无	以上均无	不清楚	非常关注	电视┋手机社交软件┋亲人/朋友	1		1	非常低	低	高	同意	同意	同意	不同意	同意	同意	不同意	同意	同意	同意	同意	同意	同意	同意	同意	同意	同意	同意	同意	不同意	不同意	同意	同意	同意	不同意
35219	男	28	小学及以下	普工	汉族	城市	广东-深圳市-龙华区	未婚	良好	有，200例以上	不清楚	无人感染	无人感染	以上均无	以上均无	不清楚	非常关注	手机社交软件┋亲人/朋友┋新闻客户端	#VALUE!		1	非常高	非常高	非常高	同意	同意	不同意	不同意	同意	不同意	不同意	同意	同意	同意	同意	不同意	同意	同意	同意	同意	同意	同意	同意	同意	不同意	同意	同意	同意	同意
40596	女	31	初中	普工	汉族	城市	广东-深圳市-龙华区	已婚	良好	有，不到10例	无人感染	无人感染	无人感染	以上均无	以上均无	否	关注	手机社交软件	#VALUE!		1	非常高	非常高	非常高	不知道	不同意	同意	不同意	不知道	不知道	不同意	同意	不知道	不知道	不知道	不同意	同意	同意	同意	同意	同意	同意	同意	不同意	不同意	同意	同意	同意	同意
41305	女	33	小学及以下	普工	汉族	城镇	广东-茂名市-信宜市	已婚	良好	有，不到10例	不清楚	无人感染	不清楚	以上均无	以上均无	否	非常关注	电视┋手机社交软件┋新闻客户端	1		1	非常高	非常高	低	同意	同意	同意	不同意	同意	同意	不同意	同意	同意	同意	不同意	不同意	同意	同意	同意	同意	同意	同意	同意	不知道	同意	不同意	同意	同意	同意
38011	男	30	初中	普工	汉族	城市	广东-广州市-白云区	已婚	良好	有，但不清楚例数	不清楚	无人感染	不清楚	以上均无	以上均无	不清楚	非常关注	官方网站┋手机社交软件┋新闻客户端	#VALUE!		1	低	高	高	同意	同意	同意	不同意	同意	同意	不同意	同意	同意	同意	同意	同意	同意	同意	同意	同意	同意	同意	同意	不同意	不同意	同意	同意	同意	同意
41576	男	37	高中/中专	普工	汉族	城市	广东-深圳市-龙华区	已婚	良好	有，100-200例	无人感染	无人感染	无人感染	以上均无	以上均无	否	非常关注	电视┋手机社交软件┋亲人/朋友	1		1	低	非常低	非常低	同意	同意	同意	不同意	同意	同意	不同意	同意	同意	同意	同意	同意	同意	同意	同意	同意	同意	同意	同意	不知道	不同意	同意	同意	同意	同意
35386	女	32	初中	普工	汉族	城镇	湖南-永州市-道县	离婚	非常健康	无	无人感染	无人感染	无人感染	以上均无	以上均无	否	非常关注	电视┋官方网站┋手机社交软件	1		1	非常高	低	高	不同意	同意	不同意	不同意	同意	不同意	不同意	同意	同意	同意	同意	不同意	同意	同意	同意	同意	同意	不同意	同意	不同意	不同意	同意	同意	同意	同意
43571	女	37	高中/中专	普工	汉族	城市	广东-深圳市-龙华区	已婚	一般	有，10-100例	无人感染	无人感染	无人感染	以上均无	以上均无	否	非常关注	官方网站┋短视频（抖音、快手等）	#VALUE!		0	低	高	非常低	同意	不知道	同意	不同意	同意	同意	同意	同意	同意	同意	同意	同意	同意	同意	不同意	同意	同意	同意	同意	同意	不同意	同意	同意	同意	不知道
36645	女	30	初中	普工	汉族	城市	广东-深圳市-龙华区	已婚	非常健康	有，不到10例	无人感染	无人感染	无人感染	以上均无	以上均无	否	非常关注	电视┋官方网站┋手机社交软件	1		1	非常低	高	低	同意	同意	同意	不同意	同意	同意	不同意	同意	同意	同意	不同意	同意	同意	同意	同意	同意	同意	同意	同意	同意	不同意	同意	同意	同意	同意
33650	女	32	高中/中专	普工	汉族	农村	江西-九江市-都昌县	已婚	良好	有，10-100例	无人感染	无人感染	无人感染	近期有去过动物交易市场	以上均无	否	非常关注	官方网站┋手机社交软件┋亲人/朋友	#VALUE!		1	低	低	低	同意	不同意	不同意	不同意	同意	同意	不同意	同意	同意	同意	同意	同意	同意	同意	同意	同意	同意	同意	同意	同意	不同意	同意	同意	同意	同意
36956	男	28	高中/中专	普工	汉族	城市	广东-深圳市-龙华区	已婚	非常健康	有，但不清楚例数	不清楚	无人感染	无人感染	以上均无	以上均无	否	非常关注	电视┋官方网站┋手机社交软件	1		1	不清楚	高	高	同意	不同意	不同意	不同意	不知道	不同意	不同意	同意	同意	同意	不同意	不同意	同意	不同意	同意	同意	同意	同意	同意	不同意	不同意	同意	同意	不同意	不同意
36493	男	33	初中	普工	汉族	城市	广东-深圳市-龙华区	已婚	非常健康	无	无人感染	无人感染	无人感染	以上均无	以上均无	否	非常关注	亲人/朋友┋新闻客户端┋短视频（抖音、快手等）	#VALUE!		0	低	低	高	同意	同意	同意	不同意	同意	同意	不同意	同意	同意	同意	同意	同意	同意	同意	同意	同意	同意	同意	同意	不同意	不同意	同意	同意	同意	同意
37153	女	31	本科	管理	汉族	城市	台湾-桃园市-杨梅市	已婚	非常健康	无	无人感染	无人感染	无人感染	以上均无	以上均无	否	非常关注	电视┋官方网站┋手机社交软件┋新闻客户端	1		1	非常低	低	高	同意	同意	不同意	不同意	同意	同意	不同意	同意	同意	同意	同意	同意	同意	同意	同意	同意	同意	同意	同意	不同意	同意	同意	同意	同意	同意
38559	女	35	初中	普工	少数民族：〖壮族〗	城市	广东-深圳市-龙华区	已婚	良好	有，但不清楚例数	无人感染	无人感染	无人感染	以上均无	以上均无	否	非常关注	电视┋官方网站┋手机社交软件┋新闻客户端	1		1	非常低	不清楚	不清楚	同意	同意	不同意	不同意	同意	同意	不同意	同意	同意	同意	不同意	同意	同意	同意	同意	同意	同意	同意	同意	不知道	不知道	同意	同意	同意	同意
37444	男	32	小学及以下	普工	汉族	农村	湖南-郴州市-桂东县	已婚	良好	无	不清楚	无人感染	无人感染	以上均无	以上均无	否	非常关注	短视频（抖音、快手等）	#VALUE!		0	不清楚	不清楚	不清楚	不知道	不知道	不知道	不知道	不知道	不知道	不同意	不知道	不知道	不知道	不同意	不知道	同意	同意	同意	同意	同意	同意	同意	不知道	不知道	同意	同意	同意	同意
37950	女	32	高中/中专	普工	汉族	城市	广东-深圳市-龙华区	已婚	非常健康	有，10-100例	无人感染	无人感染	无人感染	以上均无	以上均无	是	非常关注	官方网站┋手机社交软件┋新闻客户端	#VALUE!		1	非常低	低	非常高	同意	同意	不同意	不同意	同意	不同意	不同意	同意	同意	同意	同意	同意	同意	同意	同意	同意	同意	同意	同意	不同意	不同意	同意	同意	同意	不同意
34933	男	39	本科	管理	汉族	城市	广东-深圳市-龙华区	已婚	非常健康	有，但不清楚例数	无人感染	无人感染	无人感染	以上均无	以上均无	否	非常关注	电视┋手机社交软件┋新闻客户端	1		1	高	非常低	高	同意	同意	同意	不同意	同意	同意	不同意	同意	同意	同意	同意	同意	同意	同意	同意	同意	同意	同意	同意	同意	同意	同意	同意	同意	同意
37666	女	29	高中/中专	管理	汉族	农村	广东-深圳市-龙华区	已婚	良好	有，但不清楚例数	不清楚	无人感染	不清楚	以上均无	以上均无	否	关注	手机社交软件┋亲人/朋友┋新闻客户端┋短视频（抖音、快手等）	#VALUE!		1	高	高	低	同意	不同意	不同意	不同意	同意	同意	不同意	不同意	同意	同意	同意	不同意	同意	同意	同意	同意	同意	同意	同意	同意	同意	同意	同意	同意	同意
35641	男	31	高中/中专	组长	少数民族：〖侗族〗	城市	湖南-怀化市-洪江市	已婚	良好	无	无人感染	无人感染	无人感染	以上均无	以上均无	否	关注	官方网站	#VALUE!		0	非常低	低	高	同意	不同意	同意	不同意	同意	不同意	不同意	不同意	同意	不同意	不同意	不知道	同意	不同意	不同意	不同意	不同意	不同意	同意	不同意	不同意	同意	不同意	同意	同意
37475	男	33	小学及以下	普工	汉族	农村	广东-深圳市-龙华区	已婚	良好	有，但不清楚例数	不清楚	无人感染	无人感染	以上均无	以上均无	否	非常关注	电视┋官方网站┋手机社交软件	1		1	低	非常低	非常高	同意	同意	不同意	不同意	同意	同意	不同意	同意	同意	同意	同意	同意	同意	同意	同意	同意	同意	同意	同意	同意	同意	同意	同意	同意	同意
39984	男	30	初中	普工	汉族	城市	广东-深圳市-龙华区	未婚	良好	有，但不清楚例数	无人感染	无人感染	无人感染	以上均无	以上均无	不清楚	非常关注	新闻客户端	#VALUE!		0	非常低	高	低	不知道	不知道	不同意	不同意	同意	不同意	不同意	不同意	同意	同意	不同意	不同意	同意	同意	同意	同意	同意	不同意	同意	不同意	不同意	同意	同意	同意	同意
36326	男	32	本科	普工	汉族	城市	广东-深圳市-龙华区	未婚	良好	有，200例以上	不清楚	无人感染	无人感染	以上均无	以上均无	不清楚	非常关注	手机社交软件┋亲人/朋友┋新闻客户端	#VALUE!		1	低	低	高	同意	同意	不同意	不同意	同意	不同意	不同意	同意	同意	同意	同意	不同意	同意	同意	同意	同意	同意	同意	同意	不同意	不知道	同意	同意	同意	同意
37573	男	38	高中/中专	普工	汉族	农村	广东-深圳市-罗湖区	已婚	非常健康	有，但不清楚例数	无人感染	无人感染	无人感染	以上均无	以上均无	否	非常关注	电视┋官方网站┋短视频（抖音、快手等）┋其他：〖同事间〗	1		0	非常低	低	不清楚	同意	不同意	同意	不同意	同意	同意	不同意	同意	同意	同意	不同意	同意	同意	同意	同意	同意	同意	同意	同意	不知道	不同意	同意	同意	同意	同意
39306	男	36	高中/中专	普工	汉族	城市	广东-深圳市-龙华区	未婚	良好	无	无人感染	无人感染	无人感染	以上均无	以上均无	否	关注	新闻客户端	#VALUE!		0	低	低	高	同意	同意	同意	不同意	同意	不同意	不同意	同意	同意	同意	不同意	同意	同意	同意	同意	同意	同意	同意	同意	不同意	不同意	同意	同意	同意	同意
40591	男	36	初中	普工	汉族	城市	广东-深圳市-龙华区	已婚	非常健康	无	无人感染	无人感染	无人感染	以上均无	以上均无	不清楚	非常关注	手机社交软件┋亲人/朋友┋新闻客户端	#VALUE!		1	非常低	不清楚	高	同意	同意	同意	不同意	同意	不同意	不同意	同意	同意	同意	不同意	不同意	同意	同意	同意	同意	同意	同意	同意	不同意	不同意	同意	同意	同意	同意
46982	男	26	初中	线长	汉族	城镇	湖北-十堰市-竹溪县	已婚	良好	有，不到10例	无人感染	无人感染	无人感染	近期有去过湖北	有居住史	否	非常关注	电视┋官方网站┋手机社交软件	1		1	非常低	高	非常低	同意	不知道	不同意	不同意	同意	同意	不同意	同意	同意	同意	不知道	同意	同意	同意	同意	同意	同意	同意	同意	不知道	不同意	同意	同意	同意	同意
40872	男	32	高中/中专	普工	汉族	城市	河北-廊坊市-安次区	已婚	良好	有，不到10例	无人感染	无人感染	无人感染	以上均无	以上均无	否	非常关注	官方网站┋手机社交软件┋新闻客户端	#VALUE!		1	低	低	低	同意	不同意	同意	不同意	同意	不同意	不同意	同意	同意	同意	不同意	同意	同意	同意	同意	同意	同意	同意	同意	同意	不同意	同意	同意	同意	同意
34795	男	35	高中/中专	管理	汉族	城市	广东-深圳市-龙华区	已婚	非常健康	有，200例以上	无人感染	无人感染	无人感染	以上均无	以上均无	否	非常关注	电视┋官方网站┋亲人/朋友┋新闻客户端	1		0	非常高	低	低	同意	同意	不同意	不同意	同意	同意	不同意	同意	同意	同意	不同意	同意	同意	同意	同意	同意	同意	同意	同意	同意	不同意	同意	同意	同意	同意
41417	男	28	小学及以下	普工	汉族	农村	广东-深圳市-龙华区	已婚	良好	有，但不清楚例数	不清楚	无人感染	无人感染	以上均无	以上均无	不清楚	关注	电视┋官方网站┋手机社交软件┋新闻客户端	1		1	非常高	非常低	非常高	同意	同意	不同意	同意	同意	同意	不同意	同意	同意	同意	同意	同意	同意	同意	同意	同意	同意	同意	同意	同意	同意	同意	同意	同意	同意
37493	女	26	大专	管理	汉族	城市	广东-深圳市-龙华区	已婚	非常健康	无	无人感染	无人感染	不清楚	以上均无	以上均无	否	非常关注	报刊┋官方网站┋新闻客户端	#VALUE!		0	非常低	高	低	同意	不知道	同意	不同意	同意	不同意	不同意	同意	同意	同意	同意	同意	同意	同意	同意	同意	同意	同意	同意	不知道	不知道	同意	同意	同意	同意
40408	女	32	初中	普工	汉族	城市	广东-深圳市-龙华区	已婚	非常健康	有，但不清楚例数	不清楚	无人感染	无人感染	以上均无	以上均无	否	非常关注	电视┋官方网站┋手机社交软件	1		1	不清楚	高	高	同意	不同意	不同意	不同意	同意	不同意	不同意	同意	同意	同意	不同意	不同意	同意	不同意	同意	同意	同意	同意	同意	不同意	不同意	同意	同意	不同意	同意
40046	女	29	高中/中专	管理	汉族	城镇	四川-达州市-达川区	已婚	良好	有，10-100例	无人感染	无人感染	无人感染	以上均无	以上均无	否	非常关注	官方网站┋手机社交软件┋新闻客户端	#VALUE!		1	非常低	高	低	同意	同意	同意	不同意	同意	同意	不同意	同意	同意	同意	不知道	同意	同意	同意	同意	同意	同意	同意	同意	同意	不同意	同意	同意	同意	同意
39772	女	33	初中	普工	汉族	农村	江西-赣州市-龙南县	已婚	非常健康	无	无人感染	无人感染	无人感染	以上均无	以上均无	否	关注	电视┋报刊┋新闻客户端	1		0	非常低	非常低	高	同意	同意	同意	同意	同意	同意	不同意	同意	同意	同意	不同意	同意	同意	同意	同意	同意	同意	同意	同意	同意	同意	同意	同意	同意	同意
40224	男	32	小学及以下	普工	汉族	农村	广东-深圳市-龙华区	已婚	非常健康	无	无人感染	无人感染	无人感染	以上均无	以上均无	否	非常关注	电视┋报刊┋官方网站	1		0	低	低	不清楚	不同意	不同意	不同意	不同意	不同意	不同意	不同意	不同意	不同意	不同意	不同意	不同意	不同意	不同意	不同意	不同意	不同意	不同意	不同意	不同意	不同意	不同意	不同意	不同意	不同意
39953	男	37	小学及以下	普工	汉族	农村	广东-深圳市-龙华区	已婚	良好	有，但不清楚例数	不清楚	无人感染	无人感染	以上均无	以上均无	否	关注	电视┋官方网站┋手机社交软件┋新闻客户端	1		1	非常高	低	非常高	同意	同意	不同意	不同意	同意	同意	不同意	同意	同意	同意	同意	同意	同意	同意	同意	同意	同意	同意	同意	同意	同意	同意	同意	同意	同意
37213	男	24	高中/中专	管理	汉族	城镇	广东-深圳市-龙华区	已婚	良好	有，但不清楚例数	不清楚	无人感染	无人感染	以上均无	以上均无	否	关注	电视┋手机社交软件┋新闻客户端	1		1	非常低	高	高	不同意	不同意	同意	不同意	同意	同意	不同意	同意	同意	同意	不同意	不同意	同意	同意	同意	同意	同意	同意	同意	不同意	不同意	同意	同意	同意	同意
46101	女	37	大专	管理	汉族	城市	江西-九江市-彭泽县	已婚	非常健康	无	无人感染	无人感染	无人感染	以上均无	以上均无	否	非常关注	电视┋报刊┋新闻客户端	1		0	非常低	非常低	非常高	同意	同意	不同意	不同意	同意	同意	不同意	同意	同意	同意	同意	不同意	同意	同意	同意	同意	同意	同意	同意	不同意	同意	同意	同意	同意	同意
52085	女	39	本科	管理	汉族	城市	广东-深圳市-龙华区	已婚	非常健康	有，100-200例	无人感染	无人感染	无人感染	近期接触过从湖北地区来的人	以上均无	否	非常关注	电视┋手机社交软件┋亲人/朋友┋新闻客户端	1		1	低	低	非常高	同意	同意	不同意	不同意	同意	同意	不同意	同意	同意	同意	同意	同意	同意	同意	同意	同意	同意	同意	同意	不同意	不同意	同意	同意	同意	不同意
47155	女	27	大专	管理	汉族	城市	广东-深圳市-宝安区	已婚	非常健康	有，200例以上	不清楚	无人感染	无人感染	以上均无	以上均无	不清楚	非常关注	电视┋官方网站┋手机社交软件┋新闻客户端	1		1	非常低	低	高	不知道	不知道	不知道	不知道	同意	同意	不同意	同意	同意	同意	不同意	同意	同意	同意	同意	同意	同意	同意	同意	不同意	不同意	同意	同意	同意	同意
36972	女	30	初中	普工	汉族	城市	广东-深圳市-龙华区	已婚	非常健康	无	无人感染	无人感染	无人感染	以上均无	以上均无	否	关注	电视┋报刊┋官方网站	1		0	低	低	低	同意	同意	不同意	同意	同意	同意	同意	同意	不同意	不同意	不同意	不同意	同意	同意	同意	同意	同意	同意	同意	同意	不同意	同意	同意	同意	同意
40984	女	33	高中/中专	普工	汉族	农村	湖南-常德市-汉寿县	已婚	非常健康	无	无人感染	无人感染	无人感染	以上均无	以上均无	否	关注	电视┋报刊┋官方网站┋新闻客户端	1		0	非常低	低	高	同意	同意	同意	不同意	同意	同意	不同意	同意	同意	同意	同意	同意	同意	同意	同意	同意	同意	同意	同意	同意	同意	同意	同意	同意	同意
45074	女	30	本科	管理	汉族	城市	广东-深圳市-龙华区	已婚	非常健康	有，10-100例	无人感染	无人感染	无人感染	以上均无	以上均无	否	非常关注	电视┋手机社交软件┋新闻客户端	1		1	非常低	低	高	同意	同意	不同意	不同意	同意	不同意	不知道	同意	同意	同意	同意	同意	同意	同意	同意	同意	同意	同意	同意	不同意	不同意	同意	同意	同意	不同意
36294	男	33	本科	普工	汉族	城市	广东-深圳市-龙华区	已婚	良好	有，10-100例	无人感染	无人感染	无人感染	以上均无	以上均无	不清楚	非常关注	电视┋官方网站	1		0	高	高	高	同意	不同意	同意	不同意	同意	不同意	不同意	同意	同意	同意	同意	同意	同意	同意	同意	同意	同意	同意	同意	同意	不同意	同意	同意	同意	同意
39659	男	34	初中	普工	汉族	城镇	四川-南充市-南部县	已婚	良好	有，但不清楚例数	无人感染	无人感染	无人感染	以上均无	以上均无	否	关注	官方网站┋手机社交软件┋亲人/朋友┋新闻客户端┋短视频（抖音、快手等）	#VALUE!		1	低	高	低	同意	同意	同意	同意	同意	同意	同意	同意	同意	同意	同意	同意	同意	同意	同意	同意	同意	同意	同意	同意	同意	同意	同意	同意	同意
37829	男	28	高中/中专	管理	少数民族：〖侗〗	城镇	广东-深圳市-龙华区	已婚	非常健康	有，10-100例	无人感染	无人感染	无人感染	以上均无	以上均无	不清楚	非常关注	官方网站┋手机社交软件┋新闻客户端	#VALUE!		1	非常高	高	高	同意	不同意	不同意	不同意	同意	同意	不同意	同意	同意	同意	同意	同意	同意	同意	同意	同意	同意	同意	同意	同意	不同意	同意	同意	同意	同意
45806	男	29	小学及以下	普工	汉族	城市	广东-深圳市-龙华区	已婚	非常健康	有，200例以上	无人感染	无人感染	无人感染	以上均无	以上均无	否	非常关注	报刊┋官方网站┋手机社交软件┋新闻客户端	#VALUE!		1	非常低	低	高	同意	同意	同意	不同意	同意	不同意	不同意	同意	同意	同意	不同意	同意	同意	同意	同意	同意	同意	同意	同意	不同意	不同意	同意	同意	同意	同意
42332	女	39	初中	普工	少数民族：〖壮〗	农村	广西-南宁市-武鸣区	未婚	非常健康	无	无人感染	无人感染	无人感染	以上均无	以上均无	不清楚	非常关注	电视┋报刊┋官方网站┋手机社交软件┋亲人/朋友┋新闻客户端┋短视频（抖音、快手等）	1		1	不清楚	非常高	非常低	同意	同意	不同意	不同意	同意	同意	不同意	同意	同意	同意	不同意	不同意	同意	同意	同意	同意	同意	同意	同意	同意	同意	同意	同意	同意	同意
42577	男	29	高中/中专	普工	汉族	农村	广东-深圳市-罗湖区	已婚	非常健康	有，但不清楚例数	无人感染	无人感染	无人感染	以上均无	以上均无	否	非常关注	电视┋官方网站┋短视频（抖音、快手等）	1		0	非常低	低	不清楚	同意	不同意	同意	不同意	同意	同意	不同意	同意	同意	同意	不同意	同意	同意	同意	同意	同意	同意	同意	同意	不知道	不知道	同意	同意	同意	同意
35768	女	32	初中	普工	汉族	城镇	湖南-益阳市-桃江县	已婚	非常健康	有，但不清楚例数	不清楚	无人感染	无人感染	以上均无	以上均无	否	关注	电视┋手机社交软件┋新闻客户端	1		1	非常低	非常高	非常低	同意	不知道	不同意	不同意	同意	不同意	不同意	不知道	同意	同意	不知道	不知道	同意	同意	同意	同意	同意	同意	同意	不知道	不知道	同意	同意	同意	同意
41562	男	29	高中/中专	组长	少数民族：〖侗族〗	城市	湖南-怀化市-洪江市	已婚	良好	无	无人感染	无人感染	无人感染	以上均无	以上均无	否	关注	官方网站┋短视频（抖音、快手等）	#VALUE!		0	低	低	高	不同意	不同意	同意	同意	不同意	不同意	不同意	同意	同意	同意	同意	不同意	同意	同意	同意	同意	同意	同意	同意	同意	不同意	同意	同意	同意	同意
40268	女	36	本科	管理	汉族	城市	广东-深圳市-龙华区	已婚	非常健康	有，200例以上	无人感染	无人感染	无人感染	以上均无	以上均无	否	非常关注	电视┋手机社交软件┋亲人/朋友	1		1	非常低	高	高	同意	不同意	不同意	不同意	同意	同意	不同意	同意	同意	同意	不同意	不同意	同意	同意	同意	同意	同意	同意	同意	不同意	不同意	同意	同意	同意	不同意
45710	男	28	高中/中专	普工	汉族	城市	广东-深圳市-龙华区	离婚	非常健康	有，但不清楚例数	不清楚	无人感染	不清楚	以上均无	以上均无	不清楚	不关注	电视	1		0	低	低	低	同意	同意	同意	同意	同意	同意	同意	同意	同意	同意	同意	同意	同意	同意	同意	同意	同意	同意	同意	同意	同意	同意	同意	同意	同意
49424	男	37	大专	普工	汉族	农村	广东-深圳市-龙华区	已婚	一般	有，但不清楚例数	无人感染	无人感染	无人感染	以上均无	以上均无	否	关注	电视┋新闻客户端	1		0	低	低	高	不知道	不知道	不同意	不同意	同意	同意	不同意	不知道	同意	同意	不知道	不知道	同意	同意	同意	同意	同意	同意	同意	不知道	不知道	同意	同意	同意	不同意
15018	女	26	大专	组长	汉族	城市	湖南-娄底市-娄星区	已婚	良好	有，不到10例	无人感染	无人感染	无人感染	以上均无	以上均无	否	非常关注	电视┋官方网站┋新闻客户端	1		0	低	低	高	同意	同意	同意	不同意	同意	同意	不同意	同意	同意	同意	不同意	不同意	同意	同意	同意	同意	同意	同意	同意	不同意	不同意	同意	同意	同意	同意
49068	女	26	高中/中专	管理	汉族	城镇	江西-九江市-彭泽县	已婚	非常健康	有，不到10例	不清楚	无人感染	不清楚	以上均无	以上均无	不清楚	非常关注	官方网站┋手机社交软件┋新闻客户端	#VALUE!		1	非常低	低	高	同意	同意	同意	不同意	同意	不同意	不同意	同意	同意	同意	同意	同意	同意	同意	同意	同意	同意	同意	同意	同意	不同意	同意	同意	同意	同意
46149	女	26	本科	管理	汉族	城市	天津-天津市-河西区	已婚	良好	有，10-100例	无人感染	无人感染	无人感染	以上均无	以上均无	不清楚	非常关注	手机社交软件┋亲人/朋友┋新闻客户端	#VALUE!		1	低	不清楚	不清楚	同意	同意	同意	不同意	同意	同意	不同意	同意	同意	同意	同意	同意	同意	同意	同意	同意	同意	同意	同意	不同意	不同意	同意	同意	同意	同意
46232	男	28	初中	线长	汉族	农村	四川-广元市-苍溪县	已婚	非常健康	有，但不清楚例数	不清楚	无人感染	无人感染	以上均无	以上均无	否	非常关注	电视┋报刊┋官方网站	1		0	非常低	非常高	不清楚	同意	同意	同意	同意	同意	同意	不同意	同意	同意	同意	不知道	同意	同意	同意	同意	同意	同意	同意	同意	不知道	不同意	同意	同意	同意	同意
5306	男	27	初中	普工	汉族	农村	广西-钦州市-钦北区	已婚	良好	有，不到10例	无人感染	无人感染	无人感染	以上均无	以上均无	否	关注	手机社交软件┋亲人/朋友┋新闻客户端	#VALUE!		1	低	非常低	高	同意	不同意	不同意	不同意	不知道	不同意	不同意	同意	同意	不同意	不知道	不同意	同意	同意	同意	同意	同意	同意	同意	同意	不知道	同意	同意	同意	同意
4883	女	28	大专	管理	汉族	城市	广东-深圳市-宝安区	已婚	良好	有，200例以上	无人感染	无人感染	不清楚	以上均无	以上均无	不清楚	非常关注	手机社交软件	#VALUE!		1	高	低	高	同意	不同意	不同意	不同意	同意	同意	不同意	同意	同意	同意	同意	同意	同意	同意	同意	同意	同意	同意	同意	不同意	不同意	同意	同意	同意	同意
139470	男	27	高中/中专	普工	汉族	城镇	广东-深圳市-龙华区	已婚	良好	有，但不清楚例数	无人感染	无人感染	无人感染	以上均无	以上均无	否	关注	电视┋官方网站┋新闻客户端	1		0	非常低	低	非常低	同意	不同意	不同意	不同意	同意	不同意	不同意	同意	同意	同意	同意	同意	同意	同意	同意	同意	同意	同意	同意	不同意	不同意	同意	同意	同意	同意
48371	男	33	高中/中专	普工	汉族	城镇	四川-南充市-嘉陵区	已婚	良好	有，10-100例	无人感染	无人感染	无人感染	以上均无	以上均无	不清楚	非常关注	电视┋官方网站┋新闻客户端	1		0	低	低	高	同意	不同意	不同意	不同意	同意	同意	不同意	同意	同意	同意	同意	同意	同意	同意	同意	同意	同意	同意	同意	不同意	不同意	同意	同意	同意	同意
131163	男	32	高中/中专	普工	汉族	城市	广东-深圳市-龙华区	已婚	非常健康	有，但不清楚例数	无人感染	无人感染	无人感染	以上均无	以上均无	否	非常关注	电视┋手机社交软件┋亲人/朋友	1		1	低	低	高	同意	不同意	同意	不同意	同意	不同意	不同意	同意	同意	同意	不同意	同意	同意	同意	同意	同意	同意	不同意	同意	不同意	不同意	同意	同意	不同意	同意
113896	男	29	初中	普工	汉族	城市	广东-深圳市-龙华区	已婚	非常健康	无	无人感染	无人感染	无人感染	以上均无	以上均无	否	非常关注	电视┋官方网站┋手机社交软件	1		1	非常低	高	非常高	同意	同意	同意	不同意	同意	同意	不同意	同意	同意	同意	不同意	同意	同意	同意	同意	同意	同意	同意	同意	不同意	不同意	同意	同意	同意	同意
101880	男	28	初中	普工	汉族	城市	广东-深圳市-福田区	已婚	非常健康	有，但不清楚例数	无人感染	无人感染	无人感染	以上均无	以上均无	否	非常关注	官方网站┋手机社交软件┋新闻客户端	#VALUE!		1	非常低	低	高	同意	不同意	同意	不同意	同意	不同意	不同意	同意	同意	同意	不同意	同意	同意	同意	同意	同意	同意	同意	同意	不同意	不同意	同意	同意	同意	不同意
56987	男	30	大专	管理	汉族	城市	广东-深圳市-龙华区	已婚	非常健康	有，100-200例	无人感染	无人感染	无人感染	以上均无	以上均无	否	非常关注	电视	1		0	非常低	非常低	非常高	同意	同意	不同意	不同意	同意	同意	不同意	同意	同意	同意	同意	同意	同意	同意	同意	同意	同意	同意	同意	不同意	同意	同意	同意	同意	同意
62311	男	30	初中	普工	汉族	农村	山东-聊城市-阳谷县	已婚	非常健康	有，200例以上	无人感染	无人感染	无人感染	以上均无	以上均无	否	非常关注	手机社交软件	#VALUE!		1	非常低	低	高	同意	不同意	同意	不同意	不同意	不同意	不同意	同意	同意	同意	同意	不同意	同意	同意	同意	同意	同意	同意	同意	不同意	不同意	同意	同意	同意	不知道
49330	男	32	初中	普工	汉族	农村	广西-钦州市-钦北区	已婚	非常健康	有，不到10例	无人感染	无人感染	无人感染	以上均无	以上均无	否	关注	电视┋手机社交软件┋亲人/朋友	1		1	高	低	低	不同意	不同意	同意	不同意	不同意	不同意	不同意	同意	同意	同意	不同意	不同意	同意	同意	同意	同意	同意	同意	同意	同意	不知道	同意	同意	同意	同意
134822	男	31	高中/中专	线长	汉族	城市	广东-深圳市-龙华区	未婚	非常健康	有，但不清楚例数	无人感染	无人感染	无人感染	以上均无	以上均无	否	非常关注	新闻客户端	#VALUE!		0	非常低	低	非常低	同意	不同意	不同意	不同意	同意	不同意	不同意	同意	同意	同意	同意	不同意	同意	同意	同意	同意	同意	同意	同意	不同意	不同意	同意	同意	同意	同意
78227	男	30	本科	普工	汉族	城市	广东-深圳市-龙华区	未婚	非常健康	有，200例以上	无人感染	无人感染	无人感染	以上均无	以上均无	否	非常关注	电视┋报刊┋官方网站	1		0	非常低	非常高	非常高	同意	同意	同意	同意	同意	同意	不同意	同意	同意	同意	同意	同意	同意	同意	同意	同意	同意	同意	同意	同意	同意	同意	同意	同意	同意
17	男	28	高中/中专	普工	汉族	农村	广东-深圳市-光明区	未婚	良好	有，200例以上	无人感染	无人感染	不清楚	以上均无	以上均无	否	关注	官方网站┋手机社交软件┋亲人/朋友	#VALUE!		1	低	低	不清楚	同意	同意	同意	不同意	同意	同意	不同意	同意	同意	同意	不知道	同意	同意	同意	同意	同意	同意	同意	同意	不同意	不知道	同意	同意	同意	同意
95429	男	30	初中	普工	汉族	城市	广东-深圳市-龙华区	已婚	非常健康	无	无人感染	无人感染	无人感染	以上均无	以上均无	否	非常关注	手机社交软件	#VALUE!		1	非常低	非常低	高	同意	不同意	同意	不同意	同意	同意	不同意	同意	同意	同意	不同意	同意	同意	同意	同意	同意	同意	同意	同意	不知道	不同意	同意	同意	同意	同意
60291	男	29	初中	普工	汉族	农村	湖南-衡阳市-祁东县	已婚	良好	无	无人感染	无人感染	无人感染	以上均无	以上均无	否	关注	官方网站┋亲人/朋友┋新闻客户端	#VALUE!		0	低	不清楚	不清楚	同意	同意	同意	同意	同意	同意	不同意	同意	同意	同意	不同意	同意	同意	不知道	不同意	不同意	同意	同意	同意	同意	不同意	同意	同意	同意	不知道
20087	男	27	高中/中专	普工	汉族	城市	广东-深圳市-龙华区	已婚	非常健康	有，但不清楚例数	无人感染	无人感染	无人感染	以上均无	以上均无	否	非常关注	电视┋官方网站┋新闻客户端	1		0	非常低	非常低	非常高	同意	同意	同意	不同意	同意	同意	不同意	同意	同意	同意	同意	同意	同意	同意	同意	同意	同意	同意	同意	不同意	不同意	同意	同意	同意	不同意
98956	男	29	高中/中专	管理	汉族	城市	湖南-岳阳市-岳阳楼区	已婚	非常健康	无	无人感染	无人感染	无人感染	以上均无	以上均无	不清楚	非常关注	电视┋官方网站	1		0	低	高	低	同意	不同意	不同意	不同意	同意	同意	不同意	同意	同意	同意	同意	同意	同意	同意	同意	同意	同意	同意	同意	同意	同意	同意	同意	同意	同意
56939	男	32	高中/中专	普工	汉族	城市	湖南-益阳市-赫山区	已婚	非常健康	有，不到10例	无人感染	无人感染	无人感染	以上均无	以上均无	否	非常关注	电视┋手机社交软件	1		1	非常低	非常低	高	同意	同意	同意	不同意	同意	同意	不同意	同意	同意	同意	同意	同意	同意	不同意	不同意	同意	同意	同意	同意	同意	同意	同意	同意	同意	同意
48788	男	27	高中/中专	普工	少数民族：〖壮族〗	农村	广西-河池市-金城江区	已婚	非常健康	有，不到10例	无人感染	无人感染	无人感染	以上均无	以上均无	不清楚	非常关注	手机社交软件	#VALUE!		1	非常低	高	低	同意	不同意	同意	不同意	同意	不同意	不同意	同意	同意	同意	不同意	同意	同意	同意	同意	同意	同意	同意	同意	不同意	不同意	同意	同意	同意	同意
77774	男	33	小学及以下	普工	汉族	城市	广东-深圳市-宝安区	已婚	非常健康	无	无人感染	无人感染	无人感染	以上均无	以上均无	否	非常关注	电视┋官方网站┋手机社交软件	1		1	非常低	非常低	高	同意	同意	不同意	不同意	同意	同意	同意	同意	同意	同意	不同意	同意	同意	同意	同意	同意	同意	同意	同意	不同意	不同意	同意	同意	同意	同意
40522	男	29	大专	普工	汉族	城镇	湖南-郴州市-资兴市	离婚	非常健康	有，不到10例	无人感染	无人感染	无人感染	以上均无	以上均无	否	非常关注	电视┋官方网站┋新闻客户端	1		0	非常低	低	高	同意	同意	同意	不同意	同意	不同意	不同意	同意	同意	同意	不知道	同意	同意	不同意	同意	同意	同意	同意	同意	不知道	不知道	同意	同意	同意	同意
103020	男	24	高中/中专	线长	汉族	城市	广东-深圳市-龙华区	未婚	非常健康	无	无人感染	无人感染	无人感染	以上均无	以上均无	否	非常关注	电视┋官方网站┋手机社交软件┋其他：〖有〗	1		1	非常高	低	高	不同意	不同意	不同意	不同意	不同意	不同意	不同意	不同意	不同意	不同意	不同意	不同意	不同意	不同意	不同意	不同意	不同意	不同意	不同意	不同意	不同意	不同意	不同意	不同意	不同意
113612	男	30	大专	管理	少数民族：〖蒙古族〗	城市	北京-北京市-朝阳区	已婚	良好	有，200例以上	不清楚	无人感染	无人感染	以上均无	以上均无	否	非常关注	电视┋新闻客户端	1		0	低	高	低	同意	同意	不同意	不同意	同意	同意	不同意	同意	同意	同意	同意	同意	同意	同意	同意	同意	同意	同意	同意	不知道	不知道	同意	同意	同意	同意
83564	女	27	初中	普工	汉族	农村	湖北-孝感市-汉川市	已婚	非常健康	有，200例以上	无人感染	无人感染	无人感染	近期有去过湖北	有居住史	否	非常关注	手机社交软件┋新闻客户端	#VALUE!		1	不清楚	低	高	同意	不知道	同意	不同意	同意	同意	不同意	同意	同意	同意	不知道	同意	同意	同意	同意	同意	同意	同意	同意	不知道	不知道	同意	同意	同意	同意
129405	女	27	初中	普工	汉族	农村	江西-宜春市-樟树市	已婚	良好	有，不到10例	无人感染	无人感染	无人感染	以上均无	以上均无	否	关注	手机社交软件┋新闻客户端┋短视频（抖音、快手等）	#VALUE!		1	非常低	高	低	同意	同意	同意	不同意	同意	同意	不同意	同意	同意	同意	不同意	同意	同意	同意	同意	同意	同意	同意	同意	同意	不同意	同意	同意	同意	同意
133111	男	25	研究生及以上	管理	汉族	城市	四川-成都市-新都区	已婚	一般	有，200例以上	无人感染	无人感染	不清楚	以上均无	以上均无	否	非常关注	官方网站┋手机社交软件┋新闻客户端	#VALUE!		1	非常低	低	低	同意	同意	不同意	不同意	同意	不同意	不同意	同意	同意	同意	同意	同意	同意	同意	同意	同意	同意	同意	同意	同意	不同意	同意	同意	同意	同意
96353	男	25	初中	普工	汉族	农村	湖北-孝感市-汉川市	已婚	较差	有，200例以上	无人感染	无人感染	无人感染	近期有去过湖北	有居住史	否	关注	官方网站┋手机社交软件┋亲人/朋友	#VALUE!		1	低	低	高	同意	不知道	同意	不同意	同意	同意	不同意	同意	同意	同意	同意	同意	同意	同意	同意	同意	同意	同意	同意	不知道	不知道	同意	同意	同意	同意
41268	男	30	高中/中专	普工	汉族	农村	广东-惠州市-惠城区	已婚	良好	无	无人感染	无人感染	无人感染	以上均无	以上均无	否	非常关注	手机社交软件	#VALUE!		1	非常低	非常低	非常低	同意	同意	同意	同意	不同意	同意	不同意	同意	同意	同意	同意	同意	同意	同意	同意	同意	同意	同意	同意	同意	不同意	同意	同意	同意	同意
33620	男	29	本科	管理	汉族	城市	广东-深圳市-龙华区	已婚	非常健康	有，200例以上	无人感染	无人感染	无人感染	以上均无	以上均无	否	非常关注	手机社交软件┋亲人/朋友┋新闻客户端	#VALUE!		1	非常低	非常低	高	同意	同意	同意	不同意	同意	同意	不同意	同意	同意	同意	不同意	同意	同意	同意	同意	同意	同意	同意	同意	不同意	不同意	同意	同意	同意	同意
71187	男	29	高中/中专	普工	汉族	城市	河北-廊坊市-安次区	已婚	良好	有，10-100例	无人感染	无人感染	无人感染	以上均无	以上均无	不清楚	非常关注	官方网站┋手机社交软件┋新闻客户端	#VALUE!		1	低	低	高	同意	不同意	不同意	不同意	同意	不同意	不同意	同意	同意	同意	不同意	同意	同意	同意	同意	同意	同意	同意	同意	同意	不同意	同意	同意	同意	同意
119260	男	29	小学及以下	普工	汉族	农村	广东-深圳市-福田区	已婚	良好	有，不到10例	不清楚	无人感染	无人感染	以上均无	以上均无	否	非常关注	电视┋手机社交软件┋新闻客户端	1		1	非常高	高	低	同意	同意	同意	不同意	同意	同意	不同意	同意	同意	同意	不同意	不同意	同意	同意	同意	同意	同意	同意	同意	同意	同意	同意	同意	同意	同意
111154	男	32	初中	普工	汉族	农村	广东-深圳市-龙华区	已婚	非常健康	无	无人感染	无人感染	无人感染	以上均无	以上均无	否	关注	电视┋报刊┋官方网站┋新闻客户端	1		0	非常低	低	高	同意	同意	同意	不同意	同意	同意	不同意	同意	同意	同意	不同意	不知道	同意	同意	同意	同意	同意	同意	同意	不知道	不同意	同意	同意	同意	同意
39876	女	45	高中/中专	普工	汉族	城市	广东-深圳市-龙华区	已婚	非常健康	有，100-200例	无人感染	无人感染	不清楚	以上均无	以上均无	否	关注	电视┋官方网站	1		0	非常低	高	低	同意	不知道	不同意	不同意	同意	不同意	不同意	同意	同意	同意	不同意	同意	同意	同意	同意	同意	同意	同意	同意	不同意	不同意	同意	同意	同意	同意
96248	女	27	高中/中专	普工	汉族	城市	广东-深圳市-龙华区	已婚	非常健康	有，但不清楚例数	无人感染	无人感染	无人感染	以上均无	以上均无	否	非常关注	电视┋短视频（抖音、快手等）	1		0	非常低	高	高	同意	不同意	不同意	不同意	同意	同意	不同意	不知道	同意	同意	同意	同意	同意	同意	同意	同意	同意	同意	同意	不同意	不同意	同意	同意	同意	同意
98529	男	37	大专	管理	汉族	城市	广东-惠州市-惠城区	已婚	非常健康	有，10-100例	无人感染	无人感染	无人感染	以上均无	以上均无	否	非常关注	电视┋手机社交软件┋新闻客户端	1		1	非常低	非常低	高	同意	同意	同意	不同意	同意	同意	不同意	同意	同意	同意	不同意	同意	同意	同意	同意	同意	同意	同意	同意	同意	不同意	同意	同意	同意	不同意
11612	男	28	高中/中专	普工	汉族	城市	河北-廊坊市-安次区	未婚	良好	有，10-100例	不清楚	无人感染	不清楚	以上均无	以上均无	否	非常关注	电视┋官方网站┋新闻客户端	1		0	不清楚	不清楚	不清楚	同意	同意	不同意	不同意	同意	同意	不同意	同意	同意	同意	同意	同意	同意	同意	同意	同意	同意	同意	同意	同意	同意	同意	同意	同意	同意
112332	男	32	初中	普工	汉族	城镇	广东-深圳市-龙华区	已婚	非常健康	有，但不清楚例数	不清楚	无人感染	无人感染	以上均无	以上均无	不清楚	关注	电视┋亲人/朋友┋新闻客户端	1		0	非常低	低	高	同意	同意	同意	不同意	同意	同意	同意	同意	同意	同意	不同意	不同意	同意	同意	同意	同意	同意	同意	同意	不同意	不同意	同意	同意	同意	同意
70166	男	31	初中	普工	汉族	城市	广东-深圳市-龙华区	未婚	非常健康	有，但不清楚例数	不清楚	无人感染	无人感染	以上均无	以上均无	否	非常关注	电视┋新闻客户端	1		0	非常低	高	不清楚	同意	不知道	不同意	不同意	同意	同意	不同意	不知道	同意	同意	不知道	同意	同意	同意	同意	同意	同意	不同意	同意	不知道	不知道	同意	同意	同意	同意
76775	男	26	初中	普工	汉族	城市	河北-廊坊市-安次区	已婚	非常健康	有，不到10例	无人感染	无人感染	无人感染	以上均无	以上均无	否	非常关注	电视┋官方网站┋新闻客户端	1		0	非常高	非常高	低	同意	同意	同意	不同意	同意	同意	不同意	同意	同意	同意	同意	同意	同意	同意	同意	同意	同意	同意	同意	同意	同意	同意	同意	同意	同意
76234	女	26	高中/中专	普工	汉族	城市	广东-深圳市-龙华区	未婚	良好	无	无人感染	无人感染	无人感染	以上均无	以上均无	否	关注	报刊┋亲人/朋友	#VALUE!		0	高	高	高	同意	不同意	同意	不同意	同意	不同意	不同意	同意	同意	同意	不同意	同意	同意	同意	同意	不同意	同意	同意	同意	不同意	不同意	同意	同意	同意	同意
5768	女	31	本科	普工	汉族	城市	广东-深圳市-龙华区	未婚	非常健康	有，200例以上	无人感染	无人感染	无人感染	以上均无	以上均无	否	非常关注	电视┋报刊┋官方网站	1		0	非常高	非常高	非常高	同意	同意	同意	同意	同意	同意	同意	同意	同意	同意	同意	同意	同意	同意	同意	同意	同意	同意	同意	同意	同意	同意	同意	同意	同意
56395	女	31	初中	普工	汉族	城市	广东-深圳市-龙华区	未婚	非常健康	有，但不清楚例数	不清楚	无人感染	无人感染	以上均无	以上均无	否	非常关注	电视┋官方网站┋新闻客户端	1		0	低	高	不清楚	同意	不同意	不同意	不同意	同意	同意	不同意	同意	同意	同意	不知道	不知道	同意	同意	同意	同意	同意	同意	同意	不知道	不知道	同意	同意	同意	同意
122623	男	42	小学及以下	普工	汉族	农村	广东-深圳市-龙华区	已婚	良好	有，但不清楚例数	不清楚	无人感染	无人感染	以上均无	以上均无	不清楚	关注	电视┋官方网站┋新闻客户端	1		0	低	非常低	非常高	同意	同意	不同意	同意	同意	不同意	不同意	同意	同意	同意	同意	同意	同意	同意	同意	同意	同意	同意	同意	同意	同意	同意	同意	同意	同意
53114	男	28	初中	普工	汉族	城市	广东-深圳市-龙华区	已婚	非常健康	有，但不清楚例数	无人感染	无人感染	无人感染	以上均无	以上均无	否	关注	电视┋官方网站┋手机社交软件	1		1	非常低	高	高	同意	同意	不同意	不同意	同意	不同意	不同意	同意	同意	同意	不同意	不同意	同意	同意	同意	同意	同意	同意	同意	不同意	不同意	同意	同意	同意	同意
74501	男	50	初中	普工	汉族	城市	广东-深圳市-龙华区	已婚	非常健康	有，但不清楚例数	无人感染	无人感染	无人感染	以上均无	以上均无	否	非常关注	官方网站┋手机社交软件┋新闻客户端	#VALUE!		1	非常低	高	高	同意	同意	同意	不同意	同意	不同意	不同意	同意	同意	同意	不知道	不同意	同意	同意	同意	同意	同意	同意	同意	不同意	不同意	同意	同意	同意	同意
4139	女	28	大专	普工	汉族	城市	广东-深圳市-龙华区	未婚	良好	有，但不清楚例数	无人感染	无人感染	不清楚	以上均无	以上均无	否	关注	电视┋官方网站┋短视频（抖音、快手等）	1		0	非常高	高	低	同意	同意	同意	不同意	同意	不同意	不同意	同意	同意	同意	不同意	同意	同意	同意	同意	同意	同意	同意	同意	不知道	同意	同意	同意	同意	同意
12650	女	27	大专	管理	汉族	农村	江西-九江市-彭泽县	已婚	非常健康	有，但不清楚例数	无人感染	无人感染	无人感染	以上均无	以上均无	否	非常关注	电视┋报刊┋官方网站	1		0	非常低	低	高	同意	不同意	不同意	不同意	同意	同意	不同意	同意	同意	同意	同意	同意	同意	同意	同意	同意	同意	同意	同意	不同意	不同意	同意	同意	同意	同意
36323	男	25	初中	普工	汉族	农村	广西-钦州市-钦北区	已婚	良好	有，不到10例	无人感染	无人感染	无人感染	以上均无	以上均无	否	关注	手机社交软件┋新闻客户端	#VALUE!		1	高	低	高	同意	不同意	同意	不同意	不同意	同意	不同意	同意	同意	同意	不同意	不同意	同意	同意	同意	同意	同意	同意	同意	不知道	不同意	同意	同意	同意	同意
54187	男	25	高中/中专	普工	汉族	城镇	广东-深圳市-龙华区	已婚	良好	有，但不清楚例数	无人感染	无人感染	无人感染	以上均无	以上均无	否	关注	电视┋官方网站┋新闻客户端	1		0	低	低	非常低	同意	不同意	不同意	不同意	同意	不同意	不同意	同意	同意	同意	同意	同意	同意	同意	同意	同意	同意	同意	同意	不同意	不同意	同意	同意	同意	同意
35940	男	32	小学及以下	普工	汉族	农村	广东-深圳市-龙华区	未婚	非常健康	无	无人感染	无人感染	无人感染	以上均无	以上均无	否	不关注	其他：〖没有〗	#VALUE!		0	不清楚	不清楚	不清楚	不同意	不同意	不同意	不同意	不同意	不同意	不同意	不同意	不同意	不同意	不同意	不同意	不同意	不同意	不同意	不同意	不同意	不同意	不同意	不同意	不同意	不同意	不同意	不同意	不同意
7785	男	33	大专	管理	汉族	城市	广东-深圳市-龙华区	已婚	良好	有，但不清楚例数	不清楚	无人感染	无人感染	以上均无	以上均无	否	非常关注	官方网站┋手机社交软件┋亲人/朋友┋新闻客户端┋短视频（抖音、快手等）	#VALUE!		1	不清楚	低	非常高	同意	同意	不同意	不同意	同意	不同意	不同意	同意	同意	同意	同意	同意	同意	同意	同意	同意	同意	同意	同意	同意	不同意	同意	同意	同意	同意
21802	女	25	高中/中专	普工	汉族	城市	湖南-益阳市-赫山区	已婚	非常健康	有，不到10例	无人感染	无人感染	无人感染	以上均无	以上均无	否	非常关注	电视┋官方网站┋手机社交软件	1		1	非常低	低	高	同意	同意	同意	不同意	同意	同意	不同意	同意	同意	同意	不同意	同意	同意	不同意	同意	同意	同意	同意	同意	同意	同意	同意	同意	同意	同意
82006	男	33	高中/中专	普工	汉族	城镇	四川-南充市-嘉陵区	已婚	良好	有，10-100例	无人感染	无人感染	无人感染	以上均无	以上均无	不清楚	非常关注	电视┋报刊┋官方网站	1		0	低	高	高	同意	不同意	不同意	不同意	同意	同意	不同意	同意	同意	同意	不同意	同意	同意	同意	同意	同意	同意	同意	同意	不同意	不同意	同意	同意	同意	同意
75929	男	38	高中/中专	普工	汉族	城市	河北-廊坊市-安次区	已婚	良好	有，10-100例	无人感染	无人感染	无人感染	以上均无	以上均无	不清楚	非常关注	官方网站┋手机社交软件┋新闻客户端	#VALUE!		1	非常高	低	高	同意	不同意	不同意	不同意	同意	不同意	不同意	同意	同意	同意	不同意	同意	同意	同意	同意	同意	同意	同意	同意	同意	不同意	同意	同意	同意	同意
69364	男	32	初中	普工	汉族	农村	江西-赣州市-龙南县	已婚	非常健康	无	无人感染	无人感染	无人感染	以上均无	以上均无	否	非常关注	电视┋报刊┋新闻客户端	1		0	非常高	非常高	非常高	同意	同意	同意	不同意	同意	同意	不同意	同意	同意	同意	不同意	同意	同意	同意	同意	同意	同意	同意	同意	同意	同意	同意	同意	同意	同意
37422	女	40	高中/中专	普工	汉族	农村	广东-深圳市-龙华区	已婚	非常健康	无	无人感染	无人感染	无人感染	以上均无	以上均无	否	非常关注	官方网站┋手机社交软件┋短视频（抖音、快手等）	#VALUE!		1	非常低	低	不清楚	同意	不同意	同意	不同意	同意	同意	不同意	同意	同意	同意	不同意	同意	同意	同意	同意	同意	同意	同意	同意	不知道	不知道	同意	同意	同意	同意
42736	男	30	高中/中专	普工	汉族	城市	河北-廊坊市-安次区	已婚	良好	有，10-100例	无人感染	无人感染	无人感染	以上均无	以上均无	不清楚	非常关注	官方网站┋手机社交软件┋新闻客户端	#VALUE!		1	非常高	低	高	同意	不同意	不同意	不同意	同意	不同意	不同意	同意	同意	同意	不同意	同意	同意	同意	同意	同意	同意	同意	同意	同意	不同意	同意	同意	同意	同意
39859	女	29	研究生及以上	管理	汉族	城市	台湾-新竹县-竹北市	已婚	非常健康	无	无人感染	无人感染	无人感染	以上均无	以上均无	否	非常关注	电视┋报刊┋官方网站	1		0	非常低	低	高	同意	不同意	同意	不同意	同意	同意	不同意	同意	同意	同意	同意	同意	同意	同意	同意	同意	同意	同意	同意	不同意	不同意	同意	同意	不同意	不同意
38886	女	40	小学及以下	普工	汉族	农村	广东-深圳市-福田区	已婚	良好	有，不到10例	无人感染	无人感染	无人感染	以上均无	以上均无	否	非常关注	电视┋手机社交软件┋新闻客户端	1		1	非常低	高	低	同意	同意	同意	不同意	同意	同意	不同意	同意	同意	同意	不同意	不同意	同意	同意	同意	同意	同意	不同意	同意	不知道	不知道	不同意	同意	同意	同意
36791	女	35	初中	普工	汉族	农村	湖北-孝感市-汉川市	已婚	非常健康	有，200例以上	无人感染	无人感染	无人感染	近期有去过湖北┋近期接触过从湖北地区来的人	有居住史	否	关注	电视┋手机社交软件┋新闻客户端	1		1	低	低	高	同意	不知道	同意	不同意	同意	同意	不同意	同意	同意	同意	同意	同意	同意	同意	同意	同意	同意	同意	同意	不知道	不知道	同意	同意	同意	同意
39796	男	35	研究生及以上	管理	汉族	城市	台湾-新北市-树林区	已婚	非常健康	无	无人感染	无人感染	无人感染	以上均无	以上均无	不清楚	非常关注	电视┋报刊┋官方网站┋手机社交软件┋亲人/朋友	1		1	非常低	非常高	高	同意	同意	同意	不同意	同意	同意	不同意	同意	同意	同意	同意	同意	同意	同意	同意	同意	同意	同意	同意	不同意	不同意	同意	同意	同意	同意
37151	男	28	初中	普工	汉族	农村	湖北-孝感市-汉川市	已婚	良好	有，10-100例	无人感染	无人感染	无人感染	近期有去过湖北┋近期接触过从湖北地区来的人	有居住史	否	关注	电视┋手机社交软件┋新闻客户端	1		1	低	低	高	同意	不知道	同意	不同意	同意	同意	不同意	同意	同意	同意	同意	同意	同意	同意	同意	同意	同意	同意	同意	不知道	不知道	同意	同意	同意	同意
81402	男	32	大专	管理	汉族	城市	河南-洛阳市-宜阳县	已婚	非常健康	有，10-100例	无人感染	无人感染	无人感染	以上均无	以上均无	不清楚	非常关注	电视┋官方网站┋新闻客户端	1		0	非常低	高	低	同意	同意	同意	不同意	同意	同意	不同意	同意	同意	同意	同意	同意	同意	同意	同意	同意	同意	同意	同意	同意	不同意	同意	同意	不同意	同意
43539	男	30	初中	普工	汉族	城市	广东-深圳市-龙华区	已婚	非常健康	有，但不清楚例数	无人感染	无人感染	无人感染	以上均无	以上均无	否	非常关注	电视┋报刊┋官方网站┋手机社交软件┋亲人/朋友┋新闻客户端	1		1	非常高	高	非常高	同意	同意	同意	不同意	不同意	同意	不同意	同意	同意	同意	不同意	同意	同意	同意	同意	同意	同意	同意	同意	同意	同意	同意	同意	同意	同意
3443	男	23	高中/中专	普工	汉族	城镇	贵州-黔东南苗族侗族自治州-榕江县	已婚	非常健康	无	无人感染	无人感染	无人感染	以上均无	以上均无	否	非常关注	电视┋官方网站	1		0	非常低	低	高	同意	同意	同意	不同意	同意	不同意	不同意	同意	同意	同意	同意	不同意	同意	同意	同意	同意	同意	同意	同意	同意	不同意	同意	同意	同意	同意
48440	男	34	高中/中专	普工	汉族	城市	广东-深圳市-龙华区	已婚	非常健康	有，但不清楚例数	无人感染	无人感染	无人感染	以上均无	以上均无	否	非常关注	电视┋手机社交软件┋亲人/朋友	1		1	低	低	高	同意	不同意	同意	不同意	同意	不同意	不同意	同意	同意	同意	不同意	同意	同意	同意	同意	同意	同意	同意	同意	不同意	不同意	同意	同意	不同意	同意
109775	男	38	高中/中专	普工	汉族	城市	广东-深圳市-龙华区	已婚	非常健康	有，100-200例	无人感染	无人感染	不清楚	以上均无	以上均无	否	关注	官方网站	#VALUE!		0	非常低	高	低	同意	不知道	不同意	不同意	同意	不同意	不同意	同意	同意	不知道	不同意	同意	同意	同意	同意	同意	同意	同意	同意	不知道	不知道	同意	同意	同意	同意
119323	男	30	小学及以下	普工	汉族	农村	广东-河源市-东源县	已婚	良好	有，不到10例	无人感染	无人感染	无人感染	以上均无	以上均无	否	关注	手机社交软件┋亲人/朋友┋短视频（抖音、快手等）	#VALUE!		1	低	高	高	同意	不同意	不同意	不同意	同意	不同意	不同意	同意	同意	同意	不同意	同意	同意	同意	同意	同意	同意	同意	同意	同意	同意	同意	同意	同意	同意
140586	男	22	高中/中专	普工	汉族	城镇	贵州-黔东南苗族侗族自治州-榕江县	已婚	非常健康	无	无人感染	无人感染	无人感染	以上均无	以上均无	否	非常关注	电视┋官方网站	1		0	非常低	低	高	同意	同意	同意	不同意	同意	不同意	不同意	同意	同意	同意	同意	不同意	同意	同意	同意	同意	同意	同意	同意	同意	不同意	同意	同意	同意	同意
17492	男	18	初中	普工	少数民族：〖土家族〗	城镇	广东-深圳市-龙华区	已婚	非常健康	有，但不清楚例数	无人感染	无人感染	无人感染	以上均无	以上均无	否	非常关注	手机社交软件┋亲人/朋友┋短视频（抖音、快手等）	#VALUE!		1	非常低	非常高	不清楚	同意	不知道	同意	不同意	同意	不同意	不同意	同意	同意	同意	不同意	同意	同意	同意	同意	同意	同意	同意	同意	不知道	不知道	同意	同意	同意	同意
6640	男	43	初中	普工	汉族	城市	广东-深圳市-龙华区	已婚	非常健康	无	无人感染	无人感染	无人感染	以上均无	以上均无	否	非常关注	官方网站┋手机社交软件┋新闻客户端	#VALUE!		1	低	非常高	高	同意	同意	同意	不同意	同意	不同意	不同意	同意	同意	同意	不同意	同意	同意	同意	同意	同意	同意	同意	同意	不同意	不同意	同意	同意	同意	同意
79520	女	27	本科	普工	汉族	城市	广东-深圳市-龙华区	未婚	非常健康	有，100-200例	无人感染	无人感染	无人感染	以上均无	以上均无	否	关注	电视┋报刊┋官方网站	1		0	非常高	非常高	非常高	同意	同意	同意	同意	同意	同意	同意	同意	同意	同意	同意	同意	同意	同意	同意	同意	同意	同意	同意	同意	同意	同意	同意	同意	同意
37108	女	32	高中/中专	普工	汉族	城镇	广东-深圳市-龙华区	已婚	良好	有，但不清楚例数	无人感染	无人感染	无人感染	以上均无	以上均无	否	关注	电视┋官方网站┋新闻客户端	1		0	低	低	非常低	同意	不同意	不同意	不同意	同意	不同意	不同意	不同意	同意	同意	同意	同意	同意	同意	同意	同意	同意	同意	同意	不同意	不同意	同意	同意	同意	同意
75547	男	34	大专	管理	汉族	城镇	江西-九江市-都昌县	已婚	良好	有，不到10例	无人感染	无人感染	无人感染	以上均无	以上均无	否	非常关注	电视┋手机社交软件┋新闻客户端	1		1	非常低	高	非常低	同意	不同意	不知道	不同意	同意	不同意	不同意	同意	同意	同意	同意	不同意	同意	同意	同意	同意	同意	同意	同意	同意	不同意	同意	同意	同意	同意
29168	男	42	高中/中专	组长	少数民族：〖汉族〗	城镇	安徽-芜湖市-南陵县	已婚	非常健康	有，不到10例	无人感染	无人感染	无人感染	以上均无	以上均无	否	非常关注	手机社交软件	#VALUE!		1	非常低	不清楚	不清楚	不同意	不同意	不同意	不同意	同意	不同意	不同意	不同意	同意	同意	不同意	不同意	同意	同意	同意	同意	同意	同意	同意	同意	同意	同意	同意	同意	同意
35559	女	23	初中	普工	汉族	城镇	湖北-孝感市-孝昌县	已婚	非常健康	无	无人感染	无人感染	无人感染	近期有去过湖北	有居住史	否	非常关注	电视┋官方网站┋手机社交软件┋新闻客户端	1		1	非常高	非常高	非常低	同意	同意	不同意	不同意	同意	同意	不同意	同意	同意	同意	同意	不同意	同意	同意	同意	同意	同意	同意	同意	同意	不同意	同意	同意	同意	同意
30706	男	29	高中/中专	普工	汉族	城市	广东-深圳市-龙华区	已婚	非常健康	有，200例以上	不清楚	无人感染	无人感染	以上均无	以上均无	否	关注	电视┋官方网站┋亲人/朋友	1		0	高	低	不清楚	同意	不知道	不知道	不知道	同意	同意	不同意	同意	同意	同意	不知道	同意	同意	同意	同意	同意	同意	同意	同意	不知道	不知道	同意	同意	同意	不知道
40044	女	29	初中	普工	汉族	农村	湖北-黄冈市-浠水县	已婚	非常健康	有，但不清楚例数	无人感染	无人感染	无人感染	近期有去过湖北	有居住史	否	非常关注	电视┋官方网站┋手机社交软件	1		1	非常低	非常低	非常高	同意	同意	同意	不同意	同意	同意	不同意	同意	同意	同意	不同意	不同意	同意	同意	同意	同意	同意	同意	同意	同意	不知道	同意	同意	同意	同意
47336	男	34	本科	管理	汉族	城市	台湾-高雄市-凤山区	未婚	良好	有，不到10例	无人感染	无人感染	无人感染	以上均无	以上均无	否	非常关注	电视┋手机社交软件┋短视频（抖音、快手等）	1		1	低	低	高	同意	同意	不同意	不同意	同意	同意	不同意	同意	同意	同意	同意	同意	同意	同意	同意	同意	同意	同意	同意	不同意	不同意	同意	同意	同意	同意
30205	女	30	研究生及以上	管理	汉族	城市	台湾-新北市-中和区	已婚	较差	无	无人感染	无人感染	无人感染	以上均无	以上均无	否	非常关注	电视┋官方网站┋新闻客户端	1		0	非常高	低	高	同意	不知道	不同意	不同意	同意	同意	不同意	同意	同意	同意	不知道	同意	同意	同意	同意	同意	同意	同意	同意	不知道	同意	同意	同意	同意	同意
28641	男	32	本科	管理	汉族	城市	广东-东莞市	已婚	非常健康	有，10-100例	无人感染	无人感染	无人感染	以上均无	以上均无	否	非常关注	官方网站┋手机社交软件┋新闻客户端	#VALUE!		1	非常低	高	低	同意	同意	不同意	不同意	同意	同意	不同意	同意	同意	同意	同意	同意	同意	同意	同意	同意	同意	同意	同意	不同意	不同意	同意	同意	同意	同意
36390	男	39	高中/中专	管理	汉族	城市	广东-深圳市-龙华区	已婚	非常健康	有，但不清楚例数	无人感染	无人感染	无人感染	以上均无	以上均无	否	非常关注	电视┋报刊┋官方网站┋新闻客户端	1		0	低	低	高	同意	同意	不同意	不同意	同意	同意	不同意	同意	同意	同意	不同意	同意	同意	同意	同意	同意	同意	同意	同意	同意	不同意	同意	同意	同意	同意
43025	男	37	高中/中专	组长	汉族	城市	湖北-武汉市-江夏区	已婚	非常健康	有，200例以上	无人感染	无人感染	无人感染	近期有去过湖北	有居住史	否	非常关注	官方网站┋手机社交软件┋新闻客户端┋短视频（抖音、快手等）	#VALUE!		1	非常低	高	非常低	同意	同意	不同意	不同意	同意	同意	不同意	同意	同意	同意	同意	同意	同意	同意	同意	同意	同意	同意	同意	同意	不知道	同意	同意	同意	同意
37763	男	38	本科	管理	汉族	城市	广东-深圳市-龙华区	已婚	非常健康	有，不到10例	无人感染	无人感染	无人感染	以上均无	以上均无	否	非常关注	官方网站┋手机社交软件┋新闻客户端	#VALUE!		1	非常低	非常低	高	同意	同意	同意	同意	同意	同意	不同意	同意	同意	同意	不同意	同意	同意	同意	同意	同意	同意	同意	同意	同意	同意	同意	同意	同意	同意
27797	男	36	大专	管理	汉族	农村	湖南-常德市-桃源县	已婚	非常健康	有，但不清楚例数	无人感染	无人感染	不清楚	以上均无	以上均无	否	非常关注	电视┋官方网站┋手机社交软件┋亲人/朋友┋新闻客户端	1		1	非常低	高	高	同意	同意	不同意	不同意	同意	不同意	不同意	同意	同意	同意	不同意	不同意	同意	同意	同意	同意	同意	不同意	同意	不同意	不同意	同意	同意	同意	同意
32540	男	39	本科	管理	汉族	城镇	江西-吉安市-新干县	已婚	非常健康	无	无人感染	无人感染	无人感染	以上均无	以上均无	否	非常关注	电视┋手机社交软件┋新闻客户端	1		1	非常低	低	高	同意	不同意	同意	不同意	同意	不同意	不同意	同意	同意	同意	同意	不同意	同意	同意	同意	同意	同意	同意	同意	不同意	不同意	同意	同意	同意	同意
28953	男	41	本科	管理	汉族	农村	湖南-衡阳市-衡南县	已婚	良好	有，10-100例	无人感染	无人感染	无人感染	以上均无	以上均无	否	非常关注	电视┋官方网站┋手机社交软件	1		1	低	低	高	同意	同意	同意	不同意	同意	不同意	不同意	同意	同意	同意	不同意	不同意	同意	同意	同意	同意	同意	同意	同意	同意	同意	同意	同意	同意	同意
31779	男	35	本科	管理	汉族	城市	广东-深圳市-龙华区	已婚	非常健康	有，不到10例	无人感染	无人感染	无人感染	以上均无	以上均无	否	非常关注	电视┋官方网站	1		0	高	非常高	高	同意	同意	不同意	不同意	同意	同意	不同意	同意	同意	同意	同意	同意	同意	同意	同意	同意	同意	同意	同意	同意	同意	同意	同意	同意	同意
42619	男	44	高中/中专	普工	汉族	城市	江西-吉安市-井冈山市	已婚	非常健康	无	无人感染	无人感染	无人感染	以上均无	以上均无	不清楚	非常关注	官方网站┋手机社交软件┋其他：〖就2个〗	#VALUE!		1	低	高	非常低	同意	不同意	不同意	不同意	同意	不同意	不同意	同意	同意	同意	不同意	同意	同意	同意	同意	同意	同意	同意	同意	不同意	不同意	同意	同意	同意	同意
43728	男	36	高中/中专	线长	汉族	城市	广东-惠州市-惠城区	已婚	非常健康	有，不到10例	无人感染	无人感染	无人感染	以上均无	以上均无	否	非常关注	电视┋官方网站┋手机社交软件	1		1	非常高	非常高	低	同意	同意	同意	同意	同意	同意	不同意	同意	同意	同意	同意	同意	同意	同意	同意	同意	同意	同意	同意	同意	同意	同意	同意	同意	同意
37434	男	43	研究生及以上	管理	汉族	农村	安徽-黄山市-休宁县	已婚	非常健康	有，不到10例	无人感染	无人感染	无人感染	以上均无	以上均无	否	非常关注	电视┋新闻客户端	1		0	非常低	不清楚	不清楚	不知道	不知道	同意	不同意	同意	同意	不同意	同意	同意	同意	同意	同意	同意	同意	同意	同意	同意	同意	同意	同意	同意	同意	同意	同意	同意
75541	男	40	本科	管理	汉族	城市	广东-深圳市-龙华区	已婚	良好	有，10-100例	无人感染	无人感染	无人感染	以上均无	以上均无	否	非常关注	手机社交软件	#VALUE!		1	低	低	高	同意	同意	不同意	不同意	同意	同意	不同意	同意	同意	同意	同意	同意	同意	同意	同意	同意	同意	同意	同意	不同意	不同意	同意	同意	同意	不同意
21392	男	42	本科	管理	汉族	城市	广东-深圳市-龙岗区	已婚	非常健康	有，不到10例	无人感染	无人感染	无人感染	以上均无	以上均无	否	非常关注	电视┋官方网站┋手机社交软件┋亲人/朋友	1		1	非常低	非常高	非常低	同意	同意	不同意	不同意	同意	不同意	不同意	同意	同意	同意	同意	同意	同意	同意	同意	同意	同意	同意	同意	同意	不同意	同意	同意	同意	同意
33979	男	39	本科	管理	汉族	农村	安徽-宣城市-绩溪县	已婚	良好	无	无人感染	无人感染	无人感染	以上均无	以上均无	否	非常关注	电视┋官方网站┋手机社交软件┋亲人/朋友┋新闻客户端┋其他：〖当地政府宣传〗	1		1	非常低	低	高	同意	同意	同意	不同意	同意	同意	不同意	同意	同意	同意	同意	不同意	同意	同意	同意	同意	同意	同意	同意	同意	不知道	同意	同意	同意	不同意
46867	男	39	大专	管理	汉族	城市	广东-深圳市-龙华区	已婚	非常健康	有，200例以上	无人感染	无人感染	无人感染	近期接触过从湖北地区来的人	以上均无	否	非常关注	电视┋官方网站┋亲人/朋友┋新闻客户端	1		0	非常高	高	高	同意	同意	同意	不同意	同意	同意	不同意	同意	同意	同意	不同意	同意	同意	同意	同意	同意	同意	同意	同意	不同意	不同意	同意	同意	同意	不同意
124888	男	39	本科	管理	汉族	城镇	安徽-安庆市-太湖县	已婚	良好	有，200例以上	不清楚	无人感染	不清楚	以上均无	有途经史	不清楚	关注	手机社交软件┋新闻客户端	#VALUE!		1	低	高	低	同意	同意	不同意	不同意	同意	不同意	不同意	同意	同意	同意	同意	不同意	同意	同意	同意	同意	同意	同意	同意	不知道	不知道	同意	同意	同意	同意
27487	男	41	大专	管理	汉族	城市	广东-深圳市-龙华区	已婚	非常健康	有，10-100例	无人感染	无人感染	无人感染	以上均无	以上均无	否	非常关注	电视┋官方网站┋手机社交软件┋新闻客户端	1		1	非常低	非常低	非常高	同意	同意	不同意	不同意	同意	同意	不同意	同意	同意	同意	不知道	同意	同意	同意	同意	同意	同意	同意	同意	不同意	不同意	同意	同意	同意	不同意
36649	男	45	初中	普工	汉族	城市	广东-深圳市-龙华区	已婚	非常健康	有，但不清楚例数	无人感染	无人感染	无人感染	以上均无	以上均无	否	非常关注	新闻客户端	#VALUE!		0	非常低	高	低	同意	同意	同意	不同意	同意	同意	不同意	同意	同意	同意	不同意	同意	同意	同意	同意	同意	同意	同意	同意	同意	不同意	同意	同意	同意	同意
22258	男	52	大专	管理	汉族	城市	广东-深圳市-龙华区	已婚	非常健康	有，200例以上	无人感染	无人感染	无人感染	以上均无	以上均无	否	非常关注	电视┋官方网站┋手机社交软件┋亲人/朋友	1		1	非常低	高	不清楚	同意	不知道	同意	不同意	同意	同意	不同意	同意	同意	同意	不同意	同意	同意	同意	同意	同意	同意	同意	同意	不知道	不知道	同意	同意	同意	同意
24278	男	38	本科	管理	汉族	城市	广东-深圳市-龙华区	已婚	良好	有，10-100例	无人感染	无人感染	不清楚	近期有去过湖北	有途经史	否	非常关注	电视┋官方网站┋手机社交软件┋新闻客户端┋短视频（抖音、快手等）	1		1	低	高	低	同意	不知道	不同意	不同意	同意	同意	不同意	同意	同意	同意	同意	不知道	同意	同意	同意	同意	同意	同意	同意	不知道	不知道	同意	同意	同意	同意
35214	男	44	高中/中专	管理	汉族	城镇	湖南-邵阳市-邵东市	已婚	非常健康	有，10-100例	无人感染	无人感染	无人感染	以上均无	以上均无	不清楚	非常关注	电视┋官方网站┋新闻客户端	1		0	非常低	低	低	同意	同意	不同意	不同意	同意	不同意	不同意	同意	同意	同意	不同意	同意	同意	同意	同意	同意	同意	同意	同意	不同意	不同意	同意	同意	同意	同意
37331	男	42	高中/中专	普工	汉族	农村	江西-上饶市-鄱阳县	已婚	非常健康	有，不到10例	无人感染	无人感染	无人感染	以上均无	以上均无	否	关注	电视┋手机社交软件┋新闻客户端	1		1	非常低	高	低	不同意	不同意	不同意	不同意	同意	不同意	不同意	同意	同意	同意	同意	不同意	同意	同意	同意	同意	同意	同意	同意	不知道	不知道	同意	同意	同意	同意
36320	男	41	高中/中专	普工	汉族	城镇	四川-广安市-邻水县	未婚	非常健康	有，不到10例	无人感染	无人感染	无人感染	以上均无	以上均无	否	非常关注	电视┋手机社交软件┋新闻客户端	1		1	非常低	低	低	同意	同意	不同意	不同意	同意	同意	不同意	同意	同意	同意	不同意	同意	同意	同意	同意	同意	同意	同意	同意	不同意	不同意	同意	同意	同意	同意
11058	男	48	大专	管理	汉族	城市	广东-深圳市-龙华区	已婚	非常健康	有，10-100例	无人感染	无人感染	无人感染	以上均无	以上均无	否	非常关注	电视┋官方网站┋亲人/朋友	1		0	非常低	高	非常高	同意	同意	不同意	不同意	同意	同意	不同意	同意	同意	同意	同意	同意	同意	同意	同意	同意	同意	同意	同意	同意	不同意	同意	同意	同意	同意
28819	男	56	初中	普工	汉族	农村	甘肃-庆阳市-环县	已婚	良好	无	不清楚	无人感染	无人感染	以上均无	以上均无	否	非常关注	电视┋手机社交软件┋短视频（抖音、快手等）	1		1	非常高	非常高	非常高	不知道	不知道	不知道	不知道	不知道	不知道	不知道	不知道	不知道	不知道	不知道	不知道	不同意	不知道	不同意	不同意	不知道	同意	同意	同意	同意	同意	同意	不知道	同意
112269	男	47	高中/中专	普工	汉族	农村	湖南-株洲市-炎陵县	已婚	非常健康	有，但不清楚例数	无人感染	无人感染	无人感染	以上均无	以上均无	否	非常关注	官方网站	#VALUE!		0	非常低	低	低	同意	同意	同意	不同意	同意	同意	不同意	同意	同意	同意	不同意	同意	同意	同意	同意	同意	同意	同意	同意	同意	同意	同意	同意	同意	不同意
13551	男	45	初中	线长	汉族	城市	四川-南充市-阆中市	已婚	非常健康	无	无人感染	无人感染	无人感染	以上均无	以上均无	否	非常关注	电视┋报刊┋官方网站┋手机社交软件┋亲人/朋友┋新闻客户端	1		1	非常高	非常高	非常高	同意	同意	同意	同意	同意	同意	不同意	同意	同意	同意	不同意	同意	同意	同意	同意	同意	同意	同意	同意	同意	同意	同意	同意	同意	同意
31178	男	44	大专	组长	汉族	城市	广东-深圳市-龙华区	已婚	非常健康	有，但不清楚例数	无人感染	无人感染	无人感染	以上均无	以上均无	否	非常关注	官方网站┋新闻客户端	#VALUE!		0	非常低	非常高	高	同意	同意	同意	不同意	同意	不同意	不同意	同意	同意	同意	不同意	同意	同意	同意	同意	同意	同意	同意	同意	同意	不同意	同意	同意	同意	同意
37871	男	44	高中/中专	普工	汉族	农村	湖南-岳阳市-华容县	未婚	非常健康	有，不到10例	无人感染	无人感染	不清楚	以上均无	以上均无	否	非常关注	电视┋新闻客户端	1		0	低	低	高	不同意	不同意	同意	不同意	同意	不同意	不同意	同意	同意	不同意	不同意	同意	同意	同意	同意	同意	同意	同意	同意	不同意	不同意	同意	同意	同意	同意
35082	男	48	大专	管理	汉族	城市	广东-深圳市-龙华区	已婚	良好	有，100-200例	无人感染	无人感染	无人感染	以上均无	以上均无	否	非常关注	电视┋官方网站┋手机社交软件	1		1	低	高	低	同意	同意	不同意	不同意	同意	同意	不同意	同意	同意	同意	同意	同意	同意	同意	同意	同意	同意	同意	同意	不同意	不同意	同意	同意	同意	同意
29580	男	54	本科	管理	汉族	农村	湖南-永州市-祁阳县	已婚	非常健康	有，10-100例	无人感染	无人感染	无人感染	以上均无	以上均无	否	非常关注	电视┋手机社交软件	1		1	低	低	高	同意	同意	不同意	不同意	同意	同意	不同意	同意	同意	同意	同意	同意	同意	同意	同意	同意	同意	同意	同意	不知道	不同意	同意	同意	同意	同意
29871	男	45	本科	管理	汉族	城市	广东-深圳市-福田区	已婚	非常健康	有，200例以上	无人感染	无人感染	不清楚	以上均无	以上均无	否	非常关注	电视┋官方网站┋手机社交软件	1		1	非常低	高	高	同意	不同意	同意	不同意	同意	同意	不同意	同意	同意	同意	不同意	同意	同意	同意	同意	同意	同意	同意	同意	不知道	不同意	同意	同意	同意	同意
27385	男	47	本科	管理	汉族	城市	台湾-新北市-树林区	已婚	非常健康	有，不到10例	无人感染	无人感染	无人感染	以上均无	以上均无	不清楚	非常关注	电视┋官方网站┋手机社交软件	1		1	低	低	低	同意	不同意	同意	不同意	同意	同意	不同意	同意	同意	同意	同意	同意	同意	同意	同意	同意	同意	同意	同意	同意	同意	同意	同意	同意	同意
36661	男	45	研究生及以上	管理	汉族	城市	广东-深圳市-龙华区	已婚	良好	有，但不清楚例数	无人感染	无人感染	无人感染	以上均无	以上均无	否	关注	官方网站	#VALUE!		0	高	高	不清楚	不同意	不知道	不同意	不同意	同意	不知道	不同意	同意	不知道	不知道	同意	不同意	同意	同意	同意	同意	同意	同意	同意	不知道	不知道	同意	同意	同意	不知道
47890	男	45	高中/中专	普工	汉族	农村	广东-深圳市-光明区	已婚	良好	无	无人感染	无人感染	不清楚	以上均无	以上均无	否	关注	手机社交软件┋亲人/朋友┋短视频（抖音、快手等）	#VALUE!		1	低	高	非常低	不同意	不知道	不知道	不知道	同意	同意	不同意	同意	同意	不同意	不知道	同意	同意	同意	同意	同意	同意	同意	同意	同意	不知道	同意	同意	同意	同意
94724	男	22	高中/中专	管理	少数民族：〖土家族〗	农村	湖南-常德市-澧县	已婚	非常健康	有，10-100例	无人感染	无人感染	不清楚	以上均无	以上均无	否	非常关注	电视┋手机社交软件┋亲人/朋友	1		1	非常低	高	高	同意	同意	同意	不同意	同意	不同意	不同意	同意	同意	同意	同意	同意	同意	同意	同意	同意	同意	同意	同意	同意	不同意	同意	同意	同意	同意
85325	男	23	初中	普工	汉族	农村	江西-赣州市-南康区	已婚	良好	有，不到10例	无人感染	无人感染	无人感染	以上均无	以上均无	否	非常关注	电视┋手机社交软件┋短视频（抖音、快手等）	1		1	低	高	高	同意	同意	不同意	不同意	同意	同意	不同意	同意	同意	同意	不同意	同意	同意	同意	同意	同意	同意	同意	同意	不同意	不同意	同意	同意	同意	同意
33707	女	20	大专	管理	汉族	城市	广东-深圳市-龙华区	已婚	非常健康	有，10-100例	无人感染	无人感染	无人感染	以上均无	以上均无	否	非常关注	电视┋亲人/朋友┋新闻客户端	1		0	高	低	高	同意	同意	不同意	不同意	同意	同意	不同意	同意	同意	同意	同意	同意	同意	同意	同意	同意	同意	同意	同意	同意	不同意	同意	同意	不同意	不同意
128095	男	30	初中	普工	汉族	农村	广西-桂林市-平乐县	已婚	非常健康	有，不到10例	无人感染	无人感染	无人感染	以上均无	以上均无	不清楚	关注	官方网站┋新闻客户端┋短视频（抖音、快手等）	#VALUE!		0	不清楚	不清楚	不清楚	不知道	不知道	不知道	不同意	同意	不知道	不同意	同意	不知道	同意	不知道	不知道	同意	同意	同意	同意	同意	同意	同意	同意	同意	同意	同意	同意	同意
131425	女	20	本科	管理	汉族	城市	广东-深圳市-龙华区	已婚	非常健康	有，200例以上	有人确诊感染	无人感染	不清楚	以上均无	以上均无	否	非常关注	电视┋官方网站┋手机社交软件	1		1	非常低	低	低	同意	同意	不同意	不同意	同意	同意	不同意	同意	同意	同意	不同意	同意	同意	同意	同意	同意	同意	同意	同意	不知道	不知道	同意	同意	同意	同意
98403	男	18	大专	普工	汉族	农村	陕西-渭南市-临渭区	其他	非常健康	有，不到10例	无人感染	无人感染	无人感染	以上均无	有途经史	否	非常关注	电视	1		0	非常低	非常低	非常低	同意	同意	同意	同意	同意	不同意	不同意	不同意	同意	同意	同意	不同意	同意	同意	同意	同意	同意	同意	同意	不同意	同意	同意	同意	同意	同意
81289	女	20	初中	普工	汉族	农村	甘肃-庆阳市-正宁县	已婚	非常健康	有，不到10例	无人感染	无人感染	无人感染	以上均无	以上均无	否	非常关注	电视┋手机社交软件┋新闻客户端	1		1	非常低	低	高	同意	同意	不同意	不同意	同意	同意	不同意	同意	同意	同意	同意	同意	同意	同意	同意	同意	同意	同意	同意	不同意	不同意	同意	同意	同意	同意
133778	女	36	初中	普工	汉族	城镇	广东-深圳市-龙华区	已婚	良好	有，但不清楚例数	有人确诊感染	无人感染	不清楚	以上均无	以上均无	否	关注	官方网站┋手机社交软件┋亲人/朋友┋新闻客户端┋短视频（抖音、快手等）	#VALUE!		1	低	低	高	同意	不知道	不知道	不同意	同意	不同意	不同意	同意	同意	同意	不同意	同意	同意	同意	同意	同意	同意	同意	同意	不同意	不同意	同意	同意	同意	同意
39182	男	18	研究生及以上	管理	汉族	城市	吉林-松原市-宁江区	已婚	非常健康	有，10-100例	无人感染	无人感染	无人感染	以上均无	以上均无	否	非常关注	电视┋官方网站┋新闻客户端	1		0	非常低	低	低	同意	同意	不同意	不同意	同意	同意	不同意	同意	同意	同意	同意	同意	同意	同意	同意	同意	同意	同意	同意	不同意	不同意	同意	同意	同意	同意
47272	男	17	高中/中专	普工	汉族	城市	广东-深圳市-龙华区	其他	非常健康	有，不到10例	无人感染	无人感染	无人感染	以上均无	以上均无	否	非常关注	电视┋官方网站	1		0	低	高	低	同意	不同意	同意	不同意	同意	同意	不同意	同意	同意	同意	同意	不同意	同意	同意	同意	同意	同意	同意	同意	同意	同意	同意	同意	同意	同意
26050	男	24	初中	普工	汉族	农村	湖南-湘潭市-湘潭县	已婚	非常健康	无	无人感染	无人感染	无人感染	以上均无	以上均无	否	非常关注	电视┋手机社交软件┋亲人/朋友	1		1	非常低	低	高	同意	同意	同意	不同意	同意	同意	不同意	同意	同意	同意	同意	不同意	同意	同意	同意	同意	同意	同意	同意	同意	同意	同意	同意	同意	同意
78498	女	32	初中	普工	汉族	农村	湖南-永州市-冷水滩区	未婚	非常健康	有，但不清楚例数	不清楚	无人感染	无人感染	以上均无	以上均无	否	非常关注	电视┋手机社交软件	1		1	非常低	不清楚	高	同意	同意	同意	同意	同意	不同意	不同意	同意	同意	同意	不同意	同意	同意	同意	同意	同意	同意	同意	同意	同意	不知道	同意	同意	同意	同意
96678	女	24	高中/中专	普工	汉族	城市	广东-深圳市-龙华区	已婚	非常健康	有，不到10例	无人感染	无人感染	无人感染	以上均无	以上均无	否	非常关注	手机社交软件┋新闻客户端┋短视频（抖音、快手等）	#VALUE!		1	低	低	低	同意	同意	不同意	不同意	同意	同意	不同意	同意	同意	同意	同意	同意	同意	同意	同意	同意	同意	同意	同意	不同意	不同意	同意	同意	同意	同意
120407	女	24	初中	普工	汉族	农村	四川-南充市-营山县	已婚	非常健康	无	无人感染	无人感染	无人感染	以上均无	以上均无	否	非常关注	官方网站┋手机社交软件┋新闻客户端	#VALUE!		1	非常低	低	非常高	不同意	不同意	同意	不知道	同意	同意	不同意	不知道	同意	同意	不同意	同意	同意	同意	不同意	同意	同意	同意	同意	同意	同意	同意	同意	同意	不同意
137322	女	24	高中/中专	管理	汉族	城镇	江西-九江市-彭泽县	已婚	非常健康	有，10-100例	无人感染	无人感染	无人感染	以上均无	以上均无	不清楚	非常关注	电视┋官方网站┋手机社交软件	1		1	低	低	高	同意	不知道	不同意	不同意	同意	同意	不同意	同意	同意	同意	不同意	同意	同意	同意	同意	同意	同意	同意	同意	不知道	不知道	同意	同意	同意	同意
97120	男	33	大专	管理	汉族	城市	广东-深圳市-龙岗区	离婚	非常健康	有，200例以上	无人感染	无人感染	无人感染	以上均无	以上均无	否	非常关注	官方网站┋手机社交软件┋新闻客户端	#VALUE!		1	低	低	低	同意	同意	同意	不同意	同意	同意	不同意	同意	同意	同意	同意	不同意	同意	同意	同意	同意	同意	同意	同意	同意	不知道	同意	同意	同意	同意
90943	女	29	高中/中专	普工	汉族	城市	四川-广安市-邻水县	未婚	非常健康	有，但不清楚例数	无人感染	无人感染	无人感染	以上均无	以上均无	否	非常关注	电视┋手机社交软件┋新闻客户端	1		1	非常低	低	低	同意	同意	不同意	不同意	同意	同意	不同意	同意	同意	同意	不同意	同意	同意	同意	同意	同意	同意	同意	同意	不同意	不同意	同意	同意	同意	同意
88582	男	31	本科	管理	汉族	城市	广东-深圳市-龙华区	已婚	非常健康	有，10-100例	无人感染	无人感染	无人感染	以上均无	以上均无	否	非常关注	电视┋官方网站┋手机社交软件	1		1	非常低	低	高	同意	同意	不同意	不同意	同意	同意	不同意	同意	同意	同意	同意	同意	同意	同意	同意	同意	同意	同意	同意	不同意	不同意	同意	同意	同意	不同意
46494	女	20	本科	管理	汉族	城市	广东-深圳市-龙华区	已婚	非常健康	有，200例以上	有人确诊感染	无人感染	不清楚	以上均无	以上均无	否	非常关注	电视┋官方网站┋新闻客户端	1		0	非常低	低	低	同意	同意	不同意	不同意	同意	不同意	不同意	同意	同意	同意	不同意	同意	同意	同意	同意	同意	同意	同意	同意	不知道	不知道	同意	同意	同意	同意
75251	男	22	初中	普工	汉族	城市	广东-深圳市-龙华区	已婚	非常健康	有，10-100例	无人感染	无人感染	无人感染	以上均无	以上均无	否	非常关注	手机社交软件┋亲人/朋友┋新闻客户端	#VALUE!		1	非常高	高	高	同意	同意	不知道	不同意	同意	同意	不同意	同意	同意	同意	不知道	同意	同意	同意	同意	同意	同意	同意	同意	同意	不知道	同意	同意	同意	同意
93745	男	27	初中	普工	汉族	农村	广东-惠州市-惠城区	已婚	非常健康	有，10-100例	无人感染	无人感染	无人感染	以上均无	以上均无	否	非常关注	电视┋手机社交软件┋新闻客户端	1		1	非常高	低	高	同意	同意	同意	同意	同意	同意	不同意	同意	同意	同意	不同意	同意	同意	同意	同意	同意	同意	同意	同意	同意	不同意	同意	同意	同意	同意
64950	女	18	研究生及以上	管理	汉族	城市	广东-深圳市-龙华区	已婚	非常健康	有，200例以上	无人感染	无人感染	不清楚	以上均无	以上均无	不清楚	非常关注	电视┋官方网站┋手机社交软件┋亲人/朋友┋新闻客户端┋短视频（抖音、快手等）	1		1	不清楚	低	高	同意	同意	不同意	不同意	同意	同意	不同意	同意	同意	同意	不知道	同意	同意	同意	同意	同意	同意	同意	同意	不同意	不同意	同意	同意	同意	同意
29612	男	21	高中/中专	管理	汉族	农村	江西-上饶市-鄱阳县	已婚	良好	有，10-100例	无人感染	无人感染	无人感染	以上均无	以上均无	否	非常关注	电视┋官方网站┋手机社交软件┋亲人/朋友┋新闻客户端┋短视频（抖音、快手等）	1		1	非常低	高	低	同意	同意	不同意	不同意	同意	同意	不同意	同意	同意	同意	同意	不同意	同意	同意	同意	同意	同意	同意	同意	同意	同意	同意	不同意	同意	同意
62272	男	25	初中	普工	汉族	农村	湖南-娄底市-新化县	已婚	非常健康	无	无人感染	无人感染	无人感染	以上均无	以上均无	否	非常关注	官方网站┋新闻客户端┋短视频（抖音、快手等）	#VALUE!		0	非常低	非常高	不清楚	同意	同意	同意	不同意	同意	同意	不同意	同意	同意	同意	不知道	不同意	不同意	同意	同意	同意	同意	同意	同意	不同意	同意	同意	同意	同意	同意
28001	女	22	高中/中专	普工	汉族	农村	湖南-益阳市-南县	已婚	非常健康	有，10-100例	无人感染	无人感染	不清楚	以上均无	以上均无	否	关注	电视┋报刊┋官方网站┋手机社交软件┋亲人/朋友┋新闻客户端┋短视频（抖音、快手等）	1		1	低	高	低	同意	不同意	不同意	不同意	同意	不同意	不同意	同意	同意	同意	同意	同意	同意	同意	同意	同意	同意	同意	同意	同意	不同意	同意	同意	同意	同意
111147	女	20	初中	普工	汉族	农村	广东-深圳市-龙华区	已婚	非常健康	有，但不清楚例数	无人感染	无人感染	不清楚	以上均无	以上均无	不清楚	非常关注	新闻客户端	#VALUE!		0	不清楚	低	非常高	同意	不同意	同意	不同意	同意	同意	不同意	同意	同意	同意	同意	同意	同意	同意	同意	同意	同意	同意	同意	同意	同意	同意	同意	同意	同意
33497	女	20	高中/中专	普工	汉族	农村	河南-南阳市-邓州市	已婚	良好	有，10-100例	无人感染	无人感染	无人感染	以上均无	以上均无	不清楚	非常关注	新闻客户端┋短视频（抖音、快手等）	#VALUE!		0	低	低	高	同意	同意	同意	不同意	同意	同意	不同意	同意	同意	同意	同意	不同意	同意	同意	同意	同意	同意	同意	同意	同意	同意	同意	同意	同意	同意
63812	男	33	大专	普工	汉族	农村	广东-梅州市-平远县	已婚	非常健康	有，不到10例	无人感染	无人感染	无人感染	以上均无	以上均无	否	非常关注	电视┋官方网站┋手机社交软件	1		1	低	低	高	同意	同意	同意	不同意	同意	同意	不同意	不同意	同意	同意	同意	同意	同意	同意	同意	同意	同意	同意	同意	不同意	不同意	同意	同意	同意	不同意
129601	男	33	本科	管理	汉族	城市	湖南-郴州市-北湖区	已婚	良好	有，10-100例	无人感染	无人感染	不清楚	以上均无	以上均无	不清楚	非常关注	电视┋手机社交软件┋亲人/朋友	1		1	低	高	高	同意	不同意	同意	不同意	同意	同意	不同意	同意	同意	同意	同意	同意	同意	同意	同意	同意	同意	同意	同意	不同意	不同意	同意	同意	同意	同意
107553	男	32	高中/中专	普工	汉族	城镇	四川-自贡市-沿滩区	已婚	非常健康	有，不到10例	无人感染	无人感染	无人感染	以上均无	以上均无	否	非常关注	电视┋官方网站┋新闻客户端	1		0	非常低	高	非常低	同意	同意	同意	不同意	同意	不同意	不同意	同意	同意	同意	不同意	不同意	同意	同意	同意	同意	同意	不同意	同意	不同意	不同意	同意	同意	同意	同意
32146	男	22	本科	管理	汉族	城市	广东-深圳市-龙华区	已婚	非常健康	有，200例以上	无人感染	无人感染	无人感染	以上均无	以上均无	否	非常关注	电视┋手机社交软件	1		1	高	非常低	高	同意	同意	不同意	不同意	同意	同意	不同意	同意	同意	同意	同意	同意	同意	同意	同意	同意	同意	同意	同意	不同意	不同意	同意	同意	同意	不同意
86931	男	35	本科	管理	汉族	城市	台湾-新竹市-北区	已婚	非常健康	无	无人感染	无人感染	无人感染	以上均无	以上均无	否	非常关注	电视┋官方网站┋新闻客户端	1		0	非常低	低	高	同意	同意	不同意	不同意	同意	同意	不同意	同意	同意	同意	同意	同意	同意	同意	同意	同意	同意	同意	同意	不同意	不同意	同意	同意	同意	同意
72053	男	19	本科	管理	汉族	城市	广东-深圳市-龙华区	已婚	非常健康	有，200例以上	无人感染	无人感染	无人感染	以上均无	以上均无	否	非常关注	电视┋官方网站┋手机社交软件┋亲人/朋友┋新闻客户端	1		1	高	低	高	同意	同意	同意	不同意	同意	同意	不同意	同意	同意	同意	同意	同意	同意	同意	同意	同意	同意	同意	同意	不知道	不同意	同意	同意	同意	同意
40188	男	41	本科	管理	汉族	城市	广东-深圳市-坪山区	已婚	非常健康	有，200例以上	无人感染	无人感染	无人感染	以上均无	以上均无	不清楚	非常关注	电视┋官方网站┋新闻客户端	1		0	非常低	高	非常低	同意	同意	不同意	不同意	同意	不同意	不同意	同意	同意	同意	不同意	同意	同意	同意	同意	同意	同意	同意	同意	不知道	不同意	同意	同意	同意	同意
78018	男	24	初中	普工	汉族	农村	广东-深圳市-龙华区	已婚	良好	无	无人感染	无人感染	无人感染	以上均无	以上均无	否	关注	电视┋官方网站┋新闻客户端	1		0	非常高	非常高	非常高	同意	同意	同意	不同意	同意	不同意	不同意	同意	同意	同意	不同意	不同意	同意	同意	同意	同意	同意	同意	同意	同意	同意	同意	同意	同意	同意
24998	男	42	高中/中专	线长	汉族	农村	河南-南阳市-唐河县	已婚	非常健康	有，不到10例	无人感染	无人感染	无人感染	以上均无	以上均无	否	非常关注	电视┋新闻客户端┋短视频（抖音、快手等）┋其他：〖听村委每天宣传〗	1		0	低	高	高	同意	同意	同意	不知道	同意	同意	不同意	同意	同意	同意	同意	同意	同意	同意	同意	同意	同意	同意	同意	同意	同意	同意	同意	同意	同意
32291	女	27	小学及以下	普工	汉族	农村	湖北-天门市	已婚	非常健康	有，但不清楚例数	无人感染	无人感染	无人感染	近期有去过湖北	有居住史	否	非常关注	电视┋亲人/朋友┋新闻客户端	1		0	非常低	高	低	同意	同意	不同意	不同意	同意	不同意	不同意	同意	同意	同意	同意	同意	同意	同意	同意	同意	同意	同意	同意	不知道	不同意	同意	同意	同意	同意
73228	女	27	高中/中专	普工	汉族	城市	广东-深圳市-龙华区	已婚	非常健康	有，10-100例	无人感染	无人感染	无人感染	以上均无	以上均无	否	关注	电视┋官方网站┋新闻客户端	1		0	低	低	低	同意	同意	同意	不同意	同意	同意	不同意	同意	同意	同意	同意	同意	同意	同意	同意	同意	同意	同意	同意	不同意	不同意	同意	同意	同意	同意
72109	女	43	大专	组长	汉族	城镇	广东-深圳市-龙华区	已婚	良好	有，不到10例	无人感染	无人感染	无人感染	以上均无	以上均无	否	非常关注	官方网站┋亲人/朋友┋新闻客户端	#VALUE!		0	非常低	低	不清楚	同意	不知道	同意	不同意	同意	同意	不同意	同意	同意	同意	同意	不知道	同意	同意	同意	同意	同意	同意	同意	不知道	不知道	同意	同意	同意	同意
107621	男	28	本科	管理	汉族	城市	广东-深圳市-龙华区	已婚	良好	有，200例以上	无人感染	无人感染	无人感染	以上均无	以上均无	不清楚	非常关注	电视┋新闻客户端┋短视频（抖音、快手等）	1		0	非常低	低	低	同意	同意	不同意	不同意	同意	同意	不同意	同意	同意	同意	不知道	同意	同意	同意	同意	同意	同意	同意	同意	不知道	不知道	同意	同意	同意	同意
90166	男	32	初中	普工	汉族	城市	广东-深圳市-龙华区	已婚	非常健康	无	无人感染	无人感染	无人感染	以上均无	以上均无	否	非常关注	手机社交软件┋亲人/朋友	#VALUE!		1	不清楚	不清楚	不清楚	同意	不同意	不同意	不同意	同意	不同意	不同意	同意	同意	同意	同意	同意	同意	同意	同意	同意	同意	同意	同意	同意	同意	同意	同意	同意	同意
73017	男	33	高中/中专	管理	汉族	城市	广东-深圳市-龙华区	已婚	良好	有，100-200例	无人感染	无人感染	无人感染	以上均无	以上均无	否	关注	官方网站┋手机社交软件	#VALUE!		1	非常低	非常低	高	同意	同意	同意	不知道	同意	同意	不同意	同意	同意	同意	不同意	同意	同意	同意	同意	同意	同意	同意	同意	不同意	不同意	同意	同意	同意	不同意
93125	男	27	初中	普工	汉族	农村	广东-深圳市-龙华区	已婚	非常健康	有，但不清楚例数	无人感染	无人感染	不清楚	以上均无	以上均无	否	非常关注	电视┋手机社交软件┋短视频（抖音、快手等）	1		1	非常低	非常低	高	同意	同意	不同意	不同意	同意	同意	不同意	同意	同意	不知道	同意	同意	同意	同意	同意	同意	同意	同意	同意	不知道	不同意	同意	同意	不知道	同意
68226	男	24	大专	管理	汉族	城市	广东-深圳市-龙华区	已婚	非常健康	有，200例以上	无人感染	无人感染	无人感染	以上均无	以上均无	否	非常关注	官方网站┋手机社交软件┋新闻客户端	#VALUE!		1	非常低	非常低	高	同意	同意	同意	不同意	同意	同意	不同意	同意	同意	不同意	同意	同意	同意	同意	同意	同意	同意	同意	同意	不同意	不同意	同意	同意	不同意	不同意
117203	男	20	本科	管理	汉族	城市	台湾-桃园市-中坜市	已婚	良好	无	无人感染	无人感染	无人感染	以上均无	以上均无	否	非常关注	电视┋官方网站┋亲人/朋友	1		0	非常低	低	高	同意	同意	不同意	不同意	同意	同意	不同意	同意	同意	同意	同意	同意	同意	同意	同意	同意	同意	同意	同意	同意	同意	同意	同意	同意	不同意
12331	男	22	大专	组长	汉族	城市	广东-深圳市-龙华区	已婚	非常健康	有，200例以上	不清楚	无人感染	无人感染	以上均无	以上均无	否	非常关注	电视┋官方网站┋手机社交软件┋新闻客户端	1		1	非常低	非常高	不清楚	同意	同意	不同意	不知道	同意	同意	不同意	同意	同意	同意	不同意	同意	同意	同意	同意	同意	同意	不同意	不同意	不同意	不同意	同意	同意	同意	同意
72866	男	23	大专	管理	汉族	农村	湖北-黄冈市-麻城市	已婚	非常健康	有，100-200例	无人感染	无人感染	无人感染	近期有去过湖北┋近期接触过从湖北地区来的人	有居住史	否	非常关注	电视┋官方网站┋手机社交软件┋新闻客户端	1		1	高	不清楚	高	同意	同意	同意	不同意	同意	不同意	不同意	同意	同意	同意	不知道	同意	同意	同意	同意	同意	同意	同意	同意	不知道	不知道	同意	同意	同意	同意
102609	男	18	高中/中专	普工	汉族	农村	重庆-重庆市-彭水苗族土家族自治县	已婚	非常健康	有，不到10例	无人感染	无人感染	无人感染	以上均无	以上均无	不清楚	非常关注	官方网站┋手机社交软件┋亲人/朋友┋新闻客户端┋短视频（抖音、快手等）	#VALUE!		1	非常低	高	低	不知道	不知道	同意	不同意	同意	同意	不同意	同意	同意	同意	不同意	不知道	同意	同意	同意	同意	同意	同意	同意	不知道	不知道	同意	同意	同意	同意
101762	男	19	初中	普工	汉族	农村	湖南-永州市-道县	已婚	非常健康	有，不到10例	无人感染	无人感染	无人感染	以上均无	以上均无	否	非常关注	电视┋手机社交软件┋亲人/朋友┋新闻客户端	1		1	非常低	非常低	高	同意	不知道	同意	不同意	同意	同意	不同意	同意	同意	同意	同意	同意	同意	同意	同意	同意	同意	同意	同意	同意	同意	同意	同意	同意	同意
39433	男	35	初中	普工	汉族	农村	陕西-咸阳市-泾阳县	已婚	非常健康	无	无人感染	无人感染	无人感染	以上均无	以上均无	不清楚	非常关注	电视┋手机社交软件┋新闻客户端	1		1	非常低	不清楚	高	同意	同意	同意	不同意	同意	同意	同意	同意	同意	同意	同意	不同意	同意	同意	同意	同意	同意	同意	同意	同意	同意	同意	同意	同意	同意
45019	男	29	大专	组长	汉族	农村	湖北-黄冈市-蕲春县	已婚	非常健康	有，100-200例	无人感染	无人感染	无人感染	近期有去过湖北	有居住史	否	非常关注	电视┋官方网站┋手机社交软件┋新闻客户端┋短视频（抖音、快手等）	1		1	低	低	高	同意	同意	同意	不同意	同意	同意	不同意	同意	同意	同意	同意	同意	同意	同意	同意	同意	同意	同意	同意	不同意	不同意	同意	同意	同意	不同意
27311	男	32	小学及以下	普工	汉族	城市	广东-深圳市-龙华区	已婚	非常健康	无	无人感染	无人感染	无人感染	以上均无	以上均无	否	非常关注	电视┋新闻客户端┋短视频（抖音、快手等）	1		0	低	高	低	不知道	不知道	不知道	不知道	同意	不知道	不同意	不知道	不同意	不同意	不同意	不知道	不同意	不同意	不同意	不同意	同意	同意	同意	同意	同意	同意	同意	同意	同意
112016	男	22	大专	管理	汉族	城市	湖北-十堰市-郧阳区	已婚	良好	有，100-200例	无人感染	无人感染	不清楚	以上均无	有居住史	不清楚	关注	电视┋官方网站┋手机社交软件┋亲人/朋友┋新闻客户端	1		1	非常低	非常低	非常高	同意	不同意	同意	不同意	同意	同意	不同意	同意	同意	同意	不同意	同意	同意	同意	同意	同意	同意	同意	同意	同意	不同意	同意	同意	同意	同意
57106	男	25	大专	管理	汉族	城市	湖北-黄冈市-麻城市	已婚	非常健康	有，10-100例	无人感染	无人感染	无人感染	近期有去过湖北	有居住史	不清楚	非常关注	电视┋官方网站	1		0	非常低	非常低	高	同意	不同意	不同意	不同意	同意	同意	不同意	同意	同意	同意	不知道	同意	同意	同意	同意	同意	同意	不同意	同意	不同意	不同意	同意	同意	同意	同意
119936	男	27	本科	管理	汉族	城市	广东-深圳市-龙华区	已婚	非常健康	无	无人感染	无人感染	无人感染	以上均无	以上均无	否	非常关注	电视┋手机社交软件┋新闻客户端	1		1	非常低	低	非常高	同意	同意	同意	不同意	同意	同意	不同意	同意	同意	同意	不同意	同意	同意	同意	同意	同意	同意	同意	同意	不同意	不同意	同意	同意	同意	同意
47946	女	19	初中	普工	少数民族：〖壮族〗	城市	广东-深圳市-龙华区	已婚	非常健康	有，但不清楚例数	无人感染	无人感染	无人感染	以上均无	以上均无	否	非常关注	官方网站┋手机社交软件	#VALUE!		1	非常低	不清楚	不清楚	同意	同意	不同意	不同意	同意	同意	不同意	同意	同意	同意	同意	同意	同意	同意	同意	同意	同意	同意	同意	不知道	不知道	同意	同意	同意	同意
73237	女	21	初中	普工	汉族	农村	河南-洛阳市-伊川县	已婚	非常健康	有，10-100例	无人感染	无人感染	无人感染	以上均无	以上均无	否	关注	电视┋报刊┋官方网站┋手机社交软件┋新闻客户端	1		1	高	低	高	同意	不同意	同意	不同意	同意	同意	不同意	同意	同意	同意	不同意	同意	同意	同意	同意	同意	同意	同意	同意	不同意	不同意	同意	同意	同意	同意
43198	女	20	初中	普工	汉族	城市	广东-深圳市-龙华区	离婚	良好	有，但不清楚例数	不清楚	无人感染	无人感染	以上均无	以上均无	否	关注	手机社交软件┋新闻客户端┋短视频（抖音、快手等）	#VALUE!		1	高	低	高	同意	不同意	同意	不同意	同意	不同意	不同意	同意	同意	同意	不同意	同意	同意	同意	同意	同意	同意	同意	同意	同意	不同意	同意	同意	同意	同意
86446	男	36	大专	普工	汉族	农村	广东-深圳市-龙华区	已婚	良好	有，但不清楚例数	无人感染	无人感染	无人感染	以上均无	以上均无	否	非常关注	电视┋手机社交软件┋亲人/朋友┋新闻客户端┋其他：〖厂内通知〗	1		1	非常高	非常高	低	同意	同意	同意	不同意	同意	同意	不同意	同意	同意	同意	同意	不同意	同意	同意	同意	同意	同意	同意	同意	不知道	不知道	同意	同意	同意	同意
94779	男	25	高中/中专	组长	汉族	城市	广东-深圳市-龙华区	离婚	较差	有，10-100例	有人疑似感染，但未确诊	不清楚	有人疑似感染，但未确诊	以上均无	以上均无	不清楚	关注	手机社交软件	#VALUE!		1	非常高	低	高	同意	同意	不同意	不同意	不知道	不知道	不同意	同意	同意	同意	同意	不同意	同意	同意	同意	同意	同意	不同意	同意	不同意	不同意	同意	同意	同意	同意
19813	男	27	高中/中专	线长	汉族	农村	湖南-衡阳市-南岳区	已婚	非常健康	无	无人感染	无人感染	无人感染	以上均无	以上均无	否	非常关注	电视┋官方网站┋手机社交软件	1		1	非常低	高	不清楚	同意	同意	不同意	不同意	同意	不同意	不同意	同意	同意	不同意	同意	同意	同意	同意	同意	同意	同意	同意	同意	同意	不知道	同意	同意	同意	同意
58555	男	24	初中	普工	汉族	城镇	广东-深圳市-龙华区	已婚	良好	有，但不清楚例数	无人感染	无人感染	无人感染	以上均无	以上均无	否	关注	电视┋官方网站┋新闻客户端	1		0	非常低	不清楚	非常低	同意	不同意	不同意	不同意	同意	不同意	不同意	同意	同意	同意	同意	同意	同意	同意	同意	同意	同意	同意	同意	不同意	不同意	同意	同意	同意	同意
49237	男	29	大专	普工	汉族	城市	山西-太原市-杏花岭区	已婚	良好	有，10-100例	无人感染	无人感染	无人感染	以上均无	以上均无	否	非常关注	电视┋官方网站┋手机社交软件	1		1	非常低	低	高	同意	同意	不同意	不同意	同意	同意	不同意	同意	同意	同意	同意	同意	同意	同意	同意	同意	同意	同意	同意	同意	不同意	同意	同意	同意	不同意
123254	男	29	研究生及以上	管理	汉族	城市	台湾-高雄市-三民区	已婚	非常健康	无	无人感染	无人感染	无人感染	以上均无	以上均无	不清楚	非常关注	电视┋手机社交软件┋亲人/朋友	1		1	非常低	低	高	同意	同意	不同意	不同意	同意	同意	不同意	同意	同意	同意	同意	同意	同意	同意	同意	同意	同意	同意	同意	同意	同意	同意	同意	同意	同意
3678	男	22	大专	普工	汉族	农村	河南-南阳市-唐河县	已婚	良好	有，但不清楚例数	无人感染	无人感染	无人感染	以上均无	以上均无	否	非常关注	电视┋官方网站┋手机社交软件┋亲人/朋友┋新闻客户端┋其他：〖厂内通知〗	1		1	非常高	非常高	低	同意	同意	同意	不同意	同意	同意	不同意	同意	同意	同意	同意	不同意	同意	同意	同意	同意	同意	同意	同意	不知道	不知道	同意	同意	同意	同意
76731	男	19	高中/中专	普工	汉族	城镇	广东-深圳市-龙华区	已婚	良好	有，不到10例	无人感染	无人感染	无人感染	以上均无	以上均无	否	关注	电视┋报刊┋官方网站┋新闻客户端	1		0	低	低	高	同意	不同意	同意	不同意	同意	不同意	不同意	同意	同意	同意	不同意	同意	同意	同意	同意	同意	同意	不同意	同意	不同意	不同意	同意	同意	同意	不同意
76776	男	34	本科	管理	汉族	城市	广东-深圳市-龙华区	已婚	非常健康	有，10-100例	无人感染	无人感染	无人感染	近期有去过湖北	有居住史	否	非常关注	电视┋报刊┋官方网站	1		0	低	高	高	同意	同意	同意	不同意	同意	同意	不同意	同意	同意	同意	同意	同意	同意	同意	同意	同意	同意	同意	同意	同意	同意	同意	同意	同意	同意
33808	男	24	初中	普工	汉族	农村	湖南-岳阳市-平江县	已婚	非常健康	无	无人感染	无人感染	不清楚	以上均无	以上均无	否	非常关注	手机社交软件┋新闻客户端┋短视频（抖音、快手等）	#VALUE!		1	不清楚	非常高	低	同意	同意	同意	不同意	同意	同意	不同意	同意	同意	同意	不同意	同意	同意	同意	同意	同意	同意	同意	同意	不同意	不同意	同意	同意	同意	同意
127825	女	32	初中	普工	汉族	城镇	广东-深圳市-龙华区	离婚	非常健康	无	无人感染	无人感染	无人感染	以上均无	以上均无	否	非常关注	官方网站┋新闻客户端	#VALUE!		0	非常高	非常高	高	同意	同意	同意	同意	同意	同意	不同意	同意	同意	同意	不同意	同意	同意	同意	同意	同意	同意	同意	同意	不同意	不同意	同意	同意	同意	同意
7431	男	18	初中	普工	汉族	农村	湖北-咸宁市-崇阳县	已婚	良好	有，100-200例	不清楚	无人感染	不清楚	近期有去过湖北┋近期接触过从湖北地区来的人	有居住史	否	关注	电视┋手机社交软件	1		1	低	高	高	同意	不知道	同意	不知道	同意	不同意	不同意	同意	同意	同意	不知道	不同意	同意	同意	同意	同意	同意	同意	同意	不知道	不知道	同意	同意	同意	同意
99474	女	20	初中	普工	汉族	农村	湖北-孝感市-安陆市	已婚	非常健康	有，但不清楚例数	无人感染	无人感染	无人感染	近期有去过湖北	有居住史	否	关注	电视┋手机社交软件┋短视频（抖音、快手等）	1		1	不清楚	不清楚	高	同意	不同意	同意	同意	同意	不同意	不同意	同意	同意	同意	不同意	同意	同意	同意	同意	同意	同意	同意	同意	不知道	不知道	同意	同意	同意	同意
106542	男	24	本科	管理	汉族	城市	山东-泰安市-岱岳区	已婚	良好	有，10-100例	无人感染	无人感染	无人感染	以上均无	以上均无	否	非常关注	电视┋官方网站┋手机社交软件┋亲人/朋友┋新闻客户端	1		1	非常低	低	高	同意	不同意	不同意	不同意	同意	同意	不同意	同意	同意	同意	不同意	同意	同意	同意	同意	同意	同意	同意	同意	同意	同意	同意	同意	同意	不同意
111866	男	23	本科	管理	汉族	城市	广东-深圳市-龙华区	已婚	良好	有，200例以上	无人感染	无人感染	不清楚	以上均无	以上均无	否	非常关注	电视┋官方网站┋手机社交软件┋亲人/朋友┋新闻客户端	1		1	非常低	低	低	同意	同意	不同意	同意	同意	同意	不同意	同意	同意	同意	不知道	同意	同意	同意	同意	同意	同意	同意	同意	不同意	同意	同意	同意	同意	同意
55736	男	39	本科	管理	汉族	城市	台湾-新北市-板桥区	未婚	非常健康	有，不到10例	无人感染	无人感染	无人感染	以上均无	以上均无	否	非常关注	电视┋手机社交软件┋新闻客户端	1		1	低	低	高	同意	同意	不同意	不同意	同意	同意	不同意	同意	同意	同意	不同意	同意	同意	同意	同意	同意	同意	同意	同意	不知道	不知道	同意	同意	同意	同意
133158	男	20	初中	普工	汉族	城镇	湖南-益阳市-桃江县	已婚	非常健康	有，不到10例	无人感染	无人感染	无人感染	以上均无	以上均无	否	非常关注	电视┋官方网站┋亲人/朋友	1		0	非常低	非常高	低	同意	同意	同意	不同意	同意	同意	不同意	同意	同意	同意	同意	同意	同意	同意	同意	同意	同意	同意	同意	不同意	不同意	同意	同意	同意	同意
61742	男	27	大专	管理	汉族	农村	湖南-永州市-宁远县	已婚	良好	有，但不清楚例数	不清楚	不清楚	不清楚	以上均无	以上均无	否	关注	新闻客户端	#VALUE!		0	低	高	低	同意	不同意	不同意	不同意	同意	不同意	不同意	同意	同意	同意	同意	同意	同意	同意	同意	同意	同意	同意	同意	同意	不同意	同意	同意	同意	同意
107286	男	19	高中/中专	普工	汉族	城市	山西-太原市-杏花岭区	已婚	良好	有，不到10例	无人感染	无人感染	无人感染	以上均无	以上均无	否	非常关注	手机社交软件	#VALUE!		1	非常低	低	高	同意	同意	同意	不同意	同意	同意	不同意	同意	同意	同意	不同意	不同意	同意	同意	同意	同意	同意	不同意	同意	不同意	不同意	同意	同意	同意	同意
121792	女	18	本科	管理	汉族	城市	广东-深圳市-龙岗区	已婚	非常健康	有，200例以上	无人感染	无人感染	无人感染	以上均无	以上均无	否	关注	电视┋官方网站┋手机社交软件	1		1	非常低	高	不清楚	同意	同意	不同意	不同意	同意	不同意	不同意	同意	同意	同意	不同意	同意	同意	同意	同意	同意	同意	同意	同意	同意	不同意	同意	同意	同意	同意
80683	男	19	初中	普工	少数民族：〖瑶族〗	农村	湖南-郴州市-汝城县	未婚	良好	无	无人感染	无人感染	无人感染	以上均无	以上均无	否	关注	电视	1		0	非常低	低	不清楚	不知道	不知道	不知道	不知道	同意	同意	同意	同意	同意	同意	同意	同意	同意	同意	同意	同意	同意	同意	同意	同意	不知道	同意	同意	同意	同意
57292	男	18	本科	管理	汉族	城市	广东-深圳市-福田区	已婚	良好	有，200例以上	无人感染	无人感染	无人感染	以上均无	以上均无	否	非常关注	官方网站┋手机社交软件┋新闻客户端	#VALUE!		1	非常低	非常低	低	同意	同意	不同意	不同意	同意	不同意	不同意	同意	同意	不同意	不同意	同意	同意	同意	同意	同意	同意	同意	同意	不同意	不同意	同意	同意	同意	同意
134033	男	28	高中/中专	普工	汉族	城市	广东-深圳市-龙华区	已婚	非常健康	有，10-100例	无人感染	无人感染	无人感染	以上均无	以上均无	否	非常关注	电视┋官方网站┋新闻客户端	1		0	低	高	高	同意	不同意	不同意	不同意	同意	同意	不同意	同意	同意	同意	不同意	不同意	同意	同意	同意	同意	同意	同意	同意	不知道	不知道	同意	同意	同意	不同意
55672	男	23	初中	普工	汉族	农村	江西-萍乡市-上栗县	未婚	非常健康	无	无人感染	无人感染	无人感染	以上均无	以上均无	否	非常关注	电视┋官方网站┋亲人/朋友	1		0	非常低	不清楚	不清楚	同意	同意	同意	不同意	同意	同意	不同意	同意	同意	同意	不同意	同意	同意	同意	同意	同意	同意	同意	同意	不同意	同意	同意	同意	同意	同意
66894	男	34	大专	普工	汉族	农村	广西-桂林市-荔浦县	已婚	良好	有，但不清楚例数	无人感染	无人感染	无人感染	以上均无	以上均无	否	非常关注	电视	1		0	非常低	低	高	同意	同意	同意	同意	同意	同意	不同意	同意	同意	同意	不同意	同意	同意	同意	同意	同意	同意	同意	同意	同意	同意	同意	同意	同意	同意
104680	男	33	高中/中专	普工	少数民族：〖壮族〗	城市	广东-深圳市-龙华区	未婚	非常健康	有，但不清楚例数	无人感染	无人感染	无人感染	以上均无	以上均无	不清楚	非常关注	电视┋官方网站┋手机社交软件	1		1	不清楚	不清楚	不清楚	同意	同意	同意	同意	同意	同意	同意	同意	同意	同意	同意	同意	同意	同意	同意	同意	同意	同意	同意	同意	同意	同意	同意	同意	同意
55446	男	22	大专	管理	少数民族：〖土家〗	城市	湖南-常德市-石门县	已婚	良好	有，不到10例	无人感染	无人感染	无人感染	以上均无	以上均无	否	非常关注	电视┋官方网站┋手机社交软件┋亲人/朋友┋新闻客户端┋短视频（抖音、快手等）	1		1	非常低	低	高	同意	不同意	不同意	不同意	同意	不同意	不同意	同意	同意	同意	不同意	不同意	同意	同意	同意	同意	同意	同意	同意	不知道	不同意	同意	同意	同意	同意
85534	女	22	高中/中专	管理	汉族	农村	广东-揭阳市-榕城区	已婚	良好	有，不到10例	无人感染	无人感染	无人感染	以上均无	以上均无	否	非常关注	电视┋手机社交软件┋新闻客户端	1		1	非常低	非常低	非常高	同意	不知道	不同意	不同意	同意	同意	不同意	同意	同意	同意	不知道	同意	不同意	同意	同意	同意	同意	同意	同意	不知道	不知道	同意	同意	同意	同意
86654	男	21	高中/中专	普工	汉族	城镇	山西-阳泉市-平定县	已婚	非常健康	有，但不清楚例数	无人感染	无人感染	无人感染	以上均无	以上均无	不清楚	关注	官方网站┋手机社交软件┋亲人/朋友┋短视频（抖音、快手等）	#VALUE!		1	非常低	不清楚	不清楚	不知道	不知道	不知道	不知道	不知道	不知道	不知道	同意	同意	同意	不知道	同意	同意	同意	同意	同意	不知道	同意	同意	不知道	不知道	同意	不知道	同意	不知道
62894	男	32	初中	普工	汉族	城市	广东-深圳市-龙华区	已婚	非常健康	有，但不清楚例数	不清楚	无人感染	无人感染	以上均无	以上均无	否	非常关注	手机社交软件┋亲人/朋友	#VALUE!		1	非常低	非常低	非常低	不知道	同意	同意	不同意	同意	同意	不同意	同意	同意	同意	不知道	不知道	同意	同意	同意	同意	同意	同意	同意	同意	不知道	同意	同意	同意	同意
86968	男	22	初中	普工	汉族	农村	四川-达州市-大竹县	已婚	非常健康	有，不到10例	无人感染	无人感染	无人感染	以上均无	以上均无	否	关注	官方网站┋手机社交软件┋新闻客户端	#VALUE!		1	低	低	高	同意	同意	同意	同意	同意	同意	不同意	同意	同意	同意	不同意	同意	同意	同意	同意	同意	同意	同意	同意	同意	同意	同意	同意	同意	同意
108651	男	23	大专	管理	汉族	城市	广东-深圳市-宝安区	已婚	非常健康	无	无人感染	无人感染	无人感染	以上均无	以上均无	不清楚	关注	电视┋手机社交软件┋亲人/朋友┋新闻客户端	1		1	非常低	非常低	非常高	同意	同意	不同意	同意	同意	同意	不同意	同意	同意	同意	同意	同意	同意	同意	同意	同意	同意	同意	同意	同意	同意	同意	同意	同意	同意
82830	男	26	初中	普工	汉族	城镇	广东-深圳市-龙华区	已婚	良好	有，但不清楚例数	无人感染	无人感染	无人感染	以上均无	以上均无	否	关注	官方网站┋手机社交软件┋亲人/朋友┋新闻客户端┋短视频（抖音、快手等）	#VALUE!		1	非常高	不清楚	不清楚	同意	不同意	同意	不同意	同意	同意	不同意	同意	同意	不同意	同意	同意	同意	同意	同意	同意	同意	同意	同意	同意	不知道	同意	同意	同意	同意
59153	男	23	大专	管理	汉族	农村	江苏-南通市-如东县	已婚	良好	有，10-100例	无人感染	无人感染	无人感染	以上均无	以上均无	否	非常关注	电视┋官方网站┋手机社交软件┋亲人/朋友┋新闻客户端	1		1	非常低	低	低	同意	同意	同意	同意	同意	同意	不同意	同意	同意	同意	同意	同意	同意	同意	同意	同意	同意	不同意	同意	同意	同意	同意	同意	同意	同意
83334	男	27	大专	管理	汉族	农村	江西-宜春市-上高县	已婚	良好	无	无人感染	无人感染	不清楚	以上均无	以上均无	不清楚	非常关注	电视┋官方网站┋手机社交软件┋亲人/朋友┋新闻客户端	1		1	低	低	低	同意	同意	不同意	不同意	同意	同意	不同意	同意	同意	同意	同意	同意	同意	同意	同意	同意	同意	同意	同意	不知道	不知道	同意	同意	同意	不同意
140507	女	36	初中	普工	汉族	农村	湖南-永州市-东安县	已婚	非常健康	无	无人感染	无人感染	无人感染	以上均无	以上均无	否	非常关注	电视┋官方网站┋手机社交软件	1		1	非常低	低	高	同意	同意	不知道	同意	同意	同意	不同意	同意	同意	同意	不同意	同意	同意	同意	同意	同意	同意	同意	同意	不知道	不知道	同意	同意	不知道	同意
62341	男	34	高中/中专	普工	汉族	城市	广东-深圳市-龙华区	已婚	良好	有，200例以上	不清楚	无人感染	无人感染	以上均无	以上均无	不清楚	非常关注	电视┋官方网站┋手机社交软件	1		1	高	低	不清楚	同意	不知道	同意	不同意	同意	不同意	不同意	不知道	同意	同意	不同意	不同意	同意	同意	同意	同意	同意	同意	同意	不同意	不同意	同意	同意	同意	同意
141780	男	23	高中/中专	管理	汉族	城市	广东-清远市-清新区	已婚	非常健康	有，不到10例	无人感染	无人感染	无人感染	以上均无	以上均无	否	非常关注	电视┋官方网站┋手机社交软件	1		1	低	低	低	同意	同意	同意	不同意	同意	不同意	不同意	同意	同意	同意	同意	不同意	同意	同意	同意	同意	同意	同意	同意	不同意	不同意	同意	同意	同意	同意
122600	男	23	高中/中专	普工	少数民族：〖满族〗	城市	广东-深圳市-龙华区	离婚	非常健康	有，但不清楚例数	无人感染	无人感染	无人感染	以上均无	以上均无	否	关注	官方网站┋手机社交软件┋亲人/朋友┋短视频（抖音、快手等）	#VALUE!		1	非常低	高	低	同意	不知道	同意	不同意	同意	同意	不同意	同意	同意	同意	不知道	同意	同意	同意	同意	同意	同意	同意	同意	同意	不知道	同意	同意	同意	同意
95406	女	36	高中/中专	管理	汉族	城市	陕西-汉中市-汉台区	已婚	非常健康	有，不到10例	无人感染	无人感染	无人感染	以上均无	以上均无	不清楚	关注	报刊┋官方网站┋手机社交软件	#VALUE!		1	低	高	高	同意	不同意	同意	不同意	同意	同意	不同意	同意	同意	同意	同意	同意	同意	同意	同意	同意	同意	同意	同意	不同意	不同意	同意	同意	同意	同意
26867	女	18	高中/中专	管理	汉族	城镇	安徽-芜湖市-南陵县	已婚	非常健康	有，不到10例	无人感染	无人感染	无人感染	以上均无	以上均无	不清楚	关注	官方网站┋手机社交软件	#VALUE!		1	非常低	高	不清楚	不同意	不知道	不同意	不同意	不知道	不同意	不同意	不同意	同意	同意	不同意	不同意	同意	同意	同意	同意	同意	同意	同意	同意	不知道	同意	同意	同意	同意
124892	男	21	初中	普工	汉族	农村	四川-达州市-大竹县	已婚	非常健康	有，不到10例	无人感染	无人感染	无人感染	以上均无	以上均无	否	关注	电视	1		0	非常高	非常高	非常高	不知道	不知道	不知道	不知道	不知道	不知道	不同意	不同意	不知道	不知道	不知道	不知道	不知道	不知道	不知道	不知道	同意	同意	同意	同意	不同意	同意	同意	同意	同意
95540	男	21	高中/中专	线长	汉族	农村	河南-南阳市-唐河县	已婚	非常健康	有，不到10例	无人感染	无人感染	无人感染	以上均无	以上均无	否	非常关注	电视┋报刊┋手机社交软件┋短视频（抖音、快手等）┋其他：〖村委宣传〗	1		1	非常低	高	低	同意	同意	同意	不同意	同意	同意	不同意	同意	同意	同意	不同意	同意	不同意	同意	同意	同意	同意	同意	同意	同意	同意	同意	同意	同意	同意
26507	女	18	大专	管理	少数民族：〖土家〗	城镇	湖南-常德市-石门县	已婚	良好	有，不到10例	无人感染	无人感染	无人感染	以上均无	以上均无	否	关注	电视┋官方网站┋手机社交软件┋亲人/朋友┋新闻客户端	1		1	非常低	低	高	同意	同意	不同意	不同意	同意	不同意	不同意	同意	同意	同意	不知道	不同意	同意	同意	同意	同意	同意	同意	同意	不同意	不同意	同意	同意	同意	同意
46381	女	31	研究生及以上	管理	汉族	城市	台湾-高雄市-左营区	已婚	非常健康	有，不到10例	无人感染	无人感染	无人感染	以上均无	以上均无	否	非常关注	电视┋手机社交软件	1		1	非常低	低	非常高	同意	同意	不同意	不同意	同意	同意	不同意	不同意	同意	同意	同意	同意	同意	同意	同意	同意	同意	同意	同意	同意	不同意	同意	同意	同意	不同意
32190	女	20	初中	普工	少数民族：〖布依族〗	城镇	广东-深圳市-龙华区	其他	良好	有，但不清楚例数	不清楚	无人感染	不清楚	以上均无	以上均无	不清楚	非常关注	官方网站┋手机社交软件┋亲人/朋友	#VALUE!		1	不清楚	不清楚	不清楚	同意	同意	不同意	不同意	同意	不同意	不同意	同意	同意	同意	不同意	同意	同意	同意	同意	同意	同意	同意	同意	不同意	不同意	同意	同意	不知道	不知道
31525	女	19	小学及以下	普工	汉族	城市	广东-深圳市-龙华区	已婚	非常健康	无	无人感染	无人感染	无人感染	以上均无	以上均无	否	非常关注	手机社交软件	#VALUE!		1	非常低	低	高	同意	同意	同意	不同意	同意	不同意	不同意	同意	同意	同意	不同意	不同意	同意	同意	同意	同意	同意	同意	同意	同意	不知道	同意	同意	同意	同意
16341	男	24	大专	管理	汉族	城市	台湾-新北市-土城区	已婚	良好	无	不清楚	无人感染	无人感染	以上均无	以上均无	不清楚	非常关注	电视┋官方网站┋新闻客户端	1		0	低	高	低	同意	同意	不同意	不同意	同意	同意	不同意	同意	同意	同意	同意	不同意	同意	同意	同意	同意	同意	同意	同意	不同意	不同意	同意	同意	同意	同意
24513	女	20	初中	普工	汉族	城市	广东-深圳市-龙华区	离婚	良好	有，但不清楚例数	不清楚	无人感染	无人感染	以上均无	以上均无	否	关注	官方网站┋手机社交软件┋短视频（抖音、快手等）	#VALUE!		1	高	低	高	同意	不同意	同意	不同意	同意	不同意	不同意	同意	同意	同意	同意	同意	同意	同意	同意	同意	同意	同意	同意	同意	不同意	同意	同意	同意	同意
81456	女	21	高中/中专	普工	汉族	城市	广东-深圳市-龙岗区	已婚	非常健康	有，但不清楚例数	不清楚	无人感染	无人感染	以上均无	以上均无	不清楚	关注	电视┋手机社交软件┋亲人/朋友┋新闻客户端┋短视频（抖音、快手等）	1		1	非常高	非常高	高	同意	同意	同意	同意	同意	同意	不同意	同意	同意	同意	同意	同意	同意	同意	同意	同意	同意	同意	同意	同意	不同意	同意	同意	同意	同意
41911	女	21	初中	普工	汉族	城镇	四川-南充市-蓬安县	已婚	良好	有，不到10例	不清楚	无人感染	无人感染	以上均无	有途经史	否	关注	电视	1		0	高	高	低	同意	同意	同意	同意	同意	同意	不同意	同意	同意	同意	不同意	不同意	同意	同意	同意	同意	同意	同意	同意	不知道	不知道	同意	同意	同意	同意
130388	男	31	初中	普工	汉族	农村	湖南-邵阳市-武冈市	已婚	非常健康	无	无人感染	无人感染	无人感染	以上均无	以上均无	否	非常关注	电视┋报刊┋官方网站┋短视频（抖音、快手等）	1		0	非常低	高	低	同意	同意	同意	不知道	不知道	同意	不同意	同意	同意	同意	不知道	同意	同意	同意	同意	同意	同意	同意	同意	同意	同意	同意	同意	同意	同意
49212	女	20	初中	普工	汉族	城市	四川-南充市-顺庆区	已婚	非常健康	有，但不清楚例数	无人感染	无人感染	无人感染	以上均无	以上均无	否	非常关注	电视┋官方网站┋手机社交软件┋短视频（抖音、快手等）	1		1	不清楚	低	非常高	同意	同意	不同意	不同意	同意	同意	不同意	同意	同意	同意	不同意	同意	同意	同意	同意	同意	同意	同意	同意	不知道	不知道	同意	同意	同意	同意
60905	女	19	高中/中专	普工	汉族	城市	广东-深圳市-龙华区	未婚	非常健康	有，10-100例	无人感染	无人感染	无人感染	以上均无	以上均无	否	非常关注	官方网站┋手机社交软件┋新闻客户端	#VALUE!		1	非常低	非常高	高	同意	不同意	同意	不同意	同意	同意	不同意	同意	同意	同意	不同意	不同意	同意	同意	同意	同意	同意	同意	同意	不同意	不同意	同意	同意	同意	同意
30602	女	22	初中	普工	汉族	农村	广东-惠州市-惠城区	已婚	非常健康	有，10-100例	无人感染	无人感染	无人感染	以上均无	以上均无	不清楚	非常关注	电视┋手机社交软件┋新闻客户端	1		1	非常低	低	高	同意	同意	同意	不同意	同意	同意	不同意	同意	同意	同意	不同意	不同意	同意	不同意	同意	同意	同意	同意	同意	同意	同意	同意	同意	同意	同意
46360	女	26	大专	管理	汉族	农村	江西-新余市-分宜县	已婚	良好	有，10-100例	无人感染	无人感染	无人感染	以上均无	以上均无	不清楚	非常关注	电视┋官方网站┋手机社交软件┋亲人/朋友┋新闻客户端	1		1	低	低	低	同意	同意	不同意	不同意	同意	同意	不同意	同意	同意	同意	同意	同意	同意	同意	同意	同意	同意	同意	同意	同意	同意	同意	同意	同意	同意
104690	女	26	高中/中专	普工	少数民族：〖壮族〗	城镇	广东-深圳市-龙岗区	已婚	良好	有，但不清楚例数	不清楚	无人感染	无人感染	以上均无	以上均无	否	关注	电视┋官方网站┋亲人/朋友	1		0	非常低	低	高	同意	不同意	同意	不同意	同意	同意	不同意	同意	同意	同意	不同意	不同意	同意	同意	同意	同意	同意	同意	同意	不同意	不同意	同意	同意	同意	同意
58366	女	23	本科	管理	汉族	农村	湖南-衡阳市-衡南县	已婚	非常健康	有，10-100例	无人感染	无人感染	无人感染	以上均无	以上均无	否	非常关注	电视┋手机社交软件┋新闻客户端	1		1	非常低	低	低	同意	不同意	不同意	不同意	同意	不同意	不同意	同意	同意	同意	同意	同意	同意	同意	同意	同意	同意	同意	同意	不同意	不同意	同意	同意	同意	同意
24995	男	24	大专	管理	汉族	城市	广东-韶关市-浈江区	已婚	良好	有，不到10例	不清楚	不清楚	不清楚	以上均无	以上均无	不清楚	非常关注	电视┋报刊┋官方网站┋手机社交软件┋亲人/朋友┋新闻客户端┋短视频（抖音、快手等）	1		1	不清楚	不清楚	不清楚	同意	不知道	不同意	不同意	同意	同意	不同意	不同意	同意	同意	不同意	同意	同意	同意	同意	同意	同意	同意	同意	不同意	不同意	同意	同意	同意	同意
109491	男	24	初中	普工	汉族	城镇	广东-深圳市-龙华区	已婚	良好	有，但不清楚例数	有人确诊感染	无人感染	不清楚	以上均无	以上均无	否	关注	手机社交软件┋新闻客户端┋短视频（抖音、快手等）	#VALUE!		1	不清楚	低	高	不知道	不知道	不知道	不知道	同意	不同意	不同意	同意	同意	同意	不知道	同意	同意	同意	同意	同意	同意	同意	同意	不同意	不同意	同意	同意	同意	同意
52715	男	20	初中	普工	汉族	农村	广东-深圳市-龙华区	已婚	良好	有，200例以上	无人感染	无人感染	不清楚	以上均无	以上均无	否	关注	电视┋手机社交软件┋短视频（抖音、快手等）	1		1	高	低	高	同意	同意	同意	不同意	同意	同意	不同意	同意	同意	同意	同意	同意	同意	同意	同意	同意	同意	同意	同意	不同意	不同意	同意	同意	不同意	不知道
107513	男	22	大专	管理	汉族	城市	广东-东莞市	已婚	良好	有，不到10例	无人感染	无人感染	无人感染	以上均无	以上均无	否	非常关注	电视┋手机社交软件	1		1	非常低	低	高	同意	同意	同意	不同意	同意	同意	不同意	同意	同意	同意	同意	同意	同意	同意	同意	同意	同意	同意	同意	同意	不同意	同意	同意	同意	同意
110588	男	22	本科	组长	汉族	城市	广东-深圳市-龙岗区	已婚	非常健康	有，但不清楚例数	无人感染	无人感染	不清楚	以上均无	以上均无	否	非常关注	手机社交软件	#VALUE!		1	非常低	低	低	同意	同意	不同意	不同意	同意	不同意	不同意	同意	同意	同意	同意	同意	同意	同意	同意	同意	同意	同意	同意	不同意	不同意	同意	同意	同意	同意
20229	男	27	大专	组长	汉族	城市	湖北-孝感市-安陆市	已婚	良好	有，但不清楚例数	有人疑似感染，但未确诊	无人感染	不清楚	近期有去过湖北	有居住史	否	非常关注	电视┋官方网站┋手机社交软件┋新闻客户端	1		1	高	低	高	同意	同意	不知道	不同意	同意	同意	不同意	同意	同意	同意	同意	不同意	同意	同意	同意	同意	同意	同意	同意	不知道	不知道	同意	同意	同意	同意
87982	男	25	高中/中专	普工	汉族	城市	广东-深圳市-龙华区	已婚	非常健康	有，10-100例	无人感染	无人感染	无人感染	以上均无	以上均无	否	非常关注	电视┋官方网站┋新闻客户端	1		0	低	高	低	同意	不同意	同意	不同意	同意	不同意	不同意	同意	同意	同意	同意	同意	同意	同意	同意	同意	同意	同意	同意	不同意	不同意	同意	同意	同意	同意
74507	女	34	大专	管理	汉族	城市	广东-深圳市-龙华区	已婚	非常健康	有，10-100例	无人感染	无人感染	无人感染	以上均无	以上均无	否	非常关注	电视┋报刊┋官方网站┋手机社交软件┋新闻客户端	1		1	非常高	低	非常高	同意	不同意	不同意	不同意	同意	同意	不同意	同意	同意	同意	同意	同意	同意	同意	同意	同意	同意	同意	同意	不同意	同意	同意	同意	同意	不同意
141278	男	30	高中/中专	管理	汉族	城市	广东-深圳市-龙华区	已婚	良好	有，100-200例	无人感染	无人感染	无人感染	以上均无	以上均无	否	关注	官方网站	#VALUE!		0	非常低	低	高	同意	不同意	不同意	不同意	同意	同意	不同意	同意	同意	同意	不同意	同意	同意	同意	同意	同意	同意	同意	同意	不同意	不同意	同意	同意	同意	同意
60799	男	20	初中	普工	汉族	城市	吉林-辽源市-龙山区	已婚	非常健康	有，不到10例	有人确诊感染	无人感染	不清楚	以上均无	以上均无	不清楚	非常关注	手机社交软件┋新闻客户端┋短视频（抖音、快手等）	#VALUE!		1	非常低	低	非常高	同意	不同意	同意	同意	同意	同意	不同意	同意	同意	同意	不同意	同意	同意	同意	同意	同意	同意	同意	同意	同意	不同意	同意	同意	同意	同意
20848	男	39	初中	普工	汉族	农村	甘肃-庆阳市-环县	已婚	非常健康	无	无人感染	无人感染	无人感染	以上均无	以上均无	否	非常关注	电视┋手机社交软件┋短视频（抖音、快手等）	1		1	非常高	非常高	非常高	同意	同意	同意	不同意	同意	同意	不同意	同意	同意	同意	同意	不同意	不同意	同意	不同意	不同意	不同意	同意	同意	同意	同意	同意	同意	同意	同意
120983	女	32	大专	管理	汉族	城市	广东-韶关市-浈江区	已婚	非常健康	有，不到10例	有人确诊感染	无人感染	无人感染	以上均无	以上均无	否	非常关注	电视┋报刊┋官方网站┋手机社交软件┋新闻客户端	1		1	非常低	非常低	非常高	同意	同意	同意	不同意	同意	同意	不同意	同意	同意	同意	同意	同意	同意	同意	同意	同意	同意	同意	同意	不同意	不同意	同意	同意	同意	不同意
16283	女	40	大专	组长	汉族	农村	江西-上饶市-余干县	已婚	非常健康	无	无人感染	无人感染	不清楚	以上均无	以上均无	否	非常关注	电视┋官方网站┋手机社交软件	1		1	非常低	低	高	同意	同意	不同意	不同意	同意	不同意	不同意	同意	同意	不同意	不同意	同意	同意	同意	同意	同意	同意	同意	同意	不同意	不同意	同意	同意	同意	同意
113303	女	40	本科	管理	汉族	城市	湖南-株洲市-天元区	已婚	良好	有，10-100例	不清楚	无人感染	无人感染	以上均无	以上均无	否	非常关注	手机社交软件┋亲人/朋友┋新闻客户端	#VALUE!		1	低	低	高	同意	同意	不同意	不同意	同意	同意	不同意	同意	同意	同意	同意	不知道	同意	同意	同意	同意	同意	同意	同意	不知道	不知道	同意	同意	同意	同意
34029	男	33	高中/中专	普工	汉族	城市	广东-深圳市-龙华区	已婚	非常健康	有，10-100例	无人感染	无人感染	无人感染	以上均无	以上均无	否	非常关注	电视┋报刊┋官方网站	1		0	非常低	高	低	同意	同意	不同意	不同意	同意	同意	不同意	同意	同意	同意	同意	同意	同意	同意	同意	同意	同意	同意	同意	不知道	不同意	同意	同意	同意	同意
74827	男	32	大专	管理	汉族	农村	湖北-黄冈市-蕲春县	已婚	非常健康	有，100-200例	不清楚	不清楚	不清楚	近期有去过湖北	有居住史	不清楚	非常关注	电视┋官方网站┋手机社交软件	1		1	非常高	高	高	同意	同意	不同意	不同意	同意	不同意	不同意	同意	同意	同意	不同意	同意	同意	同意	同意	同意	同意	同意	同意	同意	不同意	同意	同意	同意	同意
66789	男	26	大专	管理	汉族	城镇	辽宁-辽阳市-弓长岭区	已婚	非常健康	有，不到10例	无人感染	无人感染	无人感染	以上均无	以上均无	不清楚	非常关注	电视┋手机社交软件┋亲人/朋友┋短视频（抖音、快手等）	1		1	非常低	高	低	同意	同意	同意	不同意	同意	不同意	不同意	同意	同意	同意	不同意	同意	同意	同意	同意	同意	同意	同意	同意	不同意	不同意	同意	同意	同意	同意
74689	男	20	本科	管理	汉族	城市	广东-深圳市-龙华区	已婚	良好	有，200例以上	无人感染	无人感染	不清楚	以上均无	以上均无	否	非常关注	电视┋官方网站┋手机社交软件┋亲人/朋友┋新闻客户端	1		1	低	低	高	同意	同意	同意	不同意	同意	不同意	不同意	同意	同意	同意	同意	同意	同意	同意	同意	同意	同意	同意	同意	不同意	同意	同意	同意	同意	同意
90355	男	27	大专	管理	汉族	城市	广东-深圳市-福田区	已婚	非常健康	有，200例以上	无人感染	无人感染	无人感染	以上均无	以上均无	否	非常关注	电视┋官方网站┋手机社交软件	1		1	非常低	低	高	同意	同意	同意	不同意	同意	同意	不同意	同意	同意	同意	不同意	同意	同意	同意	同意	同意	同意	同意	同意	不知道	不同意	同意	同意	同意	同意
75621	男	35	大专	管理	汉族	城市	广东-东莞市	已婚	良好	有，200例以上	无人感染	无人感染	无人感染	以上均无	以上均无	否	非常关注	电视┋报刊┋官方网站┋手机社交软件┋新闻客户端	1		1	非常低	低	不清楚	同意	同意	同意	不同意	同意	不同意	不同意	同意	同意	同意	不知道	同意	同意	同意	同意	同意	同意	同意	同意	不同意	不同意	同意	同意	同意	同意
71951	男	25	本科	普工	汉族	城市	广东-深圳市-龙华区	已婚	非常健康	有，10-100例	无人感染	无人感染	无人感染	以上均无	以上均无	否	非常关注	官方网站┋手机社交软件┋新闻客户端	#VALUE!		1	非常低	低	高	同意	同意	同意	不同意	同意	同意	不同意	同意	同意	同意	不同意	同意	同意	同意	同意	同意	同意	同意	同意	同意	同意	同意	同意	同意	不同意
29538	男	30	大专	管理	汉族	城市	江西-吉安市-青原区	已婚	非常健康	有，不到10例	无人感染	无人感染	不清楚	以上均无	以上均无	否	非常关注	电视┋官方网站	1		0	低	高	低	同意	不同意	同意	不同意	同意	不同意	不同意	同意	同意	同意	不同意	同意	同意	同意	同意	同意	同意	同意	同意	不同意	不同意	同意	同意	同意	同意
20604	男	34	研究生及以上	管理	汉族	城市	广东-深圳市-龙华区	已婚	良好	有，200例以上	有人确诊感染	无人感染	不清楚	以上均无	以上均无	否	非常关注	电视┋官方网站┋新闻客户端	1		0	非常低	非常低	高	同意	不同意	不同意	不同意	同意	同意	不同意	同意	同意	同意	不知道	同意	同意	同意	同意	同意	同意	同意	同意	不知道	不知道	同意	同意	同意	同意
71516	男	34	本科	管理	汉族	城市	福建-厦门市-集美区	已婚	非常健康	有，10-100例	无人感染	无人感染	无人感染	以上均无	以上均无	否	非常关注	电视┋报刊┋官方网站┋新闻客户端┋其他：〖公司宣传刊物〗	1		0	低	高	高	同意	不同意	不同意	不同意	同意	同意	不同意	同意	同意	同意	同意	同意	同意	同意	同意	同意	同意	同意	同意	不同意	不同意	同意	同意	同意	同意
130643	男	34	大专	管理	汉族	城市	浙江-嘉兴市-南湖区	已婚	非常健康	有，不到10例	无人感染	无人感染	无人感染	以上均无	以上均无	否	关注	手机社交软件┋亲人/朋友┋新闻客户端	#VALUE!		1	低	低	不清楚	同意	不知道	同意	不同意	同意	同意	不同意	不知道	同意	同意	不同意	同意	同意	同意	同意	同意	同意	同意	同意	不知道	不知道	同意	同意	同意	不知道
17159	女	19	大专	管理	汉族	城市	广东-韶关市-浈江区	已婚	良好	有，不到10例	不清楚	不清楚	不清楚	以上均无	以上均无	不清楚	非常关注	电视┋报刊┋官方网站┋手机社交软件┋亲人/朋友┋新闻客户端┋短视频（抖音、快手等）	1		1	不清楚	不清楚	不清楚	同意	同意	同意	同意	同意	同意	不同意	同意	同意	同意	不同意	同意	同意	同意	同意	同意	同意	同意	同意	不知道	不知道	同意	同意	同意	同意
19503	男	30	高中/中专	普工	汉族	农村	河南-驻马店市-泌阳县	已婚	非常健康	有，不到10例	无人感染	无人感染	无人感染	以上均无	以上均无	否	关注	电视┋官方网站┋手机社交软件┋新闻客户端	1		1	非常低	高	高	同意	同意	同意	不同意	同意	同意	不同意	同意	同意	不同意	同意	同意	同意	同意	同意	同意	同意	同意	同意	不同意	不知道	同意	同意	同意	同意
107704	男	18	大专	管理	汉族	城镇	广东-深圳市-龙华区	已婚	非常健康	有，200例以上	不清楚	无人感染	无人感染	以上均无	以上均无	不清楚	关注	电视┋官方网站┋手机社交软件	1		1	低	高	低	同意	同意	不同意	不同意	同意	同意	不同意	同意	同意	同意	不同意	同意	同意	同意	同意	同意	同意	同意	同意	不同意	不同意	同意	同意	同意	同意
25839	男	23	高中/中专	普工	汉族	城市	江苏-淮安市-洪泽区	已婚	非常健康	无	无人感染	无人感染	无人感染	以上均无	以上均无	否	非常关注	官方网站┋手机社交软件┋亲人/朋友┋新闻客户端	#VALUE!		1	非常低	高	低	同意	同意	不同意	不同意	同意	同意	不同意	同意	同意	同意	同意	不同意	同意	同意	同意	同意	同意	同意	同意	不同意	不同意	同意	同意	同意	同意
57640	男	36	本科	管理	汉族	城市	广东-深圳市-龙华区	已婚	非常健康	有，200例以上	无人感染	无人感染	无人感染	以上均无	以上均无	否	非常关注	电视┋官方网站┋手机社交软件	1		1	低	低	高	同意	不同意	不同意	不同意	同意	同意	不同意	同意	同意	同意	同意	同意	同意	同意	同意	同意	同意	同意	同意	不同意	不同意	同意	同意	同意	不同意
110108	女	24	高中/中专	组长	汉族	城市	广东-深圳市-龙华区	离婚	较差	有，200例以上	不清楚	不清楚	不清楚	以上均无	以上均无	不清楚	关注	手机社交软件	#VALUE!		1	高	低	高	同意	同意	不同意	不同意	同意	同意	不同意	不同意	同意	同意	同意	不同意	同意	同意	同意	同意	同意	不知道	同意	不同意	不同意	同意	同意	同意	同意
117943	女	25	高中/中专	组长	汉族	农村	湖北-黄冈市-浠水县	已婚	非常健康	有，但不清楚例数	无人感染	无人感染	无人感染	近期有去过湖北	有居住史	否	非常关注	电视┋手机社交软件	1		1	非常高	高	高	同意	同意	不同意	不同意	同意	同意	不同意	同意	同意	同意	不同意	同意	同意	同意	同意	同意	同意	同意	同意	同意	不同意	同意	同意	同意	同意
118761	女	35	高中/中专	管理	汉族	城市	湖南-岳阳市-岳阳楼区	已婚	非常健康	有，10-100例	无人感染	无人感染	无人感染	以上均无	以上均无	否	非常关注	电视┋报刊┋官方网站	1		0	非常低	低	高	同意	不同意	同意	不同意	同意	同意	不同意	同意	同意	同意	同意	同意	同意	同意	同意	同意	同意	同意	同意	不同意	不同意	同意	同意	同意	同意
140037	女	35	高中/中专	线长	汉族	农村	河南-南阳市-唐河县	已婚	非常健康	有，不到10例	无人感染	无人感染	无人感染	以上均无	以上均无	否	非常关注	报刊┋官方网站┋新闻客户端┋其他：〖村委宣传〗	#VALUE!		0	非常低	高	高	同意	同意	同意	不同意	同意	同意	不同意	同意	同意	同意	不同意	同意	同意	同意	同意	同意	同意	同意	同意	同意	同意	同意	同意	同意	同意
25883	男	32	高中/中专	管理	汉族	城市	四川-德阳市-什邡市	已婚	非常健康	无	无人感染	无人感染	无人感染	以上均无	以上均无	否	关注	电视┋报刊┋新闻客户端	1		0	非常低	非常高	非常高	同意	同意	同意	同意	同意	同意	同意	同意	同意	同意	同意	同意	同意	同意	同意	同意	同意	同意	同意	同意	同意	同意	同意	同意	同意
134860	男	32	高中/中专	普工	少数民族：〖壮族〗	城市	广西-南宁市-江南区	已婚	非常健康	有，10-100例	无人感染	无人感染	无人感染	以上均无	以上均无	不清楚	非常关注	电视┋手机社交软件┋新闻客户端	1		1	非常低	非常低	高	同意	不同意	同意	不同意	同意	不同意	不同意	同意	同意	同意	同意	同意	同意	同意	同意	同意	不同意	不同意	同意	不知道	不知道	同意	同意	同意	不同意
111310	男	24	初中	普工	汉族	农村	广东-深圳市-龙岗区	已婚	非常健康	有，但不清楚例数	不清楚	无人感染	无人感染	以上均无	以上均无	否	非常关注	电视┋报刊┋官方网站	1		0	非常高	高	低	不知道	不知道	同意	同意	同意	不同意	不同意	同意	同意	同意	不知道	同意	同意	同意	同意	同意	同意	同意	同意	不知道	不知道	同意	同意	同意	同意
83888	男	30	本科	普工	汉族	城市	广东-深圳市-龙华区	已婚	非常健康	有，200例以上	无人感染	无人感染	无人感染	以上均无	以上均无	不清楚	非常关注	官方网站┋手机社交软件	#VALUE!		1	低	低	低	同意	不知道	不同意	不同意	不知道	不知道	不同意	同意	同意	同意	同意	同意	同意	同意	同意	同意	同意	同意	同意	不知道	不知道	同意	同意	同意	不知道
122839	女	32	高中/中专	普工	汉族	农村	江西-南昌市-进贤县	已婚	非常健康	无	无人感染	无人感染	无人感染	以上均无	以上均无	否	非常关注	电视┋官方网站┋手机社交软件	1		1	非常低	低	高	同意	同意	同意	同意	同意	同意	不同意	不同意	同意	同意	不同意	同意	同意	同意	同意	同意	同意	同意	同意	同意	同意	同意	同意	同意	同意
140089	女	32	本科	管理	汉族	城市	广东-东莞市	已婚	非常健康	有，10-100例	无人感染	无人感染	不清楚	以上均无	以上均无	否	非常关注	电视┋手机社交软件┋新闻客户端	1		1	非常低	低	高	同意	同意	不同意	不同意	同意	不知道	不知道	同意	同意	同意	不知道	同意	同意	同意	同意	同意	同意	同意	同意	不知道	不同意	同意	同意	同意	同意
121583	男	21	初中	普工	汉族	农村	湖南-怀化市-洪江市	已婚	非常健康	无	无人感染	无人感染	无人感染	以上均无	以上均无	否	非常关注	官方网站┋亲人/朋友┋新闻客户端	#VALUE!		0	非常低	高	高	同意	同意	同意	同意	同意	不同意	不同意	同意	同意	同意	同意	不同意	同意	同意	同意	同意	同意	同意	同意	同意	不同意	同意	同意	同意	同意
117345	女	35	高中/中专	普工	汉族	城市	湖北-十堰市-张湾区	已婚	良好	有，100-200例	无人感染	无人感染	无人感染	近期有去过湖北┋近期接触过从湖北地区来的人	有居住史	不清楚	非常关注	手机社交软件┋新闻客户端	#VALUE!		1	非常高	低	低	同意	同意	同意	不同意	不同意	同意	不同意	不同意	同意	同意	不同意	不同意	同意	同意	同意	同意	同意	同意	同意	不同意	不同意	同意	同意	不同意	同意
111182	男	30	初中	普工	汉族	农村	广东-深圳市-龙华区	已婚	非常健康	有，但不清楚例数	无人感染	无人感染	不清楚	以上均无	以上均无	不清楚	非常关注	新闻客户端	#VALUE!		0	非常低	低	非常高	同意	同意	同意	不同意	同意	同意	不同意	同意	同意	同意	同意	同意	同意	同意	同意	同意	同意	同意	同意	同意	同意	同意	同意	同意	同意
65314	男	39	大专	管理	汉族	城市	四川-成都市-郫都区	已婚	非常健康	有，10-100例	无人感染	无人感染	无人感染	以上均无	以上均无	否	非常关注	电视┋手机社交软件┋短视频（抖音、快手等）	1		1	低	高	低	同意	同意	不同意	不同意	同意	不同意	不同意	同意	同意	同意	同意	不同意	同意	同意	同意	同意	同意	同意	同意	不同意	不同意	同意	同意	同意	同意
23911	男	21	大专	管理	汉族	城市	湖北-黄冈市-麻城市	已婚	非常健康	有，10-100例	无人感染	无人感染	无人感染	近期有去过湖北	有居住史	不清楚	非常关注	电视┋官方网站┋亲人/朋友	1		0	非常低	低	高	同意	不同意	不同意	不同意	同意	同意	不同意	同意	同意	同意	同意	同意	同意	同意	同意	同意	同意	同意	同意	不同意	不同意	同意	同意	同意	不同意
68556	男	32	大专	管理	汉族	城市	湖北-黄冈市-黄州区	离婚	良好	有，但不清楚例数	无人感染	无人感染	不清楚	近期有去过湖北	有居住史	不清楚	非常关注	电视┋手机社交软件┋新闻客户端	1		1	不清楚	高	不清楚	同意	同意	不同意	不同意	同意	不同意	不同意	同意	同意	同意	同意	不同意	同意	同意	同意	同意	同意	同意	同意	不同意	不同意	同意	同意	同意	同意
20335	男	23	本科	管理	汉族	城镇	湖北-十堰市-竹山县	已婚	非常健康	无	无人感染	无人感染	无人感染	近期有去过湖北	有居住史	否	非常关注	官方网站┋手机社交软件┋新闻客户端	#VALUE!		1	非常低	非常低	非常高	同意	同意	不同意	不同意	同意	同意	不同意	同意	同意	同意	同意	同意	同意	同意	同意	同意	同意	同意	同意	不同意	不同意	同意	同意	同意	同意
76734	男	23	大专	管理	汉族	城镇	福建-泉州市-惠安县	已婚	良好	有，不到10例	无人感染	无人感染	无人感染	以上均无	以上均无	否	关注	电视┋报刊┋新闻客户端	1		0	非常低	高	低	同意	不同意	不同意	不同意	同意	同意	不同意	同意	同意	同意	不同意	同意	同意	同意	同意	同意	同意	同意	同意	同意	不同意	同意	同意	同意	同意
18000	男	22	高中/中专	普工	汉族	城镇	广东-湛江市-遂溪县	已婚	良好	有，不到10例	无人感染	无人感染	无人感染	以上均无	以上均无	否	非常关注	电视┋官方网站┋手机社交软件	1		1	非常低	非常低	高	同意	同意	同意	不同意	同意	不同意	不同意	同意	同意	同意	不同意	不同意	同意	同意	同意	同意	同意	同意	同意	不知道	不知道	同意	同意	同意	同意
72929	男	22	高中/中专	普工	汉族	城镇	湖北-咸宁市-嘉鱼县	已婚	良好	有，10-100例	无人感染	无人感染	不清楚	近期有去过湖北	有居住史	不清楚	非常关注	官方网站┋手机社交软件┋新闻客户端	#VALUE!		1	非常低	低	高	同意	同意	不同意	不同意	同意	同意	不同意	同意	同意	同意	同意	不同意	同意	同意	同意	同意	同意	同意	同意	同意	不同意	同意	同意	同意	同意
108501	男	29	高中/中专	普工	汉族	城市	江西-抚州市-乐安县	已婚	良好	有，但不清楚例数	无人感染	无人感染	不清楚	以上均无	以上均无	不清楚	关注	手机社交软件	#VALUE!		1	高	高	非常低	同意	同意	同意	不同意	同意	同意	不同意	同意	同意	同意	不同意	同意	同意	同意	同意	同意	同意	同意	同意	不知道	不知道	同意	同意	同意	同意
57976	男	29	初中	普工	汉族	城镇	广东-深圳市-龙华区	已婚	良好	有，但不清楚例数	无人感染	无人感染	无人感染	以上均无	以上均无	否	关注	电视┋报刊┋官方网站┋新闻客户端	1		0	低	非常低	低	同意	不同意	不同意	不同意	同意	不同意	不同意	同意	同意	同意	同意	同意	同意	同意	同意	同意	同意	同意	同意	不同意	不同意	同意	同意	同意	同意
15831	男	38	高中/中专	管理	汉族	城市	广东-深圳市-龙华区	已婚	良好	有，100-200例	无人感染	无人感染	无人感染	以上均无	以上均无	否	关注	官方网站┋手机社交软件┋新闻客户端	#VALUE!		1	非常低	低	高	同意	同意	同意	不同意	同意	同意	不同意	同意	同意	同意	不同意	同意	同意	同意	同意	同意	同意	同意	同意	不同意	不同意	同意	同意	同意	同意
78750	男	38	高中/中专	普工	汉族	城市	广东-深圳市-龙华区	已婚	良好	有，100-200例	无人感染	无人感染	无人感染	以上均无	以上均无	否	非常关注	电视┋亲人/朋友┋短视频（抖音、快手等）	1		0	非常低	非常低	高	同意	不知道	不同意	同意	同意	同意	不同意	同意	同意	同意	不同意	同意	同意	同意	同意	同意	同意	同意	同意	不知道	不知道	同意	同意	同意	同意
26407	女	19	高中/中专	普工	汉族	农村	广东-茂名市-茂南区	已婚	良好	有，不到10例	无人感染	无人感染	无人感染	以上均无	以上均无	否	关注	电视┋报刊┋官方网站	1		0	低	高	高	同意	同意	不同意	不同意	同意	不知道	不同意	同意	同意	同意	不知道	同意	同意	同意	同意	同意	不同意	同意	不同意	不知道	不知道	同意	同意	同意	不同意
39256	男	27	初中	普工	汉族	城市	广东-深圳市-龙华区	已婚	良好	无	无人感染	无人感染	无人感染	以上均无	以上均无	否	非常关注	手机社交软件┋亲人/朋友┋短视频（抖音、快手等）	#VALUE!		1	非常低	高	低	同意	不同意	同意	不同意	同意	同意	不同意	同意	同意	同意	同意	不同意	同意	同意	同意	同意	同意	同意	同意	不同意	不同意	同意	同意	同意	同意
121687	男	27	高中/中专	普工	汉族	城镇	安徽-安庆市-怀宁县	已婚	良好	有，但不清楚例数	无人感染	无人感染	无人感染	以上均无	以上均无	不清楚	非常关注	电视┋官方网站	1		0	非常低	高	非常高	同意	不知道	不同意	不同意	同意	同意	不同意	同意	同意	同意	同意	同意	同意	同意	同意	同意	同意	同意	同意	同意	不同意	同意	同意	同意	同意
81559	男	24	初中	普工	汉族	农村	湖南-永州市-道县	已婚	非常健康	有，但不清楚例数	无人感染	无人感染	无人感染	以上均无	以上均无	否	关注	电视┋手机社交软件┋亲人/朋友┋短视频（抖音、快手等）	1		1	非常低	不清楚	非常高	不知道	同意	同意	不知道	同意	同意	不同意	同意	同意	同意	不知道	同意	同意	同意	同意	同意	同意	同意	同意	同意	不同意	同意	同意	不同意	同意
127135	男	26	初中	普工	汉族	农村	广西-贵港市-平南县	已婚	非常健康	无	不清楚	无人感染	不清楚	以上均无	以上均无	否	不关注	短视频（抖音、快手等）	#VALUE!		0	非常低	非常低	高	同意	不知道	不知道	不同意	同意	不同意	不同意	同意	同意	不知道	不知道	同意	同意	同意	同意	同意	同意	同意	同意	同意	不知道	同意	同意	同意	同意
65856	男	28	本科	管理	汉族	城市	广东-深圳市-龙华区	已婚	非常健康	有，200例以上	无人感染	无人感染	无人感染	以上均无	以上均无	否	非常关注	电视┋官方网站┋手机社交软件┋新闻客户端┋短视频（抖音、快手等）	1		1	非常低	低	高	同意	同意	不同意	不同意	同意	同意	不同意	同意	同意	同意	同意	同意	同意	同意	同意	同意	同意	同意	同意	不同意	不同意	同意	同意	同意	同意
86310	男	18	高中/中专	普工	汉族	城市	广东-深圳市-龙华区	已婚	良好	有，但不清楚例数	不清楚	无人感染	无人感染	以上均无	以上均无	否	关注	电视┋官方网站┋手机社交软件	1		1	非常低	低	不清楚	同意	不同意	不同意	不同意	同意	不同意	不同意	不同意	同意	同意	不同意	不同意	同意	同意	同意	同意	同意	不同意	同意	不同意	不同意	同意	同意	同意	不同意
111040	男	23	高中/中专	普工	少数民族：〖布依〗	城市	广东-深圳市-龙华区	未婚	良好	有，但不清楚例数	不清楚	无人感染	不清楚	以上均无	以上均无	不清楚	关注	官方网站┋手机社交软件┋亲人/朋友┋新闻客户端	#VALUE!		1	低	高	低	同意	不知道	同意	不同意	同意	不知道	不同意	同意	同意	同意	不知道	同意	同意	同意	同意	同意	同意	同意	同意	不知道	不知道	同意	同意	同意	同意
15262	女	26	研究生及以上	管理	汉族	城市	上海-上海市-长宁区	已婚	良好	有，200例以上	不清楚	无人感染	无人感染	以上均无	以上均无	不清楚	非常关注	电视┋官方网站┋手机社交软件┋亲人/朋友┋新闻客户端	1		1	低	低	高	同意	不同意	不同意	不知道	同意	同意	不同意	同意	同意	不知道	不知道	不同意	同意	同意	同意	同意	同意	同意	同意	不知道	不知道	同意	同意	同意	不知道
115336	男	29	大专	管理	汉族	城市	广东-深圳市-龙华区	已婚	良好	有，200例以上	无人感染	无人感染	不清楚	近期有去过湖北	有居住史	不清楚	非常关注	手机社交软件┋亲人/朋友┋新闻客户端	#VALUE!		1	非常低	高	低	同意	同意	不同意	不同意	同意	不同意	不同意	同意	同意	同意	同意	同意	同意	同意	同意	同意	同意	同意	同意	同意	不知道	同意	同意	同意	同意
65454	男	25	本科	管理	汉族	城市	江西-南昌市-西湖区	离婚	一般	有，100-200例	不清楚	无人感染	不清楚	以上均无	以上均无	不清楚	非常关注	电视┋官方网站┋手机社交软件	1		1	不清楚	非常低	非常高	同意	同意	不同意	不同意	同意	同意	不同意	同意	同意	同意	同意	同意	同意	同意	同意	同意	同意	同意	同意	同意	同意	同意	同意	不知道	不同意
126415	男	25	高中/中专	普工	汉族	城市	广东-深圳市-龙华区	已婚	一般	有，不到10例	无人感染	无人感染	无人感染	以上均无	以上均无	否	非常关注	电视┋官方网站	1		0	非常高	高	高	同意	同意	同意	同意	同意	同意	不同意	同意	同意	同意	同意	同意	同意	同意	同意	同意	同意	同意	同意	同意	同意	同意	同意	同意	同意
137997	男	25	高中/中专	普工	汉族	城镇	广东-深圳市-龙华区	已婚	良好	无	无人感染	无人感染	无人感染	以上均无	以上均无	否	非常关注	手机社交软件┋短视频（抖音、快手等）	#VALUE!		1	非常低	低	高	同意	同意	同意	不同意	同意	同意	不同意	不同意	不同意	不同意	不同意	同意	不同意	不同意	不同意	不同意	同意	同意	同意	不同意	不同意	同意	同意	同意	同意
77742	男	35	初中	普工	汉族	农村	湖北-襄阳市-保康县	已婚	非常健康	有，200例以上	无人感染	无人感染	无人感染	近期有去过湖北┋近期接触过从湖北地区来的人	有居住史	否	非常关注	电视┋报刊┋官方网站┋手机社交软件┋新闻客户端┋短视频（抖音、快手等）	1		1	非常低	高	高	同意	同意	同意	不同意	同意	同意	不同意	同意	同意	不同意	不同意	同意	同意	同意	同意	同意	同意	同意	同意	不同意	不同意	同意	同意	不同意	同意
124852	男	33	本科	管理	汉族	农村	安徽-宣城市-宣州区	已婚	良好	有，不到10例	无人感染	无人感染	无人感染	以上均无	以上均无	否	非常关注	电视┋官方网站┋手机社交软件	1		1	非常低	低	低	同意	同意	不同意	不同意	同意	不同意	不同意	同意	同意	同意	同意	同意	同意	同意	同意	同意	同意	同意	同意	同意	不同意	同意	同意	同意	不同意
56186	男	26	初中	普工	少数民族：〖壮族〗	城市	广东-深圳市-龙华区	已婚	非常健康	有，但不清楚例数	无人感染	无人感染	无人感染	以上均无	以上均无	否	非常关注	官方网站┋手机社交软件┋新闻客户端	#VALUE!		1	非常低	不清楚	不清楚	同意	同意	不同意	不同意	同意	同意	不同意	同意	同意	同意	不同意	同意	同意	同意	同意	同意	同意	同意	同意	不知道	不知道	同意	同意	同意	同意
48803	女	38	本科	管理	汉族	城市	广东-深圳市-龙华区	已婚	一般	有，100-200例	无人感染	无人感染	不清楚	以上均无	以上均无	不清楚	关注	电视┋报刊┋官方网站┋新闻客户端	1		0	非常低	低	非常高	同意	同意	不同意	不同意	同意	同意	不同意	同意	同意	同意	同意	同意	同意	同意	同意	同意	同意	同意	同意	不同意	不同意	同意	同意	同意	不同意
139076	女	26	初中	普工	少数民族：〖彝族〗	农村	云南-大理白族自治州-南涧彝族自治县	已婚	良好	有，但不清楚例数	无人感染	无人感染	无人感染	以上均无	以上均无	不清楚	关注	官方网站┋新闻客户端┋短视频（抖音、快手等）	#VALUE!		0	高	高	低	同意	同意	不同意	不同意	同意	同意	不同意	同意	同意	同意	不同意	同意	同意	同意	同意	不同意	同意	同意	同意	同意	不同意	同意	同意	同意	同意
54415	男	29	初中	普工	汉族	城市	广东-深圳市-龙华区	已婚	非常健康	无	无人感染	无人感染	无人感染	以上均无	以上均无	否	关注	短视频（抖音、快手等）	#VALUE!		0	非常高	非常高	不清楚	同意	同意	同意	同意	同意	同意	同意	同意	同意	同意	同意	同意	同意	同意	同意	同意	同意	同意	同意	同意	同意	同意	同意	同意	同意
75657	男	24	初中	普工	汉族	农村	河南-周口市-太康县	已婚	非常健康	有，不到10例	无人感染	无人感染	无人感染	以上均无	以上均无	是	关注	电视┋报刊┋官方网站┋手机社交软件┋亲人/朋友┋新闻客户端┋短视频（抖音、快手等）┋其他：〖微信，香信〗	1		1	非常低	非常低	高	同意	同意	不知道	不同意	同意	同意	不同意	同意	同意	同意	不同意	同意	同意	同意	同意	同意	同意	同意	同意	同意	不同意	同意	同意	同意	同意
129457	男	24	本科	管理	汉族	城市	广东-深圳市-龙华区	已婚	非常健康	无	无人感染	无人感染	无人感染	以上均无	以上均无	否	非常关注	手机社交软件┋新闻客户端┋短视频（抖音、快手等）	#VALUE!		1	高	高	低	同意	同意	不同意	不同意	同意	同意	不同意	同意	同意	同意	不知道	同意	同意	同意	同意	同意	同意	同意	同意	不知道	不知道	同意	同意	同意	不知道
140922	男	26	初中	线长	汉族	城市	广东-深圳市-龙华区	已婚	非常健康	无	无人感染	无人感染	无人感染	以上均无	以上均无	否	关注	短视频（抖音、快手等）	#VALUE!		0	非常低	非常低	低	同意	同意	同意	同意	同意	同意	不同意	同意	同意	同意	不同意	同意	同意	同意	同意	同意	同意	同意	同意	同意	不知道	同意	同意	同意	同意
60225	女	28	初中	普工	汉族	农村	广西-南宁市-宾阳县	未婚	良好	有，10-100例	无人感染	无人感染	无人感染	以上均无	以上均无	否	非常关注	电视┋官方网站┋新闻客户端	1		0	非常低	不清楚	不清楚	同意	不知道	同意	不同意	同意	不知道	不同意	同意	同意	同意	不知道	同意	同意	同意	同意	同意	同意	同意	同意	不知道	不知道	同意	同意	同意	同意
82001	女	21	高中/中专	普工	汉族	城镇	湖北-随州市-广水市	已婚	非常健康	有，但不清楚例数	不清楚	无人感染	无人感染	近期有去过湖北	有居住史	否	非常关注	官方网站┋新闻客户端	#VALUE!		0	低	低	高	同意	同意	不同意	不同意	同意	同意	不同意	同意	同意	同意	同意	同意	同意	同意	同意	同意	同意	同意	同意	不同意	不同意	同意	同意	同意	同意
16980	男	18	高中/中专	普工	汉族	城镇	安徽-滁州市-南谯区	已婚	非常健康	有，但不清楚例数	无人感染	无人感染	无人感染	以上均无	以上均无	否	非常关注	电视┋手机社交软件┋短视频（抖音、快手等）	1		1	非常低	高	高	同意	不同意	不同意	不同意	同意	不同意	不同意	同意	同意	同意	不同意	不同意	同意	同意	同意	同意	同意	同意	同意	不同意	不同意	同意	同意	同意	同意
17155	男	23	高中/中专	普工	汉族	城镇	湖北-随州市-曾都区	已婚	非常健康	有，不到10例	无人感染	无人感染	无人感染	以上均无	以上均无	否	非常关注	电视┋报刊┋官方网站┋手机社交软件┋亲人/朋友┋新闻客户端┋短视频（抖音、快手等）	1		1	非常低	非常低	低	同意	不同意	同意	不同意	不同意	同意	不同意	同意	同意	同意	同意	不同意	同意	同意	同意	同意	同意	同意	同意	不同意	不同意	同意	同意	同意	同意
85531	男	31	初中	普工	汉族	农村	江西-赣州市-南康区	已婚	良好	有，不到10例	无人感染	无人感染	无人感染	以上均无	以上均无	否	非常关注	电视┋手机社交软件┋短视频（抖音、快手等）	1		1	非常低	高	高	同意	不同意	不同意	不同意	同意	同意	不同意	同意	同意	同意	同意	同意	同意	同意	同意	同意	同意	同意	同意	不同意	不同意	同意	同意	同意	同意
21310	男	26	本科	管理	汉族	城市	广东-深圳市-龙华区	已婚	非常健康	有，10-100例	无人感染	无人感染	无人感染	以上均无	以上均无	否	非常关注	电视┋官方网站┋手机社交软件┋亲人/朋友┋新闻客户端	1		1	非常低	非常低	高	同意	同意	同意	不同意	同意	同意	不同意	同意	同意	同意	不知道	同意	同意	同意	同意	同意	同意	同意	同意	不同意	不同意	同意	同意	同意	不同意
61121	男	22	初中	普工	汉族	农村	湖北-黄冈市-麻城市	已婚	良好	有，但不清楚例数	无人感染	无人感染	无人感染	近期有去过湖北	有居住史	否	关注	新闻客户端	#VALUE!		0	非常低	低	非常低	不同意	不同意	同意	同意	同意	不同意	不同意	同意	同意	不同意	不同意	同意	同意	同意	同意	同意	同意	同意	同意	不知道	不同意	同意	同意	同意	同意
100118	女	26	高中/中专	管理	汉族	农村	湖南-衡阳市-南岳区	已婚	非常健康	无	无人感染	无人感染	无人感染	以上均无	以上均无	否	非常关注	电视┋官方网站┋新闻客户端	1		0	非常低	非常高	不清楚	同意	同意	不同意	不同意	同意	同意	不同意	同意	同意	同意	同意	同意	同意	同意	同意	同意	同意	同意	同意	同意	不知道	同意	同意	同意	同意
71800	男	26	初中	普工	汉族	农村	湖北-孝感市-安陆市	已婚	非常健康	有，但不清楚例数	无人感染	无人感染	无人感染	近期有去过湖北	有居住史	否	非常关注	电视┋官方网站┋新闻客户端	1		0	非常低	不清楚	不清楚	同意	同意	同意	不知道	同意	同意	不同意	同意	同意	同意	同意	同意	同意	同意	同意	同意	同意	同意	同意	同意	不知道	同意	同意	同意	同意
97874	男	22	初中	普工	汉族	城市	广东-深圳市-龙华区	已婚	非常健康	有，但不清楚例数	无人感染	无人感染	无人感染	以上均无	以上均无	不清楚	非常关注	官方网站┋手机社交软件┋新闻客户端	#VALUE!		1	非常高	高	非常低	同意	同意	同意	不同意	同意	不同意	不同意	同意	同意	不同意	不同意	同意	同意	同意	同意	同意	同意	同意	同意	不知道	不同意	同意	同意	同意	同意
140848	男	33	初中	普工	汉族	农村	湖南-益阳市-桃江县	已婚	良好	有，不到10例	无人感染	无人感染	无人感染	以上均无	以上均无	不清楚	关注	电视┋新闻客户端┋短视频（抖音、快手等）	1		0	不清楚	低	高	同意	同意	不同意	不同意	不同意	同意	不同意	同意	同意	不知道	不知道	同意	同意	同意	同意	同意	同意	同意	同意	不知道	不同意	同意	同意	同意	不同意
95626	男	28	高中/中专	普工	汉族	城镇	四川-遂宁市-蓬溪县	离婚	良好	有，不到10例	无人感染	无人感染	无人感染	以上均无	以上均无	否	非常关注	电视┋官方网站┋手机社交软件┋新闻客户端	1		1	低	低	高	同意	不知道	同意	不同意	同意	同意	不同意	同意	同意	同意	不同意	同意	同意	同意	同意	同意	同意	同意	同意	不知道	不知道	同意	同意	同意	同意
133346	男	28	本科	管理	汉族	城市	广东-深圳市-龙岗区	已婚	非常健康	有，10-100例	无人感染	无人感染	无人感染	以上均无	以上均无	否	非常关注	电视┋官方网站┋手机社交软件	1		1	非常高	非常高	低	同意	同意	不同意	不同意	同意	不同意	不同意	同意	同意	同意	同意	同意	同意	同意	同意	同意	同意	同意	同意	同意	同意	同意	同意	同意	同意
141345	女	20	初中	普工	少数民族：〖壮族〗	城市	广东-深圳市-龙华区	已婚	非常健康	有，但不清楚例数	无人感染	无人感染	无人感染	以上均无	以上均无	否	非常关注	官方网站┋手机社交软件┋新闻客户端	#VALUE!		1	非常低	不清楚	不清楚	同意	同意	不同意	不同意	同意	不同意	不同意	同意	同意	同意	不同意	同意	同意	同意	同意	同意	同意	同意	同意	不知道	不知道	同意	同意	同意	同意
64052	男	31	高中/中专	普工	汉族	城市	广东-深圳市-龙华区	已婚	非常健康	无	无人感染	无人感染	无人感染	以上均无	以上均无	否	非常关注	官方网站	#VALUE!		0	低	高	高	同意	不知道	同意	不同意	同意	同意	不同意	同意	同意	同意	不知道	同意	同意	同意	同意	同意	同意	同意	同意	不同意	不同意	同意	同意	同意	同意
23263	男	33	初中	普工	汉族	城市	广东-深圳市-龙华区	离婚	良好	有，但不清楚例数	不清楚	无人感染	无人感染	以上均无	以上均无	否	关注	报刊┋手机社交软件┋亲人/朋友	#VALUE!		1	低	低	高	同意	不同意	同意	不同意	同意	不同意	不同意	同意	同意	同意	不同意	同意	同意	同意	同意	同意	同意	同意	同意	同意	不同意	同意	同意	同意	同意
128921	男	23	初中	普工	汉族	城市	广东-深圳市-龙华区	已婚	良好	有，200例以上	不清楚	无人感染	不清楚	以上均无	以上均无	否	非常关注	电视┋手机社交软件┋短视频（抖音、快手等）	1		1	非常低	低	高	不同意	不同意	同意	不同意	同意	不同意	不同意	同意	同意	同意	同意	不同意	同意	同意	同意	同意	同意	同意	同意	不同意	不同意	同意	同意	不同意	同意
106466	男	25	初中	普工	汉族	农村	广西-玉林市-兴业县	已婚	一般	有，10-100例	不清楚	无人感染	不清楚	以上均无	以上均无	不清楚	非常关注	官方网站┋新闻客户端	#VALUE!		0	非常高	非常高	低	同意	同意	不同意	同意	同意	同意	不同意	同意	同意	同意	同意	同意	同意	同意	同意	同意	同意	同意	同意	同意	同意	同意	同意	同意	同意
10404	男	26	本科	管理	少数民族：〖土家〗	城市	广东-深圳市-龙华区	已婚	非常健康	有，10-100例	无人感染	无人感染	不清楚	近期有去过湖北	有居住史	否	非常关注	电视┋手机社交软件	1		1	非常低	高	低	同意	同意	不同意	不同意	同意	同意	不同意	同意	同意	同意	同意	同意	同意	同意	同意	同意	同意	同意	同意	不知道	不知道	同意	同意	同意	同意
62961	男	30	初中	普工	汉族	农村	湖南-娄底市-涟源市	已婚	非常健康	有，不到10例	无人感染	无人感染	无人感染	以上均无	以上均无	否	非常关注	电视	1		0	非常低	低	低	同意	同意	不同意	不同意	同意	不同意	不同意	不同意	同意	同意	不同意	不同意	同意	不同意	同意	同意	同意	同意	同意	不同意	不同意	同意	同意	不同意	不同意
117092	男	34	大专	管理	汉族	城市	广东-深圳市-光明区	已婚	非常健康	有，200例以上	无人感染	无人感染	无人感染	以上均无	以上均无	否	非常关注	官方网站┋手机社交软件┋新闻客户端	#VALUE!		1	低	低	高	同意	同意	同意	不同意	同意	同意	不同意	同意	同意	同意	不同意	同意	同意	同意	同意	同意	同意	同意	同意	同意	不同意	同意	同意	同意	同意
19985	女	20	初中	普工	汉族	农村	广东-梅州市-大埔县	已婚	非常健康	无	无人感染	无人感染	无人感染	以上均无	以上均无	否	非常关注	电视┋官方网站┋新闻客户端	1		0	非常低	低	非常高	同意	同意	同意	不同意	同意	同意	不同意	同意	同意	同意	不同意	不知道	同意	同意	同意	同意	同意	同意	同意	不知道	不知道	同意	同意	同意	不知道
99809	男	18	大专	管理	汉族	城镇	广东-深圳市-龙华区	已婚	良好	有，不到10例	无人感染	无人感染	无人感染	以上均无	以上均无	否	非常关注	电视┋官方网站┋手机社交软件┋亲人/朋友	1		1	非常低	低	高	同意	同意	不同意	不同意	同意	不同意	不同意	同意	同意	同意	不同意	不同意	同意	同意	同意	同意	同意	同意	同意	同意	同意	同意	同意	同意	不同意
90993	男	30	本科	管理	汉族	城市	广东-深圳市-坪山区	已婚	非常健康	有，200例以上	无人感染	无人感染	无人感染	以上均无	以上均无	不清楚	非常关注	电视┋官方网站┋新闻客户端	1		0	低	高	低	同意	不同意	同意	不同意	同意	不同意	不同意	同意	同意	同意	同意	同意	同意	同意	同意	同意	同意	同意	同意	不同意	不知道	同意	同意	同意	同意
114719	男	30	大专	管理	汉族	城市	广东-深圳市-龙华区	已婚	良好	有，200例以上	无人感染	无人感染	无人感染	以上均无	以上均无	否	非常关注	电视┋官方网站┋手机社交软件┋新闻客户端	1		1	非常低	低	高	同意	不同意	同意	不同意	同意	同意	不同意	同意	同意	同意	同意	同意	同意	同意	同意	同意	同意	同意	同意	不知道	不同意	同意	同意	同意	同意
135970	男	30	初中	线长	少数民族：〖苗族〗	城市	湖南-怀化市-沅陵县	已婚	非常健康	有，不到10例	无人感染	无人感染	无人感染	以上均无	以上均无	否	非常关注	电视┋官方网站	1		0	非常低	不清楚	高	同意	同意	同意	不同意	同意	不同意	不同意	同意	同意	同意	不知道	不知道	同意	同意	同意	同意	同意	同意	同意	同意	不知道	同意	同意	同意	同意
142480	男	30	高中/中专	管理	汉族	城市	湖北-襄阳市-枣阳市	已婚	非常健康	有，10-100例	无人感染	无人感染	不清楚	近期有去过湖北	有居住史	不清楚	非常关注	电视┋手机社交软件	1		1	低	低	高	同意	同意	同意	不同意	同意	同意	不同意	同意	同意	不同意	同意	同意	同意	同意	同意	同意	同意	同意	同意	同意	不同意	同意	同意	同意	同意
125321	女	34	大专	普工	少数民族：〖哈尼族〗	城镇	广东-深圳市-龙岗区	已婚	良好	有，200例以上	无人感染	无人感染	不清楚	以上均无	以上均无	否	非常关注	电视┋手机社交软件┋短视频（抖音、快手等）	1		1	非常低	非常低	高	同意	不同意	同意	不同意	同意	同意	不同意	同意	同意	同意	同意	不同意	同意	同意	同意	同意	同意	同意	同意	不同意	不同意	同意	同意	同意	同意
105066	男	26	大专	组长	汉族	城市	广东-深圳市-宝安区	已婚	良好	有，200例以上	无人感染	无人感染	无人感染	以上均无	以上均无	否	非常关注	电视┋手机社交软件┋新闻客户端	1		1	低	低	高	同意	不知道	同意	不同意	同意	同意	不同意	同意	同意	同意	同意	不同意	同意	同意	同意	同意	同意	同意	同意	同意	不知道	同意	同意	同意	同意
128043	男	31	初中	普工	汉族	城镇	广东-深圳市-龙华区	未婚	非常健康	无	不清楚	无人感染	不清楚	以上均无	以上均无	否	非常关注	其他：〖不知道〗	#VALUE!		0	非常低	不清楚	不清楚	不知道	不知道	不知道	不知道	不知道	不知道	不知道	同意	不知道	不知道	不知道	不知道	不知道	不知道	不知道	不知道	不知道	同意	不知道	不知道	不知道	不知道	不知道	不知道	不知道
107786	男	24	初中	普工	汉族	城镇	广东-深圳市-龙华区	已婚	非常健康	有，但不清楚例数	不清楚	无人感染	不清楚	以上均无	以上均无	否	非常关注	电视┋官方网站┋新闻客户端	1		0	非常低	低	高	同意	同意	同意	不同意	同意	同意	不同意	同意	同意	同意	同意	同意	同意	同意	同意	同意	同意	同意	同意	同意	同意	同意	同意	同意	同意
134780	男	24	初中	普工	汉族	农村	广东-深圳市-龙华区	已婚	非常健康	有，100-200例	无人感染	无人感染	无人感染	以上均无	以上均无	否	关注	电视┋官方网站┋手机社交软件	1		1	非常低	高	高	同意	同意	同意	不同意	同意	同意	不同意	同意	同意	同意	不同意	不同意	同意	同意	同意	同意	同意	同意	同意	不同意	不同意	同意	同意	同意	同意
45155	男	30	高中/中专	普工	汉族	农村	广东-深圳市-龙华区	已婚	非常健康	无	无人感染	无人感染	无人感染	以上均无	以上均无	否	非常关注	电视┋官方网站┋手机社交软件	1		1	不清楚	不清楚	不清楚	不知道	不知道	不知道	不知道	不知道	不知道	不知道	不知道	不知道	不知道	不知道	不知道	不知道	不知道	不知道	不知道	不知道	不知道	不知道	不知道	不知道	不知道	不知道	不知道	不知道
75302	女	18	高中/中专	普工	汉族	农村	广东-深圳市-龙华区	已婚	非常健康	无	无人感染	无人感染	无人感染	以上均无	以上均无	不清楚	非常关注	电视┋官方网站┋手机社交软件┋新闻客户端	1		1	不清楚	不清楚	不清楚	不知道	不知道	不知道	不知道	不知道	不知道	不知道	不知道	不知道	不知道	不知道	不知道	不知道	不知道	不知道	不知道	不知道	不知道	不知道	不知道	不知道	不知道	不知道	不知道	不知道
18408	女	22	高中/中专	普工	汉族	城镇	湖南-永州市-祁阳县	已婚	良好	有，但不清楚例数	无人感染	无人感染	无人感染	以上均无	以上均无	否	关注	官方网站┋手机社交软件┋新闻客户端	#VALUE!		1	高	低	非常高	同意	同意	不知道	不知道	同意	不知道	不同意	同意	同意	同意	同意	同意	同意	同意	同意	不知道	同意	同意	同意	不知道	不知道	同意	同意	同意	同意
13837	男	23	本科	组长	汉族	城市	湖南-岳阳市-临湘市	已婚	非常健康	有，但不清楚例数	不清楚	无人感染	无人感染	以上均无	以上均无	否	非常关注	电视┋官方网站┋手机社交软件┋亲人/朋友┋短视频（抖音、快手等）	1		1	非常低	低	高	不同意	不同意	同意	不同意	同意	同意	不同意	同意	同意	同意	不同意	同意	同意	同意	同意	同意	同意	同意	同意	不同意	不同意	同意	同意	同意	同意
54990	女	19	高中/中专	管理	汉族	城市	海外-美洲-墨西哥	已婚	非常健康	无	无人感染	无人感染	无人感染	以上均无	以上均无	否	非常关注	新闻客户端	#VALUE!		0	非常低	不清楚	非常高	同意	同意	同意	不同意	同意	同意	不同意	同意	同意	同意	不同意	同意	同意	同意	同意	同意	同意	同意	同意	同意	同意	同意	同意	同意	同意
29837	女	20	高中/中专	普工	汉族	城市	广东-深圳市-龙华区	未婚	良好	有，但不清楚例数	不清楚	无人感染	不清楚	以上均无	以上均无	不清楚	关注	电视┋官方网站┋新闻客户端	1		0	高	低	高	同意	不知道	不同意	不同意	同意	同意	不同意	同意	同意	同意	同意	同意	同意	同意	不同意	同意	同意	同意	同意	不知道	不知道	同意	同意	同意	不同意
105399	女	22	初中	普工	汉族	农村	广西-桂林市-恭城瑶族自治县	其他	一般	有，但不清楚例数	无人感染	无人感染	不清楚	以上均无	以上均无	不清楚	关注	手机社交软件	#VALUE!		1	非常高	非常高	低	同意	同意	不同意	不同意	同意	同意	不同意	同意	同意	同意	同意	不同意	同意	同意	同意	同意	同意	不同意	同意	不知道	不知道	同意	同意	同意	同意
107844	女	22	本科	管理	汉族	城市	广东-深圳市-光明区	已婚	非常健康	有，但不清楚例数	无人感染	无人感染	无人感染	以上均无	以上均无	否	非常关注	手机社交软件┋新闻客户端	#VALUE!		1	非常低	低	高	同意	同意	不同意	不同意	同意	同意	不同意	同意	同意	同意	同意	同意	同意	同意	同意	同意	同意	同意	同意	不同意	不同意	同意	同意	同意	不同意
107603	女	22	高中/中专	管理	汉族	农村	湖南-邵阳市-隆回县	已婚	良好	有，10-100例	无人感染	无人感染	不清楚	以上均无	以上均无	不清楚	非常关注	电视┋官方网站┋手机社交软件	1		1	低	高	低	同意	同意	同意	不同意	同意	同意	不同意	同意	同意	同意	同意	不同意	同意	同意	同意	同意	同意	同意	同意	不同意	不同意	同意	同意	不同意	同意
129950	男	29	大专	管理	汉族	城市	重庆-重庆市-万州区	已婚	良好	有，10-100例	无人感染	无人感染	不清楚	以上均无	以上均无	不清楚	非常关注	电视┋报刊┋官方网站┋手机社交软件┋亲人/朋友┋新闻客户端┋短视频（抖音、快手等）	1		1	非常高	低	非常低	同意	不同意	不同意	不同意	同意	不同意	不同意	同意	同意	同意	同意	不同意	同意	同意	同意	同意	同意	同意	同意	同意	不同意	同意	同意	同意	同意
20826	男	19	初中	普工	汉族	城市	广东-深圳市-龙华区	已婚	良好	有，但不清楚例数	不清楚	无人感染	无人感染	以上均无	以上均无	否	非常关注	电视┋官方网站┋短视频（抖音、快手等）	1		0	非常低	不清楚	不清楚	同意	同意	同意	同意	同意	同意	不同意	同意	不知道	同意	不知道	不同意	同意	同意	同意	不同意	同意	同意	同意	不同意	不同意	同意	同意	同意	不知道
31225	男	22	初中	普工	汉族	城镇	广东-深圳市-龙华区	未婚	非常健康	无	不清楚	无人感染	不清楚	以上均无	以上均无	否	非常关注	其他：〖不知道〗	#VALUE!		0	非常低	不清楚	非常低	不知道	不知道	不知道	不知道	不知道	不知道	不知道	不知道	不知道	不知道	不知道	不知道	不知道	不知道	不知道	不知道	不知道	同意	同意	不知道	不知道	不知道	同意	不知道	不知道
44150	女	41	高中/中专	管理	汉族	城市	湖南-长沙市-雨花区	已婚	非常健康	有，10-100例	无人感染	无人感染	无人感染	以上均无	以上均无	否	非常关注	电视┋官方网站┋手机社交软件	1		1	非常低	低	高	同意	同意	同意	不同意	同意	同意	不同意	同意	同意	同意	同意	同意	同意	同意	同意	同意	同意	同意	同意	不同意	不知道	同意	同意	同意	同意
32141	男	23	小学及以下	普工	汉族	农村	江西-赣州市-龙南县	已婚	良好	无	无人感染	无人感染	无人感染	以上均无	以上均无	否	关注	手机社交软件	#VALUE!		1	非常低	低	高	不同意	同意	同意	同意	同意	同意	不同意	同意	同意	同意	不同意	不同意	同意	同意	同意	同意	同意	不同意	同意	同意	同意	同意	同意	不同意	同意
37983	男	32	高中/中专	普工	汉族	农村	湖南-娄底市-双峰县	已婚	非常健康	有，不到10例	不清楚	无人感染	无人感染	以上均无	以上均无	不清楚	非常关注	电视┋官方网站┋新闻客户端	1		0	非常低	高	非常高	同意	同意	同意	不同意	同意	同意	不同意	同意	同意	同意	不同意	同意	同意	同意	同意	同意	同意	同意	同意	不同意	不同意	同意	同意	同意	同意
59081	男	19	初中	普工	汉族	城镇	广东-深圳市-龙华区	未婚	非常健康	无	无人感染	无人感染	不清楚	以上均无	以上均无	否	关注	官方网站	#VALUE!		0	非常低	非常高	高	同意	同意	同意	同意	同意	同意	同意	同意	同意	同意	同意	同意	同意	同意	同意	同意	同意	同意	同意	同意	同意	同意	同意	同意	不同意
85835	男	22	高中/中专	普工	汉族	农村	湖南-岳阳市-汨罗市	其他	非常健康	有，不到10例	无人感染	无人感染	无人感染	以上均无	以上均无	不清楚	非常关注	电视┋官方网站┋手机社交软件	1		1	低	非常低	高	同意	不同意	不同意	不同意	同意	同意	不同意	同意	同意	同意	不同意	同意	同意	同意	同意	同意	同意	同意	同意	不同意	不同意	同意	同意	同意	同意
82699	男	22	初中	普工	汉族	城市	广东-深圳市-龙华区	已婚	非常健康	有，但不清楚例数	不清楚	无人感染	无人感染	以上均无	以上均无	否	不关注	官方网站┋新闻客户端┋短视频（抖音、快手等）	#VALUE!		0	高	低	低	同意	不同意	同意	不知道	同意	同意	不同意	同意	同意	同意	不同意	同意	同意	同意	同意	同意	同意	同意	同意	同意	同意	同意	同意	同意	同意
13843	男	23	小学及以下	普工	汉族	农村	湖北-天门市	已婚	非常健康	有，但不清楚例数	无人感染	无人感染	无人感染	近期有去过湖北	有居住史	否	非常关注	电视┋亲人/朋友┋新闻客户端	1		0	低	高	低	同意	同意	不同意	不同意	同意	同意	同意	同意	同意	同意	同意	同意	同意	同意	同意	同意	同意	同意	同意	不同意	不同意	同意	同意	同意	同意
40335	男	25	高中/中专	组长	汉族	城镇	广东-惠州市-惠阳区	已婚	非常健康	有，10-100例	无人感染	无人感染	无人感染	以上均无	以上均无	否	非常关注	手机社交软件┋新闻客户端	#VALUE!		1	非常低	非常低	高	同意	同意	不同意	不同意	同意	同意	不同意	同意	同意	同意	不同意	不同意	同意	同意	同意	同意	同意	同意	同意	同意	不同意	同意	同意	同意	同意
37210	男	32	本科	管理	汉族	城市	广东-深圳市-龙华区	已婚	良好	有，200例以上	无人感染	无人感染	不清楚	近期有去过湖北	有居住史	否	关注	电视┋官方网站┋手机社交软件┋亲人/朋友┋新闻客户端┋短视频（抖音、快手等）	1		1	不清楚	低	高	同意	不同意	不同意	不同意	同意	同意	不同意	同意	同意	同意	同意	同意	同意	同意	同意	同意	同意	同意	同意	不知道	不知道	同意	同意	同意	同意
65714	男	32	高中/中专	普工	汉族	农村	湖北-孝感市-云梦县	已婚	非常健康	有，10-100例	无人感染	无人感染	无人感染	近期有去过湖北	有居住史	否	非常关注	电视┋官方网站┋手机社交软件	1		1	非常低	非常高	非常低	同意	不同意	同意	不同意	同意	不同意	不同意	同意	同意	同意	同意	同意	同意	同意	同意	同意	同意	同意	同意	不同意	不同意	同意	同意	同意	同意
84628	男	32	高中/中专	管理	汉族	农村	湖南-娄底市-新化县	已婚	非常健康	有，不到10例	无人感染	无人感染	无人感染	以上均无	以上均无	否	非常关注	电视┋官方网站┋新闻客户端	1		0	非常高	高	低	同意	同意	同意	不同意	同意	同意	不同意	同意	同意	同意	不同意	同意	同意	同意	同意	同意	同意	同意	同意	同意	同意	同意	同意	同意	同意
28781	女	27	大专	管理	汉族	城市	广东-深圳市-龙华区	已婚	非常健康	有，10-100例	不清楚	无人感染	无人感染	以上均无	以上均无	否	非常关注	电视┋手机社交软件┋新闻客户端	1		1	非常低	非常低	非常高	同意	同意	不同意	不同意	同意	同意	不同意	同意	同意	同意	不同意	同意	同意	同意	同意	同意	同意	同意	同意	同意	不同意	同意	同意	同意	同意
30558	男	22	初中	普工	汉族	城市	广东-深圳市-龙华区	已婚	非常健康	有，但不清楚例数	不清楚	无人感染	无人感染	以上均无	以上均无	否	关注	官方网站┋亲人/朋友	#VALUE!		0	非常低	非常低	非常低	同意	同意	同意	同意	同意	同意	同意	同意	同意	同意	同意	同意	同意	同意	同意	同意	同意	同意	同意	同意	不同意	同意	同意	同意	同意
54950	男	22	初中	普工	汉族	城市	广东-深圳市-龙华区	已婚	非常健康	有，但不清楚例数	无人感染	无人感染	无人感染	以上均无	以上均无	否	非常关注	电视┋官方网站┋手机社交软件┋亲人/朋友┋新闻客户端	1		1	非常低	低	高	同意	同意	不同意	不同意	同意	同意	不同意	同意	同意	同意	同意	同意	同意	同意	同意	同意	同意	同意	同意	不同意	不同意	同意	同意	同意	不同意
30653	男	26	大专	管理	汉族	城市	广东-深圳市-龙华区	已婚	非常健康	有，100-200例	无人感染	无人感染	无人感染	以上均无	以上均无	不清楚	非常关注	电视┋官方网站┋手机社交软件┋亲人/朋友┋新闻客户端┋短视频（抖音、快手等）	1		1	非常低	高	高	同意	不同意	同意	不同意	同意	同意	不同意	同意	同意	同意	同意	不同意	同意	同意	同意	同意	同意	同意	同意	不同意	不同意	同意	同意	同意	同意
14549	女	21	初中	普工	汉族	农村	安徽-淮北市-濉溪县	已婚	非常健康	有，但不清楚例数	无人感染	无人感染	无人感染	以上均无	以上均无	否	非常关注	官方网站┋手机社交软件┋新闻客户端	#VALUE!		1	非常低	低	非常高	同意	同意	不同意	不同意	同意	同意	不同意	不同意	同意	同意	不同意	不同意	同意	同意	同意	同意	同意	同意	同意	不同意	不同意	同意	同意	同意	不知道
85801	女	21	初中	普工	汉族	城市	广东-深圳市-龙华区	离婚	良好	有，但不清楚例数	不清楚	无人感染	无人感染	以上均无	以上均无	否	关注	官方网站┋手机社交软件┋亲人/朋友┋新闻客户端	#VALUE!		1	非常低	不清楚	不清楚	同意	同意	不同意	不同意	同意	同意	不同意	同意	同意	不同意	不同意	同意	同意	不同意	不同意	不同意	同意	同意	同意	不知道	不知道	同意	同意	同意	同意
45882	男	30	初中	普工	少数民族：〖壮族〗	城市	广东-深圳市-龙岗区	已婚	良好	有，但不清楚例数	不清楚	无人感染	无人感染	以上均无	以上均无	否	关注	电视┋手机社交软件┋新闻客户端	1		1	非常低	不清楚	不清楚	同意	不知道	同意	不同意	不知道	不知道	不同意	同意	同意	不知道	不同意	不同意	同意	不知道	不知道	不知道	同意	同意	同意	同意	同意	不知道	不知道	同意	同意
92402	男	21	初中	普工	汉族	城镇	四川-南充市-蓬安县	已婚	良好	有，不到10例	无人感染	无人感染	无人感染	以上均无	有途经史	否	关注	电视	1		0	高	高	高	不知道	同意	同意	同意	同意	同意	不同意	同意	同意	同意	不知道	不知道	同意	同意	同意	同意	同意	同意	同意	不知道	不知道	同意	同意	同意	同意
39855	男	40	高中/中专	普工	汉族	城镇	江西-上饶市-余干县	已婚	非常健康	有，但不清楚例数	无人感染	无人感染	无人感染	以上均无	以上均无	不清楚	关注	手机社交软件┋短视频（抖音、快手等）	#VALUE!		1	非常低	不清楚	不清楚	同意	不知道	同意	不同意	同意	同意	不同意	同意	同意	同意	同意	同意	同意	同意	同意	同意	同意	同意	同意	不同意	不同意	同意	同意	同意	同意
24753	男	29	本科	管理	汉族	城市	陕西-宝鸡市-岐山县	已婚	良好	有，不到10例	无人感染	无人感染	不清楚	以上均无	以上均无	否	非常关注	官方网站┋手机社交软件┋亲人/朋友┋新闻客户端	#VALUE!		1	低	低	高	同意	同意	不同意	不同意	同意	同意	不同意	同意	同意	同意	同意	同意	同意	同意	同意	同意	同意	同意	同意	不同意	不同意	同意	同意	同意	不同意
70288	男	29	高中/中专	普工	汉族	农村	湖南-岳阳市-岳阳县	未婚	非常健康	有，10-100例	无人感染	无人感染	无人感染	以上均无	以上均无	不清楚	非常关注	电视┋手机社交软件┋亲人/朋友	1		1	低	非常低	不清楚	同意	不同意	不同意	不同意	同意	不同意	不同意	同意	同意	同意	同意	同意	同意	同意	同意	同意	同意	同意	同意	同意	同意	同意	同意	同意	不同意
112667	女	21	本科	组长	汉族	城市	四川-南充市-西充县	已婚	非常健康	无	无人感染	无人感染	无人感染	以上均无	以上均无	否	非常关注	电视┋报刊┋官方网站┋手机社交软件	1		1	非常低	低	高	同意	同意	同意	不同意	同意	同意	不同意	同意	同意	同意	不同意	同意	同意	同意	同意	同意	同意	同意	同意	不同意	不同意	同意	同意	同意	同意
91554	女	41	大专	管理	汉族	城市	安徽-铜陵市-义安区	已婚	非常健康	有，不到10例	无人感染	无人感染	无人感染	以上均无	以上均无	否	非常关注	电视┋手机社交软件┋新闻客户端	1		1	高	低	高	同意	同意	同意	同意	同意	同意	不同意	同意	同意	同意	不同意	同意	同意	同意	同意	同意	同意	同意	同意	不同意	不同意	同意	同意	同意	同意
29482	男	32	初中	普工	汉族	城镇	广东-深圳市-龙华区	已婚	非常健康	无	无人感染	无人感染	无人感染	以上均无	以上均无	否	非常关注	电视┋手机社交软件┋新闻客户端┋短视频（抖音、快手等）	1		1	非常低	低	低	同意	同意	同意	不同意	同意	同意	不同意	同意	同意	同意	不同意	同意	同意	同意	同意	同意	同意	同意	同意	同意	不同意	同意	同意	同意	同意
133458	男	36	大专	普工	汉族	城市	广东-深圳市-龙华区	已婚	良好	有，200例以上	无人感染	无人感染	无人感染	以上均无	以上均无	否	非常关注	电视┋官方网站┋手机社交软件	1		1	非常低	非常低	非常高	同意	同意	不同意	不知道	同意	不知道	不同意	同意	同意	同意	不同意	同意	同意	同意	同意	同意	同意	同意	同意	不同意	不同意	同意	同意	不知道	不知道
40206	男	24	初中	普工	汉族	农村	广西-玉林市-容县	离婚	良好	有，不到10例	无人感染	无人感染	无人感染	以上均无	以上均无	不清楚	关注	电视┋手机社交软件┋短视频（抖音、快手等）	1		1	低	非常低	非常高	同意	同意	同意	不同意	不同意	同意	不同意	同意	同意	同意	不同意	不同意	不同意	不同意	同意	同意	同意	同意	同意	同意	同意	同意	同意	同意	同意
132363	男	24	初中	普工	汉族	城市	广东-深圳市-龙华区	已婚	非常健康	无	不清楚	不清楚	无人感染	以上均无	以上均无	否	非常关注	官方网站┋手机社交软件┋新闻客户端	#VALUE!		1	非常低	低	非常高	同意	同意	同意	同意	同意	同意	同意	同意	同意	同意	同意	同意	同意	同意	同意	同意	同意	同意	同意	不同意	不同意	同意	同意	同意	不同意
28927	女	28	初中	普工	汉族	城市	广东-深圳市-龙岗区	已婚	非常健康	有，但不清楚例数	不清楚	无人感染	无人感染	以上均无	以上均无	否	关注	官方网站	#VALUE!		0	不清楚	高	低	同意	同意	同意	同意	同意	同意	同意	同意	同意	同意	同意	同意	同意	同意	同意	同意	同意	同意	同意	同意	同意	同意	同意	同意	同意
109834	男	31	本科	普工	汉族	城市	广东-深圳市-龙华区	已婚	良好	有，但不清楚例数	无人感染	无人感染	无人感染	以上均无	以上均无	否	关注	手机社交软件┋亲人/朋友┋短视频（抖音、快手等）	#VALUE!		1	非常低	非常低	高	同意	同意	不同意	不同意	同意	同意	不同意	同意	同意	同意	同意	同意	同意	同意	同意	同意	同意	同意	同意	同意	同意	同意	同意	同意	同意
11927	男	45	初中	普工	汉族	农村	广西-玉林市-容县	离婚	良好	有，不到10例	无人感染	无人感染	无人感染	以上均无	以上均无	不清楚	关注	电视┋手机社交软件┋短视频（抖音、快手等）	1		1	低	低	高	同意	同意	同意	不同意	同意	同意	不同意	同意	同意	同意	不同意	同意	同意	不同意	不同意	同意	同意	同意	同意	同意	同意	同意	同意	同意	同意
32394	男	29	高中/中专	普工	汉族	农村	江西-宜春市-樟树市	已婚	非常健康	无	无人感染	无人感染	无人感染	以上均无	以上均无	否	非常关注	电视┋官方网站┋手机社交软件	1		1	低	高	低	同意	同意	不同意	不同意	同意	同意	不同意	同意	同意	同意	同意	同意	同意	同意	同意	同意	同意	同意	同意	不同意	不同意	同意	同意	同意	同意
105666	男	27	初中	普工	汉族	农村	湖南-永州市-蓝山县	已婚	非常健康	有，但不清楚例数	不清楚	无人感染	不清楚	以上均无	以上均无	否	非常关注	电视┋报刊┋官方网站┋手机社交软件┋亲人/朋友┋新闻客户端┋短视频（抖音、快手等）	1		1	非常高	高	非常高	同意	同意	不知道	不同意	不同意	不知道	不同意	同意	同意	同意	同意	同意	同意	同意	同意	同意	同意	同意	同意	同意	同意	同意	同意	同意	同意
24732	男	23	研究生及以上	管理	汉族	城市	台湾-新北市-汐止区	已婚	非常健康	有，不到10例	无人感染	无人感染	无人感染	以上均无	以上均无	否	非常关注	电视┋官方网站┋新闻客户端	1		0	非常低	低	高	同意	同意	不同意	不同意	同意	不同意	不同意	同意	同意	同意	不同意	同意	同意	同意	同意	同意	同意	同意	同意	不知道	不同意	同意	同意	同意	不同意
56228	男	30	初中	普工	汉族	农村	湖南-郴州市-汝城县	已婚	非常健康	无	无人感染	无人感染	无人感染	以上均无	以上均无	否	关注	电视┋官方网站┋短视频（抖音、快手等）	1		0	非常低	非常低	非常高	同意	不知道	同意	不同意	同意	同意	不同意	同意	同意	不同意	同意	同意	同意	同意	同意	同意	同意	同意	同意	不同意	不知道	同意	同意	同意	同意
121677	男	34	初中	普工	汉族	城市	广东-深圳市-龙华区	已婚	非常健康	有，但不清楚例数	无人感染	无人感染	无人感染	以上均无	以上均无	否	非常关注	电视┋手机社交软件┋新闻客户端┋其他：〖同事交流〗	1		1	非常低	非常高	非常高	同意	同意	同意	不同意	同意	同意	不同意	同意	同意	不同意	不同意	同意	同意	同意	同意	同意	同意	同意	同意	同意	同意	同意	同意	同意	同意
70234	男	25	高中/中专	组长	汉族	城市	广东-惠州市-惠阳区	已婚	非常健康	有，10-100例	无人感染	无人感染	无人感染	以上均无	以上均无	否	非常关注	手机社交软件┋新闻客户端	#VALUE!		1	非常低	非常低	高	同意	同意	不同意	不同意	同意	同意	不同意	同意	同意	同意	同意	同意	同意	同意	同意	同意	同意	同意	同意	同意	不同意	同意	同意	同意	同意
84902	男	23	初中	普工	汉族	城镇	湖北-黄冈市-武穴市	离婚	非常健康	有，但不清楚例数	无人感染	无人感染	无人感染	近期有去过湖北	有居住史	否	非常关注	电视┋官方网站┋新闻客户端	1		0	非常低	高	非常低	同意	同意	同意	不同意	同意	同意	不同意	同意	同意	同意	同意	不同意	同意	同意	同意	同意	同意	同意	同意	不同意	不同意	同意	同意	同意	同意
36234	女	25	初中	普工	汉族	城镇	四川-资阳市-安岳县	已婚	非常健康	有，不到10例	不清楚	无人感染	无人感染	以上均无	以上均无	否	关注	电视┋官方网站┋手机社交软件┋亲人/朋友┋新闻客户端	1		1	低	低	高	同意	同意	不知道	不同意	同意	同意	不同意	同意	同意	不知道	不同意	同意	同意	同意	同意	同意	同意	同意	同意	不同意	不同意	同意	同意	同意	同意
25243	男	32	初中	普工	汉族	城镇	广东-深圳市-龙华区	已婚	良好	有，但不清楚例数	无人感染	无人感染	无人感染	以上均无	以上均无	否	关注	官方网站┋亲人/朋友	#VALUE!		0	低	低	高	同意	不知道	同意	不同意	同意	同意	不同意	不同意	同意	同意	不同意	同意	同意	同意	同意	同意	同意	同意	同意	不知道	同意	同意	同意	同意	同意
64811	男	32	高中/中专	普工	汉族	城镇	广东-深圳市-龙华区	已婚	非常健康	有，但不清楚例数	不清楚	无人感染	不清楚	以上均无	以上均无	不清楚	非常关注	官方网站┋手机社交软件┋新闻客户端	#VALUE!		1	不清楚	不清楚	不清楚	不知道	不知道	不知道	不知道	同意	不知道	同意	同意	同意	同意	不知道	不知道	不同意	同意	不同意	同意	同意	同意	同意	不知道	不知道	同意	同意	同意	同意
80607	男	32	高中/中专	普工	少数民族：〖苗族〗	城市	广东-深圳市-龙华区	已婚	非常健康	有，200例以上	无人感染	无人感染	无人感染	以上均无	以上均无	否	非常关注	手机社交软件┋亲人/朋友┋新闻客户端┋短视频（抖音、快手等）	#VALUE!		1	非常低	非常高	非常高	不知道	同意	同意	不知道	同意	不同意	不同意	同意	同意	同意	不同意	同意	同意	同意	同意	同意	同意	同意	同意	同意	同意	同意	同意	同意	同意
97276	男	28	大专	管理	汉族	农村	湖南-永州市-宁远县	已婚	良好	有，但不清楚例数	不清楚	无人感染	不清楚	以上均无	以上均无	不清楚	关注	新闻客户端	#VALUE!		0	低	高	低	同意	同意	不同意	不同意	同意	不同意	不同意	同意	同意	同意	同意	不同意	同意	同意	同意	同意	同意	同意	同意	同意	不同意	同意	同意	同意	同意
136929	男	28	初中	普工	汉族	农村	甘肃-庆阳市-镇原县	已婚	非常健康	有，不到10例	无人感染	无人感染	不清楚	以上均无	有途经史	不清楚	关注	电视┋官方网站┋手机社交软件┋新闻客户端	1		1	不清楚	不清楚	不清楚	同意	同意	同意	同意	同意	同意	不同意	同意	同意	同意	同意	同意	同意	同意	同意	同意	同意	同意	同意	不知道	不知道	同意	同意	同意	同意
34728	男	33	大专	组长	汉族	城市	广东-深圳市-龙华区	已婚	非常健康	有，但不清楚例数	无人感染	无人感染	不清楚	以上均无	以上均无	否	非常关注	官方网站┋新闻客户端	#VALUE!		0	不清楚	不清楚	不清楚	同意	同意	同意	不同意	同意	同意	不同意	同意	同意	同意	不同意	同意	同意	同意	同意	同意	同意	同意	同意	不同意	不同意	同意	同意	同意	同意
122162	男	27	初中	普工	汉族	城市	广东-深圳市-龙华区	已婚	非常健康	有，但不清楚例数	无人感染	无人感染	无人感染	以上均无	以上均无	否	关注	官方网站┋亲人/朋友┋新闻客户端┋短视频（抖音、快手等）	#VALUE!		0	不清楚	不清楚	不清楚	不同意	不同意	同意	不同意	不知道	不同意	不同意	同意	同意	同意	不知道	不同意	同意	同意	同意	同意	同意	同意	同意	同意	不同意	同意	同意	同意	同意
39842	男	34	高中/中专	管理	汉族	农村	湖北-咸宁市-咸安区	已婚	良好	有，10-100例	无人感染	无人感染	无人感染	近期有去过湖北┋近期接触过从湖北地区来的人	有居住史	否	关注	官方网站┋手机社交软件┋新闻客户端	#VALUE!		1	非常低	低	高	同意	不同意	同意	不同意	同意	不同意	不同意	同意	同意	同意	同意	同意	同意	同意	同意	同意	同意	同意	同意	不同意	不同意	同意	同意	同意	同意
20079	男	31	初中	普工	汉族	农村	广东-茂名市-信宜市	已婚	非常健康	有，不到10例	无人感染	无人感染	无人感染	以上均无	以上均无	否	非常关注	手机社交软件┋亲人/朋友┋新闻客户端┋短视频（抖音、快手等）	#VALUE!		1	非常高	不清楚	高	不同意	不同意	不知道	同意	同意	同意	不同意	同意	同意	同意	同意	不同意	同意	同意	不知道	同意	同意	同意	同意	不知道	不知道	同意	同意	同意	不知道
60959	男	31	初中	普工	汉族	农村	湖南-邵阳市-洞口县	已婚	非常健康	有，但不清楚例数	无人感染	无人感染	无人感染	以上均无	以上均无	不清楚	非常关注	手机社交软件┋新闻客户端┋短视频（抖音、快手等）	#VALUE!		1	非常低	高	低	同意	不知道	同意	不同意	同意	不同意	不同意	同意	同意	同意	不知道	同意	同意	同意	不知道	不同意	同意	同意	同意	不知道	同意	同意	同意	同意	同意
36152	男	28	本科	管理	汉族	城市	广东-深圳市-龙华区	已婚	良好	有，但不清楚例数	无人感染	无人感染	无人感染	以上均无	以上均无	不清楚	非常关注	手机社交软件┋亲人/朋友┋新闻客户端	#VALUE!		1	低	非常低	高	同意	同意	不同意	不同意	同意	不同意	不同意	同意	同意	同意	同意	不同意	同意	同意	同意	同意	同意	同意	同意	不同意	不同意	同意	同意	同意	同意
54645	男	28	大专	管理	汉族	城市	湖北-黄冈市-黄州区	离婚	良好	有，但不清楚例数	无人感染	无人感染	不清楚	近期有去过湖北	有居住史	否	非常关注	电视┋手机社交软件┋新闻客户端	1		1	不清楚	高	高	同意	不同意	不同意	不同意	同意	不同意	不同意	同意	同意	同意	同意	同意	同意	同意	同意	同意	同意	同意	同意	不同意	不同意	同意	同意	同意	同意
41396	男	28	初中	普工	汉族	农村	湖南-邵阳市-洞口县	已婚	良好	无	无人感染	无人感染	无人感染	以上均无	以上均无	不清楚	非常关注	手机社交软件┋新闻客户端┋短视频（抖音、快手等）	#VALUE!		1	非常低	高	低	同意	不知道	同意	不知道	同意	同意	不同意	同意	同意	同意	不知道	同意	同意	不知道	不知道	同意	同意	同意	同意	不知道	不知道	同意	同意	同意	同意
84199	女	19	高中/中专	普工	汉族	农村	广东-深圳市-龙岗区	已婚	良好	有，10-100例	不清楚	无人感染	无人感染	以上均无	以上均无	否	关注	手机社交软件	#VALUE!		1	低	低	低	同意	同意	不同意	不同意	同意	同意	不同意	同意	同意	同意	同意	同意	同意	同意	同意	同意	同意	同意	同意	不知道	不知道	同意	同意	同意	同意
51647	男	18	初中	普工	汉族	城镇	广东-深圳市-龙岗区	已婚	良好	有，不到10例	无人感染	无人感染	无人感染	以上均无	以上均无	否	非常关注	报刊┋官方网站┋新闻客户端	#VALUE!		0	非常低	非常低	低	同意	同意	同意	不同意	同意	不同意	不同意	同意	同意	同意	不同意	同意	不同意	同意	同意	同意	同意	同意	同意	同意	同意	同意	同意	同意	同意
65021	男	30	研究生及以上	管理	汉族	城市	台湾-新竹县-竹北市	已婚	良好	无	无人感染	无人感染	无人感染	以上均无	以上均无	不清楚	非常关注	电视┋官方网站┋亲人/朋友┋新闻客户端	1		0	高	高	低	同意	不同意	不同意	不同意	同意	同意	不同意	同意	同意	同意	同意	同意	同意	同意	同意	同意	同意	同意	同意	同意	不同意	同意	同意	同意	同意
57469	女	22	初中	普工	汉族	农村	广东-深圳市-龙华区	已婚	非常健康	有，不到10例	无人感染	无人感染	无人感染	以上均无	以上均无	否	非常关注	电视┋官方网站┋短视频（抖音、快手等）	1		0	低	低	非常高	同意	不同意	同意	不同意	同意	同意	不同意	同意	不同意	同意	不同意	同意	不同意	同意	同意	同意	同意	同意	同意	不同意	不同意	同意	同意	同意	同意
41446	男	26	高中/中专	管理	汉族	城镇	河南-郑州市-新郑市	已婚	非常健康	有，但不清楚例数	无人感染	无人感染	不清楚	以上均无	以上均无	否	非常关注	电视┋官方网站┋短视频（抖音、快手等）	1		0	非常低	低	高	同意	同意	同意	不同意	同意	同意	不同意	同意	同意	同意	不同意	同意	同意	同意	同意	同意	同意	同意	同意	不知道	不知道	同意	同意	同意	同意
128268	男	26	高中/中专	普工	汉族	城镇	广东-清远市-英德市	其他	良好	有，但不清楚例数	无人感染	无人感染	无人感染	以上均无	以上均无	否	关注	电视┋手机社交软件┋新闻客户端	1		1	高	低	低	同意	不同意	不同意	不同意	同意	不同意	不同意	同意	同意	同意	不同意	不同意	不同意	不同意	不同意	不同意	同意	同意	同意	不同意	同意	不同意	不同意	同意	同意
89579	男	23	本科	管理	汉族	城镇	广东-惠州市-惠阳区	已婚	良好	有，但不清楚例数	无人感染	无人感染	无人感染	以上均无	以上均无	否	非常关注	电视┋官方网站┋新闻客户端	1		0	低	高	低	同意	同意	不同意	不同意	同意	不同意	不同意	同意	同意	同意	同意	同意	同意	同意	同意	同意	同意	同意	同意	不知道	不知道	同意	同意	同意	同意
73311	男	32	高中/中专	普工	汉族	城市	广东-深圳市-龙华区	其他	非常健康	无	无人感染	无人感染	无人感染	以上均无	以上均无	否	非常关注	电视┋官方网站┋手机社交软件	1		1	非常低	低	低	同意	同意	同意	同意	同意	同意	不同意	同意	同意	同意	不同意	同意	同意	同意	同意	同意	同意	同意	同意	不同意	不同意	同意	同意	同意	同意
99961	男	20	初中	普工	汉族	农村	广东-深圳市-龙华区	已婚	非常健康	有，但不清楚例数	不清楚	无人感染	不清楚	以上均无	以上均无	不清楚	非常关注	电视┋官方网站┋新闻客户端	1		0	非常低	低	非常高	同意	同意	同意	不同意	同意	同意	不同意	同意	同意	同意	同意	同意	同意	同意	同意	同意	同意	同意	同意	同意	同意	同意	同意	同意	同意
35287	男	27	初中	普工	汉族	城市	广东-深圳市-龙华区	已婚	非常健康	有，但不清楚例数	无人感染	无人感染	无人感染	以上均无	以上均无	否	非常关注	官方网站┋手机社交软件┋亲人/朋友	#VALUE!		1	低	低	高	同意	同意	同意	同意	同意	不同意	不同意	同意	同意	同意	同意	不同意	同意	同意	同意	同意	同意	同意	同意	不同意	不同意	同意	同意	同意	同意
46658	男	19	高中/中专	普工	汉族	农村	陕西-渭南市-临渭区	其他	非常健康	有，不到10例	无人感染	无人感染	无人感染	以上均无	以上均无	否	非常关注	电视┋官方网站┋手机社交软件┋亲人/朋友┋新闻客户端	1		1	非常高	非常高	非常高	同意	同意	同意	同意	同意	同意	同意	同意	同意	同意	同意	同意	同意	同意	同意	同意	同意	同意	同意	不同意	同意	同意	同意	同意	同意
112511	男	19	初中	普工	汉族	农村	广东-深圳市-龙华区	已婚	非常健康	有，不到10例	无人感染	无人感染	无人感染	以上均无	以上均无	否	非常关注	电视┋官方网站┋短视频（抖音、快手等）	1		0	低	非常低	高	同意	不同意	不同意	不同意	不同意	同意	不同意	同意	同意	同意	不同意	同意	同意	同意	同意	同意	同意	同意	同意	不同意	不同意	同意	同意	同意	不同意
21997	男	28	高中/中专	管理	汉族	农村	安徽-阜阳市-颍上县	已婚	非常健康	无	无人感染	无人感染	无人感染	以上均无	以上均无	否	非常关注	电视┋手机社交软件┋新闻客户端	1		1	非常低	非常低	高	不同意	不同意	不同意	不同意	同意	同意	不同意	同意	同意	同意	同意	不同意	同意	同意	同意	同意	同意	同意	同意	同意	同意	同意	同意	同意	同意
78259	男	28	初中	普工	汉族	农村	湖南-邵阳市-洞口县	已婚	非常健康	无	无人感染	无人感染	无人感染	以上均无	以上均无	否	关注	电视┋手机社交软件┋新闻客户端	1		1	高	低	高	同意	同意	同意	不同意	同意	同意	不同意	同意	同意	同意	不同意	不同意	同意	同意	同意	同意	同意	同意	同意	同意	不同意	同意	同意	同意	同意
88347	男	41	大专	管理	汉族	城市	陕西-渭南市-临渭区	已婚	非常健康	有，10-100例	无人感染	无人感染	无人感染	以上均无	以上均无	不清楚	非常关注	手机社交软件┋亲人/朋友┋新闻客户端	#VALUE!		1	非常低	高	高	同意	同意	同意	不同意	同意	同意	不同意	同意	同意	同意	同意	同意	同意	同意	同意	同意	同意	同意	同意	不知道	不知道	同意	同意	同意	同意
99247	女	23	高中/中专	组长	汉族	城市	广东-深圳市-龙华区	离婚	较差	有，200例以上	不清楚	不清楚	不清楚	以上均无	以上均无	不清楚	非常关注	手机社交软件	#VALUE!		1	非常高	低	高	同意	同意	不同意	不同意	同意	同意	不同意	同意	同意	同意	同意	不同意	同意	同意	同意	同意	同意	不知道	同意	不同意	不同意	同意	同意	同意	不知道
132095	女	23	高中/中专	普工	汉族	农村	河南-南阳市-邓州市	已婚	良好	有，10-100例	无人感染	无人感染	无人感染	以上均无	以上均无	否	非常关注	电视┋官方网站┋新闻客户端	1		0	非常低	低	高	同意	同意	同意	不同意	同意	同意	不同意	同意	同意	同意	同意	不同意	同意	同意	同意	同意	同意	同意	同意	不同意	同意	同意	同意	同意	同意
110095	男	21	初中	普工	汉族	城市	广东-深圳市-龙华区	未婚	非常健康	有，但不清楚例数	无人感染	无人感染	无人感染	以上均无	以上均无	否	关注	手机社交软件┋亲人/朋友	#VALUE!		1	非常低	低	高	同意	同意	同意	同意	同意	同意	不同意	同意	同意	同意	同意	同意	同意	同意	同意	同意	同意	同意	同意	不同意	不同意	同意	同意	同意	同意
82233	女	20	大专	组长	汉族	城市	广东-深圳市-光明区	已婚	非常健康	有，但不清楚例数	不清楚	无人感染	无人感染	以上均无	以上均无	否	非常关注	电视┋手机社交软件┋新闻客户端┋短视频（抖音、快手等）	1		1	非常低	不清楚	低	不知道	不知道	不知道	不知道	不知道	不知道	不知道	不知道	不知道	不知道	不知道	不知道	不知道	不知道	不知道	不知道	同意	同意	同意	同意	不知道	不同意	同意	同意	同意
131496	女	20	初中	普工	汉族	城市	广东-深圳市-龙华区	已婚	非常健康	有，10-100例	无人感染	无人感染	无人感染	以上均无	以上均无	否	非常关注	电视┋官方网站┋新闻客户端	1		0	高	高	高	同意	同意	同意	不同意	同意	同意	不同意	同意	同意	同意	同意	同意	同意	同意	同意	同意	同意	同意	同意	同意	不同意	同意	同意	同意	同意
26225	女	19	大专	普工	汉族	农村	湖北-黄冈市-罗田县	已婚	非常健康	有，10-100例	无人感染	无人感染	无人感染	以上均无	以上均无	否	非常关注	电视┋官方网站┋手机社交软件	1		1	非常低	非常低	非常高	同意	不同意	不同意	不同意	同意	同意	不同意	同意	同意	同意	同意	同意	同意	同意	同意	同意	同意	同意	同意	不同意	不同意	同意	同意	同意	不同意
109857	女	22	初中	普工	汉族	城市	广东-深圳市-龙华区	已婚	非常健康	有，但不清楚例数	不清楚	无人感染	无人感染	以上均无	以上均无	不清楚	非常关注	短视频（抖音、快手等）	#VALUE!		0	非常高	非常高	不清楚	同意	同意	同意	同意	同意	同意	同意	同意	同意	同意	同意	同意	同意	同意	同意	同意	同意	同意	同意	同意	同意	同意	同意	同意	同意
101173	女	22	初中	普工	汉族	农村	广东-深圳市-龙华区	已婚	非常健康	有，但不清楚例数	不清楚	无人感染	无人感染	以上均无	以上均无	否	非常关注	电视┋报刊┋官方网站┋新闻客户端┋短视频（抖音、快手等）	1		0	非常低	不清楚	高	同意	不知道	同意	不知道	同意	同意	不同意	同意	同意	同意	不同意	不知道	同意	同意	同意	同意	同意	同意	同意	不知道	不知道	同意	同意	同意	同意
98602	女	21	高中/中专	普工	少数民族：〖土家〗	城市	广东-深圳市-龙华区	已婚	非常健康	有，200例以上	无人感染	无人感染	不清楚	以上均无	以上均无	否	非常关注	官方网站┋手机社交软件┋亲人/朋友┋新闻客户端	#VALUE!		1	非常低	低	高	同意	不同意	不同意	不同意	同意	同意	不同意	同意	同意	同意	同意	不同意	同意	同意	同意	同意	同意	同意	同意	同意	同意	同意	同意	同意	不同意
96561	男	19	高中/中专	管理	汉族	城市	湖南-岳阳市-岳阳楼区	已婚	非常健康	有，10-100例	无人感染	无人感染	无人感染	以上均无	以上均无	否	非常关注	电视┋报刊┋官方网站┋短视频（抖音、快手等）	1		0	低	低	低	同意	同意	同意	不同意	同意	不同意	不同意	同意	同意	同意	同意	同意	同意	同意	同意	同意	同意	同意	同意	不同意	不同意	同意	同意	同意	同意
101127	女	20	大专	管理	汉族	城市	四川-内江市-东兴区	已婚	非常健康	有，10-100例	无人感染	无人感染	无人感染	以上均无	以上均无	否	非常关注	官方网站┋亲人/朋友┋短视频（抖音、快手等）	#VALUE!		0	非常低	非常低	高	同意	同意	同意	不同意	同意	不同意	不同意	同意	同意	同意	同意	不同意	同意	同意	同意	同意	同意	同意	同意	同意	不同意	同意	同意	同意	同意
98952	男	19	小学及以下	普工	汉族	农村	江西-赣州市-龙南县	已婚	良好	无	无人感染	无人感染	无人感染	以上均无	以上均无	否	关注	手机社交软件	#VALUE!		1	非常低	低	高	不同意	不同意	同意	不同意	同意	不同意	不同意	同意	同意	同意	不同意	同意	同意	同意	同意	同意	不同意	同意	同意	同意	同意	同意	同意	不同意	同意
94072	女	23	初中	普工	汉族	农村	广西-桂林市-平乐县	已婚	良好	有，10-100例	无人感染	无人感染	无人感染	以上均无	以上均无	不清楚	关注	亲人/朋友┋短视频（抖音、快手等）	#VALUE!		0	不清楚	不清楚	非常高	不知道	不知道	不知道	不知道	同意	不知道	不同意	同意	同意	同意	不知道	不知道	同意	同意	同意	同意	同意	同意	同意	同意	同意	同意	同意	同意	同意
79539	男	18	初中	普工	汉族	城市	广东-深圳市-龙华区	离婚	良好	有，但不清楚例数	不清楚	无人感染	无人感染	以上均无	以上均无	否	关注	官方网站┋手机社交软件┋亲人/朋友	#VALUE!		1	高	不清楚	不清楚	同意	不知道	不同意	同意	同意	同意	同意	同意	同意	不同意	不同意	同意	同意	不同意	不知道	不同意	同意	同意	同意	不知道	不知道	同意	同意	同意	同意
56078	男	21	高中/中专	普工	汉族	农村	湖南-娄底市-双峰县	已婚	非常健康	有，不到10例	无人感染	无人感染	无人感染	以上均无	以上均无	否	非常关注	电视┋官方网站┋新闻客户端	1		0	非常低	非常低	非常高	同意	同意	同意	不同意	同意	同意	不同意	同意	同意	同意	不同意	同意	同意	同意	同意	同意	同意	同意	同意	不同意	不同意	同意	同意	同意	同意
98757	女	20	高中/中专	管理	汉族	城市	四川-德阳市-什邡市	已婚	非常健康	无	无人感染	无人感染	无人感染	以上均无	以上均无	否	关注	电视┋报刊┋手机社交软件┋新闻客户端	1		1	非常低	非常高	不清楚	同意	同意	同意	同意	同意	同意	同意	同意	同意	同意	同意	同意	同意	同意	同意	同意	同意	同意	同意	同意	同意	同意	同意	同意	同意
38226	男	23	初中	普工	汉族	城市	广东-深圳市-龙岗区	已婚	良好	无	不清楚	无人感染	无人感染	以上均无	以上均无	否	关注	电视┋报刊┋官方网站┋手机社交软件┋亲人/朋友┋新闻客户端	1		1	非常高	非常高	非常高	同意	同意	同意	同意	同意	同意	同意	同意	同意	同意	同意	同意	同意	同意	同意	同意	同意	同意	同意	同意	同意	同意	同意	同意	同意
86699	男	27	高中/中专	组长	汉族	农村	湖南-邵阳市-新宁县	已婚	非常健康	无	无人感染	无人感染	无人感染	以上均无	以上均无	否	非常关注	电视┋官方网站┋新闻客户端	1		0	低	非常高	低	同意	同意	同意	不同意	同意	同意	不同意	同意	同意	同意	不同意	同意	同意	同意	同意	同意	同意	同意	同意	不同意	不同意	同意	同意	同意	同意
80618	男	21	大专	管理	汉族	城市	湖北-十堰市-郧阳区	已婚	良好	有，100-200例	无人感染	无人感染	不清楚	近期有去过湖北	有居住史	不清楚	关注	电视┋官方网站┋手机社交软件┋亲人/朋友┋新闻客户端┋短视频（抖音、快手等）	1		1	低	低	高	同意	不同意	同意	不同意	同意	同意	不同意	同意	同意	同意	不同意	同意	同意	同意	同意	同意	同意	同意	同意	不同意	不同意	同意	同意	同意	同意
22474	男	29	大专	普工	汉族	农村	湖北-黄冈市-麻城市	已婚	非常健康	有，200例以上	无人感染	无人感染	不清楚	近期有去过湖北	有居住史	不清楚	非常关注	电视┋官方网站┋手机社交软件	1		1	非常低	低	高	同意	不知道	不同意	不同意	同意	不同意	不同意	同意	不同意	不同意	同意	不同意	同意	同意	同意	同意	同意	同意	同意	不同意	不同意	同意	同意	同意	同意
66667	男	29	高中/中专	组长	汉族	城市	广东-深圳市-龙华区	已婚	非常健康	有，200例以上	无人感染	无人感染	无人感染	以上均无	有途经史	否	非常关注	官方网站	#VALUE!		0	高	高	低	同意	不知道	不知道	不知道	同意	同意	不同意	同意	同意	同意	同意	同意	同意	同意	同意	同意	同意	同意	同意	同意	不知道	同意	同意	同意	同意
105823	男	33	高中/中专	组长	汉族	城镇	湖南-永州市-东安县	已婚	良好	有，不到10例	不清楚	无人感染	不清楚	以上均无	以上均无	否	关注	电视┋新闻客户端┋短视频（抖音、快手等）	1		0	非常低	低	低	同意	同意	同意	不同意	不知道	不知道	不同意	同意	同意	同意	不同意	同意	同意	同意	同意	同意	同意	同意	同意	同意	不知道	同意	同意	同意	同意
127640	女	20	大专	普工	汉族	农村	陕西-渭南市-临渭区	其他	非常健康	有，不到10例	无人感染	无人感染	无人感染	以上均无	以上均无	否	非常关注	电视┋官方网站┋手机社交软件┋亲人/朋友┋新闻客户端	1		1	非常高	非常高	非常高	同意	同意	同意	同意	同意	同意	同意	同意	同意	同意	同意	同意	同意	同意	同意	同意	同意	同意	同意	同意	同意	同意	同意	同意	同意
55457	男	22	大专	管理	汉族	城市	湖南-永州市-东安县	已婚	非常健康	有，10-100例	无人感染	无人感染	无人感染	以上均无	以上均无	否	非常关注	电视┋报刊┋官方网站┋手机社交软件┋亲人/朋友┋新闻客户端┋短视频（抖音、快手等）	1		1	非常低	低	低	同意	同意	不同意	不同意	同意	不同意	不同意	同意	同意	同意	同意	同意	同意	同意	同意	同意	同意	同意	同意	同意	不同意	同意	同意	同意	同意
69098	男	22	初中	普工	汉族	城镇	广东-深圳市-龙华区	已婚	良好	有，但不清楚例数	无人感染	无人感染	无人感染	以上均无	以上均无	否	关注	官方网站┋手机社交软件┋新闻客户端┋短视频（抖音、快手等）	#VALUE!		1	非常低	不清楚	不清楚	同意	不同意	同意	不同意	同意	同意	不同意	同意	同意	同意	不同意	不同意	同意	同意	同意	同意	同意	同意	同意	同意	同意	同意	同意	同意	同意
111830	男	24	高中/中专	普工	汉族	城镇	四川-自贡市-沿滩区	已婚	良好	有，不到10例	无人感染	无人感染	无人感染	以上均无	以上均无	否	非常关注	电视┋官方网站┋手机社交软件┋新闻客户端	1		1	非常低	非常高	非常低	同意	同意	同意	不同意	同意	同意	不同意	同意	同意	同意	不知道	不同意	同意	同意	同意	同意	同意	同意	同意	不同意	不同意	同意	同意	同意	同意
46843	男	21	小学及以下	普工	汉族	城市	广东-深圳市-龙华区	已婚	非常健康	无	无人感染	无人感染	无人感染	以上均无	以上均无	否	非常关注	报刊┋官方网站┋手机社交软件┋亲人/朋友┋新闻客户端┋短视频（抖音、快手等）	#VALUE!		1	非常低	非常低	非常高	同意	同意	同意	不同意	同意	同意	不同意	同意	同意	同意	不同意	同意	同意	同意	同意	同意	同意	同意	同意	同意	同意	同意	同意	同意	同意
113366	男	21	初中	普工	汉族	农村	安徽-淮北市-濉溪县	已婚	非常健康	有，但不清楚例数	无人感染	无人感染	无人感染	以上均无	以上均无	否	非常关注	官方网站┋手机社交软件┋新闻客户端	#VALUE!		1	非常低	低	高	同意	同意	不同意	不同意	不同意	同意	不同意	同意	同意	同意	不同意	同意	同意	同意	同意	同意	同意	同意	同意	不同意	不同意	同意	同意	同意	同意
99504	男	42	高中/中专	管理	汉族	城市	湖北-孝感市-安陆市	已婚	非常健康	有，200例以上	无人感染	无人感染	无人感染	近期有去过湖北	有居住史	不清楚	非常关注	电视┋报刊┋官方网站┋手机社交软件┋亲人/朋友┋新闻客户端	1		1	低	高	高	同意	不知道	不同意	不同意	同意	同意	不同意	同意	同意	同意	同意	同意	同意	同意	同意	同意	同意	同意	同意	同意	不知道	同意	同意	同意	同意
95889	男	38	高中/中专	普工	汉族	城市	湖北-十堰市-张湾区	已婚	良好	有，200例以上	无人感染	无人感染	无人感染	近期有去过湖北┋近期接触过从湖北地区来的人	有居住史	不清楚	非常关注	电视┋报刊┋官方网站┋手机社交软件┋亲人/朋友┋新闻客户端	1		1	非常高	高	低	同意	同意	同意	不同意	同意	同意	不同意	同意	同意	同意	同意	同意	同意	同意	同意	同意	同意	同意	同意	不同意	不同意	同意	同意	同意	同意
40193	男	24	高中/中专	普工	汉族	城市	广东-深圳市-龙华区	未婚	非常健康	有，10-100例	无人感染	无人感染	无人感染	以上均无	以上均无	否	非常关注	官方网站┋手机社交软件┋新闻客户端	#VALUE!		1	非常低	低	高	同意	不同意	同意	不同意	同意	同意	不同意	同意	同意	同意	同意	不同意	同意	同意	同意	同意	同意	同意	同意	不同意	同意	同意	同意	同意	同意
83455	男	24	初中	普工	汉族	城镇	广东-深圳市-龙华区	已婚	良好	有，但不清楚例数	不清楚	无人感染	不清楚	以上均无	以上均无	不清楚	不关注	官方网站┋手机社交软件┋新闻客户端	#VALUE!		1	不清楚	不清楚	不清楚	同意	同意	同意	不知道	同意	不知道	不同意	同意	同意	同意	不同意	同意	同意	同意	同意	同意	同意	同意	同意	不知道	不同意	同意	同意	同意	不知道
26689	男	30	小学及以下	普工	汉族	城市	广东-深圳市-龙华区	已婚	非常健康	无	不清楚	无人感染	无人感染	以上均无	以上均无	否	关注	电视┋官方网站┋手机社交软件	1		1	低	高	低	同意	同意	不知道	同意	不同意	不同意	不同意	同意	同意	同意	同意	同意	同意	同意	同意	同意	同意	同意	同意	不同意	不同意	不同意	同意	同意	同意
105890	女	33	高中/中专	普工	汉族	农村	湖南-娄底市-双峰县	已婚	非常健康	有，不到10例	无人感染	无人感染	无人感染	以上均无	以上均无	否	非常关注	官方网站┋手机社交软件┋新闻客户端	#VALUE!		1	低	不清楚	低	同意	同意	同意	不同意	同意	不知道	不同意	同意	同意	同意	同意	同意	同意	同意	同意	同意	同意	同意	同意	同意	同意	同意	同意	同意	同意
103587	男	19	高中/中专	管理	汉族	城镇	湖北-孝感市-大悟县	已婚	非常健康	有，100-200例	无人感染	无人感染	无人感染	近期有去过湖北	有居住史	否	非常关注	电视┋官方网站┋亲人/朋友┋新闻客户端	1		0	非常低	低	高	同意	同意	同意	不同意	同意	同意	不同意	同意	同意	同意	不知道	同意	同意	同意	同意	同意	同意	同意	同意	不同意	不同意	同意	同意	同意	同意
47954	男	27	本科	管理	汉族	城市	广东-深圳市-龙岗区	已婚	非常健康	有，100-200例	无人感染	无人感染	无人感染	以上均无	以上均无	否	非常关注	电视┋官方网站┋手机社交软件	1		1	低	非常高	非常低	同意	同意	不同意	不同意	同意	不同意	不同意	同意	同意	同意	同意	同意	同意	同意	同意	同意	同意	同意	同意	同意	不同意	同意	同意	同意	同意
72364	男	27	大专	管理	汉族	农村	湖北-荆州市-松滋市	已婚	良好	有，不到10例	无人感染	无人感染	无人感染	近期有去过湖北	有居住史	否	非常关注	官方网站┋手机社交软件┋新闻客户端	#VALUE!		1	非常低	低	高	同意	同意	同意	同意	同意	不同意	不同意	同意	同意	同意	同意	同意	同意	同意	同意	同意	同意	同意	同意	不同意	不同意	同意	同意	同意	同意
94448	男	23	初中	普工	汉族	城镇	四川-南充市-蓬安县	已婚	良好	有，但不清楚例数	不清楚	无人感染	无人感染	以上均无	有途经史	否	关注	电视┋新闻客户端	1		0	高	高	低	同意	同意	同意	不知道	不知道	不知道	不同意	同意	同意	同意	不知道	不知道	同意	同意	同意	同意	同意	同意	同意	同意	不知道	同意	同意	同意	同意
120195	男	25	高中/中专	普工	少数民族：〖壮族〗	城市	广东-深圳市-龙华区	未婚	非常健康	有，但不清楚例数	无人感染	无人感染	无人感染	以上均无	以上均无	否	非常关注	电视┋官方网站┋手机社交软件	1		1	非常高	非常高	不清楚	同意	同意	同意	同意	同意	同意	不同意	同意	同意	同意	同意	不同意	同意	同意	同意	同意	同意	同意	同意	同意	同意	同意	同意	同意	同意
141348	男	22	初中	普工	汉族	城市	广东-深圳市-龙华区	已婚	非常健康	有，100-200例	无人感染	无人感染	无人感染	以上均无	以上均无	否	非常关注	官方网站┋新闻客户端	#VALUE!		0	非常高	非常高	非常高	同意	同意	同意	不同意	同意	同意	不同意	同意	同意	同意	同意	同意	同意	同意	同意	同意	同意	同意	同意	同意	同意	同意	同意	同意	同意
30840	男	20	高中/中专	组长	汉族	农村	广西-北海市-海城区	已婚	良好	有，10-100例	无人感染	无人感染	无人感染	近期有去过动物交易市场	以上均无	不清楚	非常关注	电视┋官方网站┋手机社交软件	1		1	非常低	高	低	同意	同意	同意	同意	同意	同意	不同意	同意	同意	同意	不同意	同意	同意	同意	同意	同意	同意	同意	同意	不知道	不知道	同意	同意	同意	同意
142267	男	31	高中/中专	普工	汉族	城镇	广东-深圳市-龙华区	已婚	非常健康	有，不到10例	无人感染	无人感染	无人感染	以上均无	以上均无	否	非常关注	手机社交软件┋新闻客户端┋短视频（抖音、快手等）	#VALUE!		1	非常低	低	高	同意	同意	同意	不同意	同意	同意	不同意	不同意	同意	同意	不同意	同意	同意	同意	同意	同意	同意	同意	同意	不同意	不同意	同意	同意	同意	同意
83083	男	30	初中	普工	汉族	城市	广东-深圳市-龙华区	已婚	非常健康	无	无人感染	无人感染	无人感染	以上均无	以上均无	否	非常关注	电视┋官方网站┋手机社交软件	1		1	非常低	低	低	不同意	不同意	不同意	不同意	不同意	不同意	不同意	同意	同意	同意	不同意	不同意	同意	同意	同意	同意	同意	同意	同意	不知道	同意	同意	同意	同意	同意
25997	男	35	初中	普工	少数民族：〖布依族〗	城镇	广东-深圳市-龙华区	其他	良好	有，10-100例	不清楚	无人感染	不清楚	以上均无	以上均无	否	非常关注	官方网站┋手机社交软件┋亲人/朋友	#VALUE!		1	非常高	高	高	同意	同意	同意	不同意	同意	不同意	不同意	同意	同意	同意	不同意	同意	同意	同意	同意	同意	同意	同意	同意	不同意	不同意	同意	同意	不知道	不知道
22809	女	24	大专	管理	汉族	农村	江西-宜春市-靖安县	已婚	良好	无	无人感染	无人感染	无人感染	以上均无	以上均无	否	非常关注	电视┋官方网站┋新闻客户端	1		0	低	非常高	非常低	同意	不同意	不同意	不同意	同意	不知道	不同意	同意	同意	同意	同意	不知道	同意	同意	同意	同意	同意	同意	同意	不知道	不知道	同意	同意	同意	同意
82214	男	30	大专	管理	汉族	城市	江西-景德镇市-珠山区	已婚	非常健康	有，不到10例	无人感染	无人感染	不清楚	以上均无	以上均无	不清楚	非常关注	电视┋官方网站┋手机社交软件┋亲人/朋友	1		1	低	低	高	同意	不同意	不同意	同意	同意	同意	不同意	同意	同意	同意	同意	同意	同意	同意	同意	同意	同意	同意	同意	不同意	不同意	同意	同意	同意	同意
111510	男	30	小学及以下	普工	汉族	城市	广东-深圳市-龙华区	已婚	非常健康	无	无人感染	无人感染	无人感染	以上均无	以上均无	否	非常关注	官方网站┋新闻客户端┋短视频（抖音、快手等）	#VALUE!		0	低	高	低	不知道	不知道	不知道	不知道	同意	不知道	不同意	同意	不知道	同意	不同意	不同意	同意	同意	同意	同意	同意	同意	同意	不知道	不知道	同意	同意	同意	不知道
67666	女	22	高中/中专	管理	汉族	城市	海外-美洲-墨西哥	已婚	非常健康	无	无人感染	无人感染	无人感染	以上均无	以上均无	否	非常关注	手机社交软件	#VALUE!		1	非常低	低	非常高	同意	同意	不同意	不同意	同意	同意	不同意	同意	同意	同意	不同意	同意	同意	同意	同意	同意	同意	同意	同意	不同意	不同意	同意	同意	同意	同意
40156	女	21	大专	管理	汉族	城市	广东-深圳市-龙华区	已婚	非常健康	有，10-100例	无人感染	无人感染	无人感染	以上均无	以上均无	否	非常关注	电视┋报刊┋官方网站┋手机社交软件┋新闻客户端	1		1	非常低	低	非常高	同意	同意	不同意	不同意	同意	同意	不同意	同意	同意	同意	同意	同意	同意	同意	同意	同意	同意	同意	同意	不同意	不知道	同意	同意	同意	不同意
83056	男	40	初中	普工	少数民族：〖彝族〗	农村	云南-大理白族自治州-南涧彝族自治县	已婚	良好	有，但不清楚例数	不清楚	无人感染	无人感染	以上均无	以上均无	否	关注	手机社交软件┋新闻客户端	#VALUE!		1	低	高	低	同意	同意	同意	不同意	同意	不同意	不同意	同意	同意	同意	不同意	同意	同意	同意	同意	不同意	同意	同意	同意	同意	同意	同意	同意	同意	同意
33170	男	24	高中/中专	普工	汉族	城镇	江西-吉安市-青原区	已婚	良好	有，不到10例	无人感染	无人感染	无人感染	以上均无	以上均无	否	非常关注	官方网站┋手机社交软件┋新闻客户端	#VALUE!		1	非常高	高	高	同意	同意	不同意	不同意	同意	同意	不同意	同意	同意	同意	同意	不同意	同意	同意	同意	同意	同意	同意	同意	不同意	不同意	同意	同意	同意	同意
41413	女	21	高中/中专	普工	汉族	农村	湖南-永州市-宁远县	已婚	非常健康	有，但不清楚例数	无人感染	无人感染	无人感染	以上均无	以上均无	否	关注	新闻客户端	#VALUE!		0	低	非常高	低	同意	同意	同意	不同意	同意	同意	不同意	同意	同意	同意	同意	不知道	同意	同意	同意	同意	同意	同意	同意	不知道	不同意	同意	同意	同意	同意
106983	女	21	初中	普工	汉族	农村	福建-漳州市-诏安县	已婚	非常健康	无	无人感染	无人感染	无人感染	以上均无	以上均无	否	关注	电视┋手机社交软件┋新闻客户端	1		1	非常高	非常高	非常高	同意	同意	同意	同意	同意	同意	同意	同意	同意	同意	同意	同意	同意	同意	同意	同意	同意	同意	同意	同意	同意	同意	同意	同意	同意
121387	女	19	初中	普工	汉族	城市	广东-深圳市-龙华区	已婚	良好	有，200例以上	不清楚	无人感染	无人感染	以上均无	以上均无	否	关注	官方网站┋新闻客户端┋短视频（抖音、快手等）	#VALUE!		0	低	低	高	同意	不同意	不同意	不同意	同意	同意	不同意	同意	同意	同意	不同意	同意	同意	同意	同意	同意	同意	同意	同意	同意	同意	同意	同意	同意	同意
99900	女	18	高中/中专	普工	汉族	城市	广东-深圳市-龙华区	已婚	非常健康	有，200例以上	无人感染	无人感染	不清楚	以上均无	以上均无	不清楚	非常关注	手机社交软件┋亲人/朋友┋新闻客户端	#VALUE!		1	非常低	低	高	同意	同意	不同意	不同意	同意	同意	不同意	同意	同意	同意	不知道	同意	同意	同意	同意	同意	同意	同意	同意	同意	不同意	同意	同意	同意	同意
108623	男	18	本科	管理	汉族	城市	陕西-西安市-新城区	已婚	良好	有，10-100例	不清楚	无人感染	无人感染	以上均无	以上均无	不清楚	非常关注	手机社交软件	#VALUE!		1	低	低	高	同意	不同意	不同意	不同意	同意	同意	不同意	同意	同意	同意	同意	同意	同意	同意	同意	同意	同意	同意	同意	不同意	不同意	同意	同意	同意	同意
134182	女	19	初中	普工	汉族	城市	广东-湛江市-吴川市	已婚	良好	有，但不清楚例数	无人感染	无人感染	无人感染	以上均无	以上均无	不清楚	非常关注	官方网站	#VALUE!		0	低	高	低	同意	同意	同意	不同意	同意	不知道	不同意	同意	同意	同意	同意	同意	同意	同意	同意	同意	同意	同意	同意	不知道	不知道	同意	同意	同意	同意
111868	男	19	大专	普工	汉族	农村	湖南-衡阳市-耒阳市	已婚	非常健康	无	无人感染	无人感染	无人感染	以上均无	以上均无	否	非常关注	电视┋报刊┋官方网站┋新闻客户端	1		0	非常低	低	高	同意	不同意	同意	不同意	同意	同意	不同意	同意	同意	同意	同意	同意	同意	同意	同意	同意	同意	同意	同意	不同意	不同意	同意	同意	同意	不同意
45877	女	20	大专	管理	汉族	城市	广东-深圳市-龙华区	已婚	非常健康	有，200例以上	无人感染	无人感染	无人感染	以上均无	以上均无	否	非常关注	电视┋官方网站┋手机社交软件┋新闻客户端	1		1	低	高	高	同意	同意	不同意	不同意	同意	同意	不同意	同意	同意	同意	不同意	同意	同意	同意	同意	同意	同意	同意	同意	同意	不同意	同意	同意	同意	同意
113065	女	20	初中	普工	汉族	农村	湖南-郴州市-汝城县	已婚	非常健康	有，但不清楚例数	有人疑似感染，但未确诊	不清楚	不清楚	以上均无	以上均无	否	非常关注	电视┋手机社交软件┋亲人/朋友	1		1	高	低	高	同意	不同意	不知道	不知道	同意	不知道	同意	不同意	不知道	不同意	不同意	同意	不同意	不知道	不同意	不同意	同意	不知道	不知道	不知道	不知道	不知道	不知道	不知道	不知道
92458	男	25	高中/中专	普工	汉族	农村	河南-南阳市-邓州市	已婚	良好	有，10-100例	无人感染	无人感染	无人感染	以上均无	以上均无	否	非常关注	官方网站┋手机社交软件┋新闻客户端	#VALUE!		1	非常低	非常低	高	同意	同意	不同意	不同意	同意	同意	不同意	同意	同意	同意	同意	同意	同意	同意	同意	同意	同意	同意	同意	不同意	不同意	同意	同意	同意	同意
108018	男	20	小学及以下	普工	汉族	农村	广东-茂名市-信宜市	已婚	良好	有，不到10例	无人感染	无人感染	无人感染	以上均无	以上均无	否	非常关注	电视	1		0	不清楚	非常低	高	同意	同意	同意	不同意	同意	不知道	不同意	同意	同意	同意	不同意	同意	同意	同意	同意	同意	不同意	同意	同意	同意	同意	同意	同意	同意	同意
38855	男	22	高中/中专	普工	汉族	城市	广东-深圳市-龙华区	已婚	非常健康	有，但不清楚例数	无人感染	无人感染	无人感染	以上均无	以上均无	否	关注	官方网站	#VALUE!		0	非常低	非常低	不清楚	同意	同意	同意	同意	不知道	不知道	不同意	同意	同意	同意	同意	同意	同意	同意	同意	同意	同意	同意	同意	不知道	不同意	同意	同意	同意	同意
27307	女	33	初中	普工	汉族	城镇	湖北-孝感市-孝昌县	已婚	非常健康	有，200例以上	无人感染	无人感染	无人感染	近期有去过湖北	有居住史	否	非常关注	电视┋官方网站┋手机社交软件┋新闻客户端┋短视频（抖音、快手等）	1		1	非常低	非常高	非常低	同意	不同意	不知道	同意	同意	同意	不同意	同意	同意	同意	同意	不同意	同意	同意	同意	同意	同意	同意	同意	同意	同意	同意	同意	同意	同意
79564	男	34	小学及以下	普工	汉族	农村	广西-玉林市-博白县	已婚	非常健康	有，100-200例	无人感染	无人感染	不清楚	以上均无	以上均无	否	关注	新闻客户端	#VALUE!		0	非常低	低	高	不同意	不同意	不同意	不同意	不同意	不同意	不同意	同意	同意	同意	不同意	不同意	同意	同意	同意	同意	同意	同意	同意	不同意	不知道	同意	同意	同意	同意
85922	男	30	初中	普工	汉族	农村	广西-桂林市-荔浦县	已婚	一般	有，但不清楚例数	无人感染	无人感染	无人感染	以上均无	以上均无	否	非常关注	官方网站	#VALUE!		0	非常高	非常高	非常低	同意	同意	同意	不同意	同意	同意	不同意	同意	同意	同意	不同意	同意	同意	同意	同意	同意	同意	同意	同意	同意	同意	同意	同意	同意	同意
87474	男	28	初中	普工	汉族	城镇	广东-梅州市-大埔县	未婚	良好	有，10-100例	无人感染	无人感染	不清楚	以上均无	以上均无	不清楚	关注	电视┋官方网站┋新闻客户端	1		0	低	高	高	不同意	同意	同意	不同意	同意	同意	不同意	同意	同意	同意	不知道	同意	同意	同意	同意	同意	同意	同意	同意	不知道	不知道	同意	同意	同意	不同意
14014	男	24	高中/中专	普工	汉族	城市	广东-深圳市-龙华区	已婚	非常健康	有，但不清楚例数	不清楚	无人感染	不清楚	以上均无	以上均无	不清楚	非常关注	官方网站┋手机社交软件┋新闻客户端	#VALUE!		1	不清楚	不清楚	不清楚	不知道	不知道	不知道	不知道	不知道	不知道	同意	同意	同意	同意	不知道	不知道	同意	同意	同意	同意	同意	同意	同意	同意	不知道	同意	同意	同意	同意
32672	男	31	高中/中专	普工	少数民族：〖壮族〗	农村	广西-南宁市-上林县	已婚	良好	有，但不清楚例数	无人感染	无人感染	不清楚	近期有去过动物交易市场	以上均无	不清楚	非常关注	电视┋官方网站┋短视频（抖音、快手等）	1		0	不清楚	高	低	同意	不知道	同意	不同意	同意	同意	不同意	同意	同意	同意	不同意	同意	同意	同意	同意	同意	同意	同意	同意	不知道	同意	同意	同意	同意	同意
101645	男	33	初中	普工	汉族	城市	广东-深圳市-龙华区	已婚	非常健康	有，10-100例	无人感染	无人感染	不清楚	以上均无	以上均无	否	非常关注	官方网站┋手机社交软件┋新闻客户端	#VALUE!		1	非常低	高	非常低	同意	同意	不同意	同意	不知道	不同意	不同意	同意	同意	同意	不知道	不同意	同意	同意	同意	同意	同意	同意	同意	同意	不同意	同意	同意	同意	同意
140884	男	33	本科	管理	汉族	城市	广东-深圳市-龙华区	已婚	非常健康	有，200例以上	不清楚	无人感染	无人感染	以上均无	以上均无	不清楚	非常关注	官方网站┋手机社交软件┋亲人/朋友┋新闻客户端	#VALUE!		1	低	高	高	同意	同意	不同意	不同意	同意	同意	不同意	同意	同意	同意	同意	同意	同意	同意	同意	同意	同意	同意	同意	同意	不同意	同意	同意	同意	同意
26873	男	38	高中/中专	组长	汉族	城市	四川-达州市-达川区	已婚	非常健康	有，不到10例	无人感染	无人感染	无人感染	以上均无	以上均无	否	非常关注	电视┋官方网站┋手机社交软件┋新闻客户端	1		1	非常低	非常高	低	同意	同意	同意	不同意	同意	同意	不同意	同意	同意	同意	同意	不同意	同意	同意	同意	同意	同意	同意	同意	不知道	不同意	同意	同意	同意	同意
50654	男	38	高中/中专	普工	汉族	城镇	广东-深圳市-龙华区	其他	非常健康	有，但不清楚例数	无人感染	无人感染	无人感染	以上均无	以上均无	否	非常关注	官方网站┋手机社交软件┋亲人/朋友	#VALUE!		1	非常低	非常低	非常高	不知道	不知道	同意	不同意	同意	不同意	不同意	同意	同意	同意	不知道	同意	同意	同意	同意	同意	同意	同意	同意	同意	不知道	同意	同意	同意	同意
128038	男	38	初中	普工	汉族	农村	广西-桂林市-平乐县	已婚	良好	有，10-100例	无人感染	无人感染	无人感染	以上均无	以上均无	否	关注	电视┋亲人/朋友┋短视频（抖音、快手等）	1		0	不清楚	不清楚	高	同意	同意	不知道	不知道	同意	同意	不同意	同意	同意	同意	不知道	不知道	同意	同意	同意	同意	同意	同意	同意	同意	同意	同意	同意	同意	同意
66958	男	18	高中/中专	普工	汉族	城镇	广东-深圳市-龙华区	已婚	非常健康	有，但不清楚例数	不清楚	无人感染	无人感染	以上均无	以上均无	否	非常关注	手机社交软件┋新闻客户端┋短视频（抖音、快手等）	#VALUE!		1	非常低	高	高	同意	同意	同意	同意	同意	同意	不同意	不同意	同意	同意	不同意	同意	不同意	不同意	不同意	不同意	同意	同意	同意	不同意	不同意	同意	同意	同意	同意
92689	男	32	初中	普工	汉族	农村	广东-深圳市-龙华区	已婚	非常健康	有，但不清楚例数	不清楚	无人感染	不清楚	以上均无	以上均无	不清楚	非常关注	电视┋官方网站┋新闻客户端	1		0	非常高	低	非常高	同意	同意	同意	不同意	同意	同意	不同意	同意	同意	同意	同意	同意	同意	同意	同意	同意	同意	同意	同意	同意	同意	同意	同意	同意	同意
75076	男	19	高中/中专	组长	汉族	城市	四川-达州市-达川区	已婚	非常健康	有，不到10例	无人感染	无人感染	无人感染	以上均无	以上均无	否	非常关注	电视┋官方网站┋手机社交软件┋新闻客户端	1		1	非常低	高	低	同意	不同意	同意	不同意	同意	同意	不同意	同意	同意	同意	同意	不同意	同意	同意	同意	同意	同意	同意	同意	不同意	不同意	同意	同意	同意	同意
10984	男	20	初中	普工	汉族	城镇	广东-深圳市-龙华区	已婚	良好	有，但不清楚例数	无人感染	无人感染	无人感染	以上均无	以上均无	否	关注	官方网站┋手机社交软件┋新闻客户端┋短视频（抖音、快手等）	#VALUE!		1	非常低	不清楚	不清楚	同意	不同意	不同意	同意	同意	同意	不同意	同意	同意	同意	不同意	同意	同意	同意	同意	同意	同意	同意	同意	同意	不同意	同意	同意	同意	同意
72446	男	27	初中	普工	汉族	农村	河北-廊坊市-永清县	已婚	良好	无	无人感染	无人感染	无人感染	以上均无	以上均无	否	关注	官方网站┋手机社交软件┋亲人/朋友	#VALUE!		1	低	低	低	同意	同意	不同意	不同意	同意	同意	不同意	同意	同意	同意	同意	不同意	同意	同意	同意	同意	同意	同意	同意	不同意	不同意	同意	同意	同意	同意
134112	男	26	大专	普工	汉族	农村	陕西-渭南市-临渭区	其他	非常健康	有，不到10例	无人感染	无人感染	无人感染	以上均无	以上均无	否	非常关注	电视┋报刊┋官方网站┋手机社交软件┋亲人/朋友┋新闻客户端┋短视频（抖音、快手等）	1		1	非常高	非常高	非常高	同意	同意	同意	同意	同意	同意	同意	同意	同意	同意	同意	同意	同意	同意	同意	同意	同意	同意	同意	同意	同意	同意	同意	同意	同意
82424	男	34	小学及以下	普工	汉族	城市	广东-深圳市-龙华区	已婚	非常健康	无	无人感染	无人感染	无人感染	以上均无	以上均无	否	非常关注	报刊┋官方网站┋手机社交软件┋亲人/朋友┋新闻客户端┋短视频（抖音、快手等）	#VALUE!		1	非常高	低	非常高	同意	同意	同意	不同意	同意	不同意	不同意	同意	同意	同意	不同意	不同意	同意	同意	同意	同意	同意	同意	同意	同意	同意	同意	同意	同意	同意
73842	男	30	初中	普工	汉族	城市	广东-深圳市-龙华区	已婚	非常健康	有，10-100例	无人感染	无人感染	无人感染	以上均无	以上均无	否	非常关注	电视┋官方网站┋新闻客户端	1		0	高	高	高	同意	同意	同意	不同意	同意	同意	不同意	同意	同意	同意	同意	同意	同意	同意	同意	同意	同意	同意	同意	不同意	不同意	同意	同意	同意	同意
120700	女	38	初中	普工	汉族	农村	广东-深圳市-龙华区	已婚	非常健康	无	无人感染	无人感染	无人感染	以上均无	以上均无	否	非常关注	电视┋新闻客户端┋短视频（抖音、快手等）	1		0	非常低	不清楚	高	同意	不同意	同意	不知道	不知道	同意	不知道	同意	同意	同意	同意	不同意	同意	同意	同意	同意	同意	同意	同意	同意	不知道	同意	同意	同意	同意
21412	男	44	高中/中专	组长	汉族	农村	湖南-邵阳市-新宁县	已婚	非常健康	无	无人感染	无人感染	无人感染	以上均无	以上均无	否	非常关注	电视┋官方网站┋新闻客户端	1		0	非常高	高	低	同意	同意	同意	不同意	同意	不同意	不同意	同意	同意	同意	同意	同意	同意	同意	同意	同意	同意	同意	同意	不同意	不同意	同意	同意	同意	同意
71988	女	42	初中	普工	汉族	城镇	广东-深圳市-龙华区	已婚	良好	有，但不清楚例数	无人感染	无人感染	无人感染	以上均无	以上均无	否	关注	电视┋官方网站┋新闻客户端	1		0	低	低	非常低	同意	不同意	不同意	不同意	同意	不同意	不同意	同意	同意	同意	同意	同意	同意	同意	同意	同意	同意	同意	同意	不同意	不同意	同意	同意	同意	同意
133966	男	18	大专	普工	汉族	农村	陕西-渭南市-临渭区	其他	非常健康	有，不到10例	无人感染	无人感染	无人感染	以上均无	以上均无	否	非常关注	电视┋报刊┋官方网站┋手机社交软件┋亲人/朋友┋新闻客户端┋短视频（抖音、快手等）	1		1	非常低	低	高	同意	同意	同意	同意	同意	同意	同意	同意	同意	同意	同意	同意	同意	同意	同意	同意	同意	同意	同意	同意	同意	同意	同意	同意	同意
121477	男	24	小学及以下	普工	汉族	农村	江西-赣州市-龙南县	已婚	良好	无	无人感染	无人感染	无人感染	以上均无	以上均无	否	关注	手机社交软件	#VALUE!		1	非常低	低	高	不同意	同意	不同意	同意	同意	不同意	同意	同意	同意	同意	同意	同意	同意	同意	同意	同意	同意	同意	同意	同意	同意	同意	同意	不同意	不同意
67716	男	23	小学及以下	普工	汉族	农村	广西-玉林市-博白县	已婚	非常健康	有，100-200例	无人感染	无人感染	不清楚	以上均无	以上均无	否	关注	官方网站┋亲人/朋友┋新闻客户端	#VALUE!		0	非常低	高	高	同意	同意	不同意	不同意	同意	不同意	不同意	同意	同意	同意	不同意	不同意	同意	同意	同意	同意	同意	同意	同意	不知道	不知道	同意	同意	同意	同意
126335	女	41	初中	普工	少数民族：〖布依族〗	城镇	广东-深圳市-龙华区	其他	良好	有，10-100例	无人感染	无人感染	不清楚	以上均无	以上均无	否	非常关注	官方网站┋手机社交软件┋亲人/朋友	#VALUE!		1	非常高	高	高	同意	同意	同意	不同意	同意	不同意	不同意	同意	同意	同意	不同意	同意	同意	同意	同意	同意	同意	同意	同意	不同意	不同意	同意	同意	同意	同意
56348	女	20	高中/中专	普工	汉族	农村	湖南-永州市-宁远县	已婚	非常健康	有，但不清楚例数	无人感染	无人感染	无人感染	以上均无	以上均无	否	关注	电视┋亲人/朋友┋新闻客户端	1		0	非常低	非常高	非常低	同意	不同意	同意	不同意	同意	不同意	不同意	同意	同意	同意	同意	同意	同意	同意	同意	同意	同意	同意	同意	不同意	不同意	同意	同意	同意	同意
43129	男	23	高中/中专	普工	汉族	农村	湖南-娄底市-双峰县	已婚	非常健康	有，不到10例	无人感染	无人感染	无人感染	以上均无	以上均无	否	非常关注	电视┋官方网站┋新闻客户端	1		0	非常低	低	非常高	同意	同意	同意	同意	同意	同意	不同意	同意	同意	同意	不同意	同意	同意	同意	同意	同意	同意	同意	同意	不同意	不同意	同意	同意	同意	同意
34253	男	22	初中	普工	汉族	城镇	广东-深圳市-龙华区	离婚	良好	有，但不清楚例数	不清楚	无人感染	不清楚	以上均无	以上均无	不清楚	关注	官方网站┋手机社交软件┋亲人/朋友┋新闻客户端	#VALUE!		1	低	不清楚	不清楚	同意	同意	不同意	同意	同意	同意	不同意	同意	同意	不同意	不同意	同意	同意	不同意	同意	同意	同意	同意	同意	不知道	不知道	同意	同意	同意	同意
106448	男	25	初中	普工	汉族	城市	广东-深圳市-龙华区	离婚	良好	有，但不清楚例数	不清楚	无人感染	无人感染	以上均无	以上均无	否	关注	手机社交软件┋新闻客户端┋短视频（抖音、快手等）	#VALUE!		1	低	低	高	同意	不同意	不同意	不同意	同意	同意	不同意	同意	同意	同意	不同意	同意	同意	同意	同意	同意	同意	同意	同意	同意	不同意	同意	同意	同意	同意
107523	男	25	初中	普工	汉族	城镇	广东-深圳市-龙华区	已婚	良好	有，但不清楚例数	不清楚	无人感染	无人感染	以上均无	以上均无	否	不关注	官方网站┋手机社交软件┋新闻客户端	#VALUE!		1	不清楚	不清楚	不清楚	同意	同意	同意	不知道	同意	不知道	不同意	同意	同意	同意	不知道	同意	同意	同意	同意	同意	同意	同意	同意	不知道	不知道	同意	同意	同意	同意
111958	女	30	初中	普工	汉族	农村	安徽-淮北市-濉溪县	已婚	非常健康	有，但不清楚例数	无人感染	无人感染	无人感染	以上均无	以上均无	否	非常关注	电视┋官方网站┋新闻客户端	1		0	非常低	高	低	同意	同意	不同意	不同意	同意	同意	不同意	同意	同意	同意	不同意	同意	同意	同意	同意	同意	同意	同意	同意	不同意	不同意	同意	同意	同意	不同意
105424	女	20	初中	普工	汉族	城镇	广东-深圳市-龙华区	未婚	非常健康	无	不清楚	无人感染	不清楚	以上均无	以上均无	否	非常关注	其他：〖不知道〗	#VALUE!		0	非常低	不清楚	非常低	不知道	不知道	不知道	不知道	不知道	不知道	不知道	同意	不知道	不知道	不知道	不知道	不知道	不知道	不知道	不知道	不知道	同意	同意	同意	不知道	不知道	同意	不知道	不知道
30329	男	26	高中/中专	普工	汉族	农村	湖北-咸宁市-通城县	已婚	非常健康	有，不到10例	无人感染	无人感染	无人感染	近期有去过湖北	有居住史	否	关注	手机社交软件	#VALUE!		1	非常低	高	低	同意	同意	不同意	不同意	同意	同意	不同意	同意	同意	同意	不同意	同意	同意	同意	同意	同意	同意	同意	同意	不同意	不同意	同意	同意	同意	同意
40885	女	24	初中	普工	汉族	城镇	广东-深圳市-龙华区	未婚	非常健康	无	不清楚	无人感染	不清楚	以上均无	以上均无	否	非常关注	其他：〖不知道〗	#VALUE!		0	非常低	不清楚	非常低	不知道	不知道	不知道	不知道	不知道	不知道	不知道	同意	不知道	不知道	不同意	不知道	不知道	不知道	不知道	不知道	不知道	同意	同意	同意	不知道	不知道	同意	不知道	不知道
14647	女	37	高中/中专	组长	汉族	城市	广东-深圳市-龙华区	离婚	较差	有，200例以上	不清楚	无人感染	不清楚	以上均无	以上均无	不清楚	非常关注	手机社交软件	#VALUE!		1	非常高	低	高	同意	同意	不同意	不同意	同意	同意	不同意	同意	同意	同意	同意	不知道	同意	同意	同意	同意	同意	同意	同意	不同意	不同意	同意	同意	同意	同意
109016	女	21	初中	普工	汉族	城镇	湖北-孝感市-孝昌县	已婚	非常健康	有，200例以上	无人感染	无人感染	无人感染	近期有去过湖北	有居住史	否	非常关注	电视┋官方网站┋手机社交软件┋新闻客户端┋短视频（抖音、快手等）	1		1	非常高	非常高	非常低	同意	不同意	不同意	同意	同意	同意	不同意	同意	同意	同意	同意	同意	同意	同意	同意	同意	同意	同意	同意	同意	同意	同意	同意	同意	同意
123486	男	23	初中	普工	汉族	农村	河南-南阳市-唐河县	已婚	非常健康	有，但不清楚例数	无人感染	无人感染	不清楚	以上均无	以上均无	否	非常关注	电视┋报刊┋官方网站┋手机社交软件	1		1	非常高	高	低	同意	不同意	同意	不同意	同意	不同意	不同意	同意	同意	同意	同意	不同意	同意	同意	同意	同意	同意	同意	同意	不知道	不知道	同意	同意	同意	同意
30262	男	19	初中	普工	汉族	城镇	四川-乐山市-市中区	已婚	非常健康	有，但不清楚例数	无人感染	无人感染	无人感染	以上均无	有途经史	否	非常关注	电视┋手机社交软件┋亲人/朋友	1		1	非常低	非常低	非常高	同意	同意	不同意	不同意	同意	同意	不同意	同意	同意	同意	不知道	同意	同意	同意	同意	不知道	同意	同意	同意	不知道	不知道	同意	同意	同意	同意
109090	女	21	高中/中专	普工	少数民族：〖壮族〗	农村	广西-南宁市-上林县	已婚	良好	有，10-100例	无人感染	无人感染	无人感染	以上均无	以上均无	否	关注	电视┋官方网站┋短视频（抖音、快手等）	1		0	非常低	高	高	同意	同意	同意	不同意	同意	同意	不同意	同意	同意	同意	不同意	同意	同意	同意	同意	同意	同意	同意	同意	同意	同意	同意	同意	同意	同意
112858	女	22	高中/中专	普工	汉族	城市	广东-深圳市-龙华区	已婚	非常健康	有，不到10例	不清楚	无人感染	无人感染	以上均无	以上均无	否	非常关注	手机社交软件	#VALUE!		1	非常低	不清楚	不清楚	同意	不同意	同意	不同意	同意	同意	不同意	同意	同意	同意	不同意	同意	不同意	同意	同意	同意	同意	同意	同意	不同意	同意	同意	同意	同意	同意
83695	男	21	初中	普工	汉族	农村	河北-廊坊市-永清县	已婚	良好	无	无人感染	无人感染	无人感染	以上均无	以上均无	否	关注	手机社交软件┋亲人/朋友┋短视频（抖音、快手等）	#VALUE!		1	非常低	低	高	同意	同意	不同意	不同意	同意	同意	不同意	同意	同意	同意	同意	不同意	同意	同意	同意	同意	同意	同意	同意	不同意	不同意	同意	同意	同意	同意
106081	男	33	初中	普工	汉族	农村	广东-深圳市-龙华区	已婚	非常健康	有，但不清楚例数	不清楚	无人感染	不清楚	以上均无	以上均无	不清楚	非常关注	电视┋官方网站┋新闻客户端	1		0	低	低	非常高	同意	同意	同意	不同意	同意	同意	不同意	同意	同意	同意	同意	同意	同意	同意	同意	同意	同意	同意	同意	同意	同意	同意	同意	同意	不同意
18834	男	29	小学及以下	普工	汉族	农村	广西-玉林市-博白县	已婚	非常健康	有，但不清楚例数	无人感染	无人感染	无人感染	以上均无	以上均无	否	非常关注	电视┋官方网站┋手机社交软件	1		1	非常低	不清楚	非常高	同意	不同意	同意	不同意	同意	不同意	不同意	同意	同意	同意	不同意	不知道	同意	同意	同意	同意	同意	同意	同意	不知道	不知道	同意	同意	同意	同意
21788	男	25	初中	普工	汉族	农村	广西-桂林市-荔浦县	已婚	一般	有，但不清楚例数	无人感染	无人感染	无人感染	以上均无	以上均无	否	非常关注	官方网站	#VALUE!		0	非常高	非常高	非常低	同意	同意	同意	不同意	同意	同意	不同意	同意	同意	同意	不同意	同意	同意	同意	同意	同意	同意	同意	同意	不同意	同意	同意	同意	同意	同意
54814	男	19	研究生及以上	管理	汉族	城镇	湖北-黄冈市-麻城市	已婚	良好	有，200例以上	不清楚	无人感染	无人感染	近期有去过湖北┋近期接触过从湖北地区来的人	有居住史	不清楚	非常关注	电视┋报刊┋官方网站┋手机社交软件┋亲人/朋友┋新闻客户端┋短视频（抖音、快手等）	1		1	非常低	非常低	高	同意	不知道	不同意	不同意	同意	同意	不同意	同意	同意	同意	不同意	不同意	同意	同意	同意	同意	同意	同意	同意	不同意	不同意	同意	同意	同意	不同意
100634	男	38	本科	管理	汉族	城市	广东-深圳市-龙华区	已婚	非常健康	有，200例以上	无人感染	无人感染	无人感染	以上均无	以上均无	否	非常关注	电视┋官方网站┋手机社交软件	1		1	低	非常低	非常高	同意	同意	不同意	不同意	同意	同意	不同意	同意	同意	同意	同意	同意	同意	同意	同意	同意	同意	同意	同意	不同意	不同意	同意	同意	同意	同意
113663	女	20	大专	管理	汉族	城市	台湾-高雄市-前镇区	未婚	良好	有，不到10例	无人感染	无人感染	无人感染	以上均无	以上均无	不清楚	非常关注	电视┋手机社交软件┋亲人/朋友	1		1	非常低	高	低	同意	不同意	不同意	不同意	同意	不同意	不同意	同意	同意	同意	同意	同意	同意	同意	同意	同意	同意	同意	同意	同意	不同意	同意	同意	同意	同意
19803	男	28	大专	管理	汉族	城市	广东-深圳市-龙华区	已婚	非常健康	有，10-100例	无人感染	无人感染	无人感染	以上均无	以上均无	否	非常关注	电视┋官方网站┋手机社交软件	1		1	非常低	非常低	非常高	同意	不同意	不同意	不同意	同意	不同意	不同意	同意	同意	不同意	不同意	同意	同意	同意	同意	同意	同意	同意	同意	同意	不同意	同意	同意	同意	不同意
126874	男	28	高中/中专	普工	汉族	农村	广东-深圳市-龙华区	已婚	非常健康	有，但不清楚例数	无人感染	无人感染	无人感染	以上均无	以上均无	不清楚	非常关注	手机社交软件┋新闻客户端	#VALUE!		1	高	非常低	低	同意	同意	不同意	不同意	同意	不同意	不同意	同意	同意	同意	同意	同意	同意	同意	同意	同意	同意	同意	同意	不同意	不同意	同意	同意	同意	同意
108262	男	21	高中/中专	普工	汉族	城市	广东-深圳市-龙华区	已婚	良好	有，200例以上	无人感染	无人感染	无人感染	以上均无	以上均无	否	非常关注	官方网站┋手机社交软件┋亲人/朋友┋新闻客户端	#VALUE!		1	低	低	高	同意	不同意	不同意	不同意	同意	不同意	不同意	同意	同意	同意	同意	同意	同意	同意	同意	同意	同意	同意	同意	不同意	不同意	同意	同意	同意	同意
105981	男	22	研究生及以上	管理	汉族	城市	台湾-台中市-北屯区	已婚	良好	无	无人感染	无人感染	无人感染	以上均无	以上均无	否	非常关注	电视┋报刊┋官方网站┋手机社交软件┋亲人/朋友┋新闻客户端	1		1	非常低	高	高	同意	同意	同意	不同意	同意	同意	不同意	同意	同意	不同意	同意	同意	同意	同意	同意	同意	同意	同意	同意	不同意	不同意	同意	同意	同意	同意
125542	男	22	高中/中专	普工	汉族	城市	湖南-永州市-冷水滩区	已婚	非常健康	有，不到10例	无人感染	无人感染	无人感染	以上均无	以上均无	否	非常关注	电视┋官方网站┋新闻客户端	1		0	非常低	低	低	同意	不同意	同意	不同意	同意	同意	不同意	同意	同意	同意	同意	同意	同意	同意	同意	同意	同意	同意	同意	同意	同意	同意	同意	同意	不同意
135006	男	22	大专	管理	汉族	城市	广东-深圳市-福田区	已婚	非常健康	有，200例以上	无人感染	无人感染	不清楚	以上均无	以上均无	否	非常关注	电视┋官方网站┋新闻客户端	1		0	非常低	高	低	同意	同意	同意	不同意	同意	同意	不同意	同意	同意	同意	同意	同意	同意	同意	同意	同意	同意	同意	同意	不同意	不同意	同意	同意	同意	同意
142131	男	22	本科	管理	汉族	城市	广东-深圳市-龙岗区	已婚	良好	有，200例以上	无人感染	无人感染	无人感染	以上均无	以上均无	否	非常关注	电视┋官方网站┋亲人/朋友┋新闻客户端	1		0	非常高	高	高	同意	同意	不同意	不同意	同意	不同意	不同意	同意	同意	同意	同意	不同意	同意	同意	同意	同意	同意	同意	同意	同意	不同意	同意	同意	同意	同意
24786	女	31	初中	普工	汉族	农村	贵州-遵义市-汇川区	已婚	良好	有，不到10例	不清楚	无人感染	无人感染	以上均无	以上均无	不清楚	关注	电视┋官方网站	1		0	非常低	不清楚	不清楚	同意	同意	同意	同意	同意	不同意	不同意	同意	同意	同意	不同意	同意	同意	同意	同意	同意	同意	同意	同意	不知道	不知道	同意	同意	同意	不知道
125724	女	31	本科	管理	汉族	城市	安徽-淮南市-谢家集区	已婚	良好	有，100-200例	无人感染	无人感染	无人感染	以上均无	以上均无	否	非常关注	电视┋官方网站┋手机社交软件┋新闻客户端	1		1	低	不清楚	高	同意	同意	不同意	不同意	同意	同意	不同意	同意	同意	同意	同意	同意	同意	同意	同意	同意	同意	同意	同意	同意	同意	同意	同意	同意	同意
21053	男	20	研究生及以上	管理	汉族	城市	台湾-新竹市-香山区	未婚	良好	有，不到10例	无人感染	无人感染	无人感染	以上均无	以上均无	不清楚	非常关注	电视┋手机社交软件┋其他：〖公司〗	1		1	非常低	低	高	同意	同意	不同意	不同意	同意	同意	不同意	同意	同意	同意	不同意	同意	同意	同意	同意	同意	同意	同意	同意	同意	不同意	同意	同意	同意	不知道
23638	男	22	研究生及以上	管理	汉族	城市	广东-深圳市-龙华区	已婚	非常健康	有，但不清楚例数	无人感染	无人感染	无人感染	以上均无	以上均无	否	关注	官方网站┋其他：〖公司集團〗	#VALUE!		0	不清楚	低	高	同意	不同意	不同意	不同意	同意	同意	不同意	同意	同意	同意	同意	同意	同意	同意	同意	同意	同意	同意	同意	同意	同意	同意	同意	同意	同意
22195	男	23	初中	普工	汉族	农村	四川-南充市-嘉陵区	已婚	非常健康	无	无人感染	无人感染	无人感染	以上均无	以上均无	否	非常关注	电视┋官方网站┋新闻客户端	1		0	非常高	非常高	低	同意	同意	同意	不同意	同意	不同意	不同意	同意	同意	同意	同意	同意	同意	同意	同意	同意	同意	同意	同意	不同意	不同意	同意	同意	同意	同意
105722	男	23	大专	管理	汉族	城市	台湾-台中市-乌日区	已婚	良好	无	无人感染	无人感染	不清楚	以上均无	以上均无	不清楚	非常关注	电视┋官方网站┋手机社交软件┋新闻客户端	1		1	非常低	低	高	同意	同意	不同意	不同意	同意	同意	同意	同意	同意	同意	不同意	同意	同意	同意	同意	同意	同意	同意	同意	不同意	不同意	同意	同意	同意	同意
59809	男	29	高中/中专	普工	汉族	农村	湖北-黄冈市-浠水县	已婚	非常健康	有，但不清楚例数	无人感染	无人感染	无人感染	以上均无	有居住史	否	非常关注	电视┋官方网站┋手机社交软件	1		1	非常低	不清楚	高	同意	同意	同意	不同意	同意	同意	不同意	同意	同意	同意	不同意	不同意	同意	同意	同意	同意	同意	同意	同意	同意	不知道	同意	同意	同意	同意
140434	男	29	高中/中专	普工	汉族	城市	广东-深圳市-龙岗区	已婚	非常健康	有，但不清楚例数	不清楚	不清楚	不清楚	以上均无	以上均无	不清楚	非常关注	电视┋手机社交软件┋新闻客户端	1		1	不清楚	不清楚	不清楚	同意	同意	不同意	不同意	同意	不同意	不同意	同意	同意	同意	同意	同意	同意	同意	同意	同意	同意	同意	同意	不同意	不同意	同意	同意	同意	同意
113653	男	22	高中/中专	普工	汉族	城市	安徽-黄山市-屯溪区	已婚	良好	有，不到10例	无人感染	无人感染	无人感染	以上均无	以上均无	否	关注	电视┋官方网站┋新闻客户端	1		0	非常低	低	高	同意	不同意	不同意	不同意	同意	同意	不同意	同意	不同意	不同意	同意	同意	同意	同意	同意	同意	同意	同意	同意	同意	不同意	同意	同意	同意	不同意
21491	男	26	本科	管理	汉族	城市	广东-深圳市-龙华区	已婚	非常健康	有，100-200例	无人感染	无人感染	无人感染	以上均无	以上均无	否	非常关注	手机社交软件	#VALUE!		1	不清楚	高	低	同意	同意	不知道	不同意	同意	同意	不同意	同意	同意	同意	不知道	同意	同意	同意	同意	同意	同意	同意	同意	同意	不知道	同意	同意	同意	同意
100284	男	20	大专	管理	汉族	城镇	广东-深圳市-龙华区	已婚	非常健康	有，200例以上	无人感染	无人感染	无人感染	以上均无	以上均无	否	非常关注	电视┋官方网站┋手机社交软件┋亲人/朋友┋新闻客户端┋短视频（抖音、快手等）	1		1	非常低	低	高	同意	不同意	同意	不同意	同意	同意	不同意	同意	同意	同意	同意	同意	同意	同意	同意	同意	同意	同意	同意	同意	不同意	同意	同意	同意	不同意
20645	男	24	研究生及以上	管理	汉族	城市	广东-深圳市-龙华区	未婚	良好	有，200例以上	无人感染	无人感染	无人感染	以上均无	以上均无	否	关注	手机社交软件┋亲人/朋友┋新闻客户端	#VALUE!		1	非常低	低	高	同意	不同意	不同意	不同意	同意	不同意	不同意	同意	同意	同意	同意	同意	同意	同意	同意	同意	同意	同意	同意	同意	不同意	同意	同意	同意	同意
42768	女	21	大专	普工	汉族	城市	青海-西宁市-城东区	未婚	良好	有，不到10例	无人感染	无人感染	无人感染	以上均无	以上均无	不清楚	关注	电视┋手机社交软件	1		1	非常低	不清楚	不清楚	同意	不知道	不知道	不同意	同意	同意	同意	同意	同意	同意	不同意	不同意	同意	同意	同意	同意	同意	同意	同意	不知道	不同意	同意	同意	同意	不知道
28777	男	26	大专	管理	汉族	城市	广东-深圳市-龙华区	已婚	良好	有，200例以上	无人感染	无人感染	无人感染	以上均无	有途经史	否	非常关注	电视┋官方网站┋手机社交软件┋新闻客户端	1		1	非常低	非常高	低	同意	同意	同意	不同意	同意	同意	不同意	同意	同意	同意	不同意	同意	同意	同意	同意	同意	同意	同意	同意	不同意	不同意	同意	同意	同意	同意
112484	男	29	本科	管理	汉族	城镇	台湾-苗栗县-公馆乡	已婚	良好	无	无人感染	无人感染	无人感染	以上均无	以上均无	否	非常关注	电视┋报刊┋亲人/朋友	1		0	非常低	高	低	不同意	同意	不同意	不同意	同意	同意	不同意	同意	同意	同意	同意	同意	同意	同意	同意	同意	同意	同意	同意	不同意	不同意	同意	同意	同意	同意
39700	男	27	大专	管理	汉族	城市	广东-深圳市-龙华区	已婚	良好	有，但不清楚例数	不清楚	无人感染	不清楚	以上均无	以上均无	不清楚	非常关注	电视┋官方网站┋亲人/朋友┋新闻客户端	1		0	不清楚	不清楚	不清楚	同意	不知道	不知道	不同意	同意	不知道	不同意	同意	同意	同意	不知道	不知道	同意	同意	同意	同意	同意	同意	同意	同意	不知道	同意	同意	同意	同意
138477	女	21	高中/中专	普工	汉族	城市	广东-深圳市-龙华区	已婚	非常健康	有，10-100例	无人感染	无人感染	无人感染	以上均无	以上均无	不清楚	非常关注	官方网站┋手机社交软件┋新闻客户端	#VALUE!		1	高	高	低	同意	不知道	不知道	不同意	同意	不同意	不同意	同意	同意	同意	同意	同意	同意	同意	同意	同意	同意	同意	同意	不同意	不同意	同意	同意	同意	同意
112381	女	42	大专	管理	汉族	城市	广东-深圳市-龙华区	已婚	非常健康	有，200例以上	无人感染	无人感染	无人感染	以上均无	以上均无	否	非常关注	官方网站┋手机社交软件┋亲人/朋友┋新闻客户端┋短视频（抖音、快手等）	#VALUE!		1	非常低	高	高	同意	同意	不同意	不同意	同意	不同意	不同意	同意	同意	同意	同意	不同意	同意	同意	同意	同意	同意	同意	同意	不同意	同意	同意	同意	同意	同意
34434	男	39	本科	管理	少数民族：〖土家族〗	城市	广东-深圳市-龙华区	已婚	良好	有，10-100例	不清楚	不清楚	不清楚	近期接触过从湖北地区来的人	以上均无	不清楚	关注	手机社交软件┋新闻客户端┋短视频（抖音、快手等）	#VALUE!		1	低	高	非常低	同意	不同意	同意	不同意	同意	不同意	不同意	同意	同意	同意	不同意	不知道	同意	同意	同意	同意	同意	同意	同意	不知道	不知道	同意	同意	同意	同意
38624	女	44	大专	管理	汉族	城市	广东-深圳市-龙华区	已婚	非常健康	有，200例以上	无人感染	无人感染	无人感染	以上均无	以上均无	否	非常关注	电视┋报刊┋官方网站┋手机社交软件┋亲人/朋友┋新闻客户端┋短视频（抖音、快手等）	1		1	非常低	非常低	低	同意	同意	不同意	不同意	同意	同意	不同意	同意	同意	同意	同意	同意	同意	同意	同意	同意	同意	同意	同意	不同意	不同意	同意	同意	同意	同意
112160	女	20	大专	组长	汉族	城市	广东-汕尾市-海丰县	已婚	非常健康	有，200例以上	无人感染	无人感染	无人感染	以上均无	以上均无	否	非常关注	新闻客户端	#VALUE!		0	低	非常高	低	同意	不同意	不同意	不同意	同意	不同意	不同意	同意	同意	同意	同意	同意	同意	同意	同意	同意	同意	同意	同意	同意	不知道	同意	同意	同意	同意
91692	男	20	大专	普工	汉族	城市	湖南-长沙市-雨花区	已婚	良好	有，100-200例	无人感染	无人感染	无人感染	以上均无	以上均无	否	非常关注	官方网站┋手机社交软件┋亲人/朋友┋新闻客户端┋短视频（抖音、快手等）	#VALUE!		1	非常低	低	高	同意	同意	不同意	不同意	同意	同意	不同意	同意	同意	同意	同意	同意	同意	同意	同意	同意	同意	同意	同意	不知道	不知道	同意	同意	同意	同意
114342	男	20	大专	管理	汉族	城市	广东-东莞市	已婚	非常健康	有，10-100例	无人感染	无人感染	无人感染	以上均无	以上均无	否	非常关注	电视┋手机社交软件┋新闻客户端	1		1	非常低	高	低	同意	同意	不同意	不同意	同意	同意	不同意	同意	同意	不同意	不同意	同意	同意	同意	同意	同意	同意	同意	同意	不同意	不同意	同意	同意	同意	同意
97505	男	22	高中/中专	管理	汉族	城市	湖南-株洲市-石峰区	已婚	良好	有，10-100例	无人感染	无人感染	无人感染	以上均无	以上均无	不清楚	非常关注	电视┋手机社交软件┋新闻客户端	1		1	非常低	低	高	同意	不同意	不同意	不同意	同意	同意	不同意	同意	同意	同意	不同意	同意	同意	同意	同意	同意	同意	同意	同意	不同意	不同意	同意	同意	同意	同意
45630	男	20	本科	组长	汉族	农村	湖北-荆州市-洪湖市	已婚	良好	有，100-200例	无人感染	无人感染	不清楚	近期有去过湖北	有居住史	否	非常关注	官方网站┋手机社交软件┋亲人/朋友	#VALUE!		1	低	低	高	同意	同意	不同意	不同意	同意	不同意	不同意	同意	同意	同意	同意	同意	同意	同意	同意	同意	同意	同意	同意	同意	不知道	同意	同意	同意	同意
98228	男	20	大专	管理	汉族	城镇	福建-三明市-大田县	已婚	良好	无	无人感染	无人感染	不清楚	以上均无	以上均无	不清楚	非常关注	电视┋官方网站┋新闻客户端	1		0	低	低	高	同意	同意	不同意	不同意	同意	不同意	不同意	同意	同意	同意	同意	同意	同意	同意	同意	同意	同意	同意	同意	同意	不知道	同意	同意	同意	同意
113152	男	20	大专	普工	汉族	城市	湖南-娄底市-涟源市	已婚	非常健康	有，不到10例	无人感染	无人感染	无人感染	以上均无	以上均无	否	非常关注	手机社交软件	#VALUE!		1	非常低	低	高	同意	同意	同意	不同意	同意	不同意	不同意	不知道	同意	同意	不知道	同意	同意	同意	同意	同意	同意	同意	同意	不知道	不知道	同意	同意	同意	同意
34782	男	28	本科	管理	汉族	城市	广东-深圳市-龙岗区	已婚	非常健康	有，200例以上	无人感染	无人感染	无人感染	以上均无	以上均无	不清楚	非常关注	电视┋手机社交软件┋新闻客户端	1		1	低	低	高	同意	同意	不同意	不同意	同意	同意	不同意	同意	同意	同意	同意	不同意	同意	同意	同意	同意	同意	同意	同意	不同意	不同意	同意	同意	同意	不同意
88712	男	22	初中	普工	汉族	城镇	湖北-襄阳市-枣阳市	已婚	非常健康	有，不到10例	有人疑似感染，但未确诊	无人感染	不清楚	近期有去过湖北	有居住史	不清楚	非常关注	电视┋官方网站	1		0	不清楚	高	低	同意	不同意	同意	同意	同意	同意	不同意	同意	同意	不同意	不同意	同意	同意	同意	同意	同意	同意	同意	同意	不知道	不知道	同意	同意	同意	同意
127026	男	23	本科	管理	汉族	城市	陕西-西安市-雁塔区	已婚	非常健康	有，10-100例	无人感染	无人感染	无人感染	以上均无	以上均无	不清楚	非常关注	官方网站┋手机社交软件	#VALUE!		1	不清楚	非常低	低	同意	同意	不同意	不同意	同意	同意	不同意	同意	同意	同意	同意	同意	同意	同意	同意	同意	同意	同意	同意	不同意	不同意	同意	同意	同意	同意
73645	女	27	本科	管理	汉族	城市	广东-深圳市-龙华区	已婚	良好	有，10-100例	无人感染	无人感染	无人感染	以上均无	以上均无	否	关注	电视┋官方网站┋手机社交软件	1		1	低	低	高	同意	同意	不同意	不同意	同意	不同意	不同意	同意	同意	同意	同意	同意	同意	同意	同意	同意	同意	同意	同意	同意	不同意	同意	同意	同意	同意
140428	女	27	大专	管理	汉族	城镇	湖南-益阳市-赫山区	已婚	良好	有，10-100例	无人感染	无人感染	不清楚	以上均无	以上均无	否	关注	电视┋官方网站┋手机社交软件┋亲人/朋友┋新闻客户端	1		1	非常低	低	高	不同意	不同意	不同意	不同意	同意	同意	不同意	同意	同意	不同意	同意	同意	同意	同意	同意	同意	同意	同意	同意	不同意	不同意	同意	同意	同意	同意
104000	男	32	高中/中专	普工	汉族	城市	广东-深圳市-龙岗区	已婚	一般	有，200例以上	无人感染	无人感染	不清楚	以上均无	以上均无	否	关注	电视┋手机社交软件┋新闻客户端	1		1	低	不清楚	不清楚	同意	不知道	同意	不同意	同意	同意	不同意	同意	同意	同意	不知道	同意	同意	同意	同意	同意	同意	同意	同意	不知道	不知道	同意	同意	同意	同意
107576	男	32	大专	管理	汉族	城市	广东-深圳市-宝安区	已婚	非常健康	有，200例以上	无人感染	无人感染	无人感染	以上均无	以上均无	否	非常关注	电视┋官方网站┋亲人/朋友┋新闻客户端	1		0	低	低	高	同意	同意	不同意	不同意	同意	同意	不同意	同意	同意	同意	不知道	同意	同意	同意	同意	同意	同意	同意	同意	不知道	不知道	同意	同意	同意	不知道
140877	男	21	大专	管理	汉族	城市	海外-亚洲-日本	已婚	良好	有，不到10例	不清楚	无人感染	无人感染	以上均无	以上均无	不清楚	非常关注	电视┋官方网站┋手机社交软件┋亲人/朋友┋新闻客户端┋短视频（抖音、快手等）	1		1	非常低	非常低	低	同意	同意	不同意	不同意	同意	不同意	不同意	同意	同意	同意	同意	不同意	同意	同意	同意	同意	同意	同意	同意	同意	同意	同意	同意	同意	同意
100596	男	39	高中/中专	普工	汉族	城市	湖北-武汉市-黄陂区	已婚	良好	有，200例以上	无人感染	无人感染	不清楚	近期有去过湖北	有居住史	不清楚	关注	电视┋报刊┋官方网站┋手机社交软件┋新闻客户端	1		1	低	非常低	高	同意	不同意	不同意	不同意	同意	不同意	不同意	同意	同意	同意	同意	同意	同意	同意	同意	同意	同意	同意	同意	不同意	不同意	同意	同意	同意	同意
44553	女	25	初中	普工	汉族	城镇	海南-白沙黎族自治县	离婚	非常健康	有，但不清楚例数	无人感染	无人感染	无人感染	以上均无	以上均无	否	非常关注	电视┋新闻客户端┋短视频（抖音、快手等）	1		0	非常高	非常高	非常高	同意	同意	同意	同意	同意	同意	同意	同意	同意	同意	同意	同意	同意	同意	同意	同意	同意	同意	同意	同意	同意	同意	同意	同意	同意
103309	女	25	本科	管理	汉族	农村	甘肃-庆阳市-环县	已婚	非常健康	有，不到10例	无人感染	无人感染	无人感染	以上均无	以上均无	不清楚	非常关注	电视┋官方网站┋手机社交软件	1		1	非常低	非常低	非常高	同意	同意	同意	不同意	同意	同意	不同意	同意	同意	同意	不同意	不同意	同意	不同意	不同意	同意	同意	同意	同意	不知道	不知道	同意	同意	同意	不知道
57062	女	21	高中/中专	组长	汉族	农村	湖南-株洲市-醴陵市	已婚	非常健康	有，不到10例	无人感染	无人感染	无人感染	以上均无	以上均无	否	非常关注	电视┋官方网站┋手机社交软件	1		1	非常低	高	非常低	同意	同意	同意	不同意	同意	同意	不同意	同意	同意	同意	不同意	同意	同意	同意	同意	同意	同意	同意	同意	同意	同意	同意	同意	同意	同意
75495	女	23	研究生及以上	管理	汉族	城市	台湾-屏东县-潮州镇	已婚	非常健康	无	无人感染	无人感染	无人感染	以上均无	以上均无	否	非常关注	电视┋报刊┋官方网站┋手机社交软件┋新闻客户端┋短视频（抖音、快手等）	1		1	低	低	高	同意	同意	不同意	不同意	同意	同意	不同意	同意	同意	同意	同意	同意	同意	同意	同意	同意	同意	同意	同意	不同意	不同意	同意	同意	同意	同意
33159	女	30	初中	普工	汉族	农村	广东-深圳市-龙华区	已婚	非常健康	无	无人感染	无人感染	无人感染	以上均无	以上均无	否	关注	短视频（抖音、快手等）	#VALUE!		0	非常低	高	不清楚	同意	同意	同意	不知道	同意	同意	不同意	不同意	同意	同意	不同意	不同意	同意	同意	同意	同意	同意	同意	同意	不同意	不同意	同意	同意	同意	同意
79513	男	21	本科	管理	汉族	城市	广东-深圳市-龙华区	已婚	良好	有，100-200例	无人感染	无人感染	无人感染	以上均无	以上均无	否	非常关注	电视┋手机社交软件┋新闻客户端┋短视频（抖音、快手等）	1		1	非常低	高	低	同意	同意	同意	不同意	同意	同意	不同意	同意	同意	同意	同意	同意	同意	同意	同意	同意	同意	同意	同意	不知道	不知道	同意	同意	同意	同意
26710	男	27	大专	管理	汉族	城镇	江西-赣州市-瑞金市	已婚	良好	无	无人感染	无人感染	无人感染	以上均无	以上均无	否	关注	新闻客户端	#VALUE!		0	低	低	高	不知道	不知道	不知道	同意	同意	同意	不同意	同意	同意	同意	同意	同意	同意	同意	同意	同意	同意	同意	同意	同意	不知道	同意	同意	同意	同意
14501	女	20	本科	管理	汉族	城市	湖南-益阳市-赫山区	已婚	非常健康	有，10-100例	无人感染	无人感染	无人感染	以上均无	以上均无	否	非常关注	电视┋新闻客户端	1		0	非常低	高	非常高	同意	同意	同意	不同意	同意	同意	不同意	同意	同意	同意	同意	同意	同意	同意	同意	同意	同意	同意	同意	同意	同意	同意	同意	同意	不同意
65444	女	20	高中/中专	普工	汉族	城市	内蒙古-兴安盟-乌兰浩特市	已婚	非常健康	有，不到10例	无人感染	无人感染	无人感染	以上均无	以上均无	否	非常关注	电视┋手机社交软件┋短视频（抖音、快手等）	1		1	非常低	低	高	同意	同意	同意	不同意	同意	同意	不同意	同意	同意	同意	同意	同意	同意	同意	同意	同意	同意	同意	同意	不同意	不同意	同意	同意	同意	同意
76195	男	21	本科	普工	汉族	城市	广西-北海市-海城区	已婚	非常健康	有，10-100例	无人感染	无人感染	无人感染	以上均无	以上均无	不清楚	非常关注	电视┋官方网站┋手机社交软件┋亲人/朋友┋新闻客户端┋短视频（抖音、快手等）	1		1	低	低	高	同意	同意	不同意	不同意	同意	同意	不同意	同意	同意	同意	不同意	同意	同意	同意	同意	同意	同意	同意	同意	同意	同意	同意	同意	同意	不同意
43879	男	24	高中/中专	普工	汉族	城镇	江西-赣州市-安远县	已婚	非常健康	有，不到10例	无人感染	无人感染	无人感染	以上均无	以上均无	否	非常关注	电视┋官方网站┋新闻客户端	1		0	非常低	高	非常高	同意	同意	同意	不同意	同意	同意	不同意	同意	同意	同意	不同意	同意	同意	同意	同意	同意	同意	同意	同意	同意	不同意	同意	同意	同意	同意
73137	男	24	本科	管理	汉族	城市	广东-深圳市-龙华区	已婚	良好	有，200例以上	无人感染	无人感染	不清楚	以上均无	以上均无	否	非常关注	电视┋手机社交软件	1		1	低	低	高	同意	不同意	不同意	不同意	同意	同意	不同意	同意	同意	同意	同意	同意	同意	同意	同意	同意	同意	同意	同意	同意	同意	同意	同意	同意	同意
112014	男	22	大专	普工	汉族	城市	广东-深圳市-龙华区	离婚	非常健康	有，200例以上	不清楚	无人感染	不清楚	以上均无	以上均无	不清楚	非常关注	手机社交软件┋亲人/朋友	#VALUE!		1	非常低	低	高	同意	不同意	不同意	不同意	同意	同意	不同意	同意	同意	同意	不同意	同意	同意	同意	同意	同意	同意	同意	同意	不同意	不同意	同意	同意	同意	同意
108115	男	24	初中	普工	汉族	城市	广东-广州市-天河区	已婚	非常健康	有，100-200例	无人感染	无人感染	无人感染	以上均无	以上均无	不清楚	非常关注	官方网站	#VALUE!		0	非常低	不清楚	低	同意	同意	不同意	不同意	同意	同意	不同意	同意	同意	同意	不知道	同意	同意	同意	同意	同意	同意	同意	同意	不同意	不同意	同意	同意	同意	同意
139930	男	24	大专	管理	汉族	农村	广东-湛江市-廉江市	已婚	非常健康	有，不到10例	无人感染	无人感染	无人感染	以上均无	以上均无	否	关注	电视┋官方网站┋亲人/朋友┋新闻客户端	1		0	高	高	高	同意	同意	同意	不同意	同意	同意	不同意	不知道	同意	不知道	不同意	不知道	同意	同意	同意	不知道	同意	同意	同意	不知道	不知道	同意	同意	同意	同意
105101	男	23	高中/中专	组长	汉族	农村	湖北-黄冈市-麻城市	已婚	非常健康	有，100-200例	无人感染	无人感染	无人感染	近期有去过湖北	有居住史	否	非常关注	电视┋官方网站┋手机社交软件	1		1	非常低	高	非常低	同意	同意	不同意	不同意	同意	不知道	不同意	同意	同意	同意	不知道	不知道	同意	同意	同意	同意	同意	同意	同意	不知道	不知道	同意	同意	同意	同意
44374	男	29	大专	普工	汉族	城镇	广东-深圳市-龙华区	已婚	良好	有，200例以上	无人感染	无人感染	无人感染	以上均无	以上均无	否	非常关注	电视┋官方网站┋新闻客户端	1		0	不清楚	非常高	高	同意	同意	同意	不同意	同意	同意	不同意	同意	同意	同意	不知道	同意	同意	同意	同意	同意	同意	同意	同意	不知道	不知道	同意	同意	同意	同意
104876	男	29	高中/中专	线长	汉族	农村	广西-河池市-罗城仫佬族自治县	离婚	非常健康	无	无人感染	无人感染	无人感染	以上均无	以上均无	否	关注	电视┋手机社交软件	1		1	非常低	高	高	同意	不同意	同意	不同意	同意	不同意	不同意	同意	同意	同意	不同意	同意	同意	同意	同意	同意	同意	同意	同意	同意	同意	同意	同意	同意	同意
132589	男	29	高中/中专	普工	汉族	农村	湖南-永州市-东安县	已婚	非常健康	有，但不清楚例数	无人感染	无人感染	无人感染	以上均无	以上均无	否	关注	手机社交软件	#VALUE!		1	非常低	非常高	非常低	同意	同意	同意	不同意	同意	同意	不同意	不同意	不知道	同意	不同意	不同意	同意	同意	同意	同意	同意	同意	同意	不知道	不同意	同意	同意	同意	同意
28257	男	25	大专	管理	汉族	城市	广东-深圳市-龙华区	已婚	非常健康	有，200例以上	无人感染	无人感染	无人感染	以上均无	以上均无	否	非常关注	官方网站┋手机社交软件┋新闻客户端	#VALUE!		1	非常低	高	低	同意	同意	同意	不同意	同意	同意	不同意	同意	同意	同意	不知道	不同意	同意	同意	同意	同意	同意	同意	同意	不同意	同意	同意	同意	同意	同意
113794	男	31	大专	组长	少数民族：〖土家族〗	城镇	湖北-恩施土家族苗族自治州-恩施市	已婚	非常健康	有，100-200例	无人感染	无人感染	无人感染	近期有去过湖北	有居住史	不清楚	关注	电视┋手机社交软件┋短视频（抖音、快手等）	1		1	非常低	低	高	同意	不知道	同意	不同意	同意	不同意	不同意	同意	同意	不知道	不知道	同意	同意	同意	同意	同意	同意	同意	同意	不知道	不同意	同意	同意	不同意	不知道
127977	男	31	初中	普工	汉族	城市	广东-深圳市-龙华区	已婚	非常健康	有，100-200例	不清楚	无人感染	不清楚	以上均无	以上均无	否	非常关注	电视┋新闻客户端┋短视频（抖音、快手等）┋其他：〖关注身体健康〗	1		0	低	不清楚	不清楚	不知道	不知道	不知道	不同意	同意	不同意	不同意	同意	同意	不知道	不同意	不同意	同意	同意	同意	同意	同意	同意	同意	不同意	不同意	不同意	同意	同意	同意
14547	男	22	初中	普工	汉族	城市	广东-深圳市-龙岗区	已婚	非常健康	有，但不清楚例数	无人感染	无人感染	无人感染	以上均无	以上均无	否	非常关注	电视┋报刊┋官方网站┋手机社交软件┋亲人/朋友┋新闻客户端┋短视频（抖音、快手等）	1		1	非常低	低	非常高	同意	同意	同意	不同意	同意	不同意	不同意	同意	同意	同意	不同意	不同意	同意	同意	同意	同意	同意	同意	同意	同意	同意	同意	同意	同意	同意
62360	男	22	高中/中专	线长	汉族	农村	湖南-怀化市-中方县	已婚	非常健康	有，不到10例	无人感染	无人感染	无人感染	以上均无	以上均无	否	非常关注	电视┋官方网站┋新闻客户端	1		0	非常低	非常低	非常高	同意	不知道	同意	不同意	同意	同意	不同意	同意	同意	同意	不同意	不同意	同意	同意	同意	同意	同意	同意	同意	同意	不同意	同意	同意	同意	同意
56934	男	36	大专	普工	汉族	城市	湖南-衡阳市-耒阳市	已婚	非常健康	有，不到10例	无人感染	无人感染	无人感染	以上均无	以上均无	否	非常关注	电视┋官方网站┋手机社交软件┋新闻客户端┋短视频（抖音、快手等）	1		1	非常低	高	高	同意	同意	同意	不同意	不同意	不同意	不同意	同意	同意	同意	同意	不同意	同意	同意	同意	同意	同意	同意	同意	不同意	同意	同意	同意	同意	同意
112421	女	24	高中/中专	普工	汉族	农村	广东-茂名市-高州市	已婚	良好	有，不到10例	无人感染	无人感染	不清楚	以上均无	以上均无	否	关注	官方网站┋手机社交软件┋新闻客户端	#VALUE!		1	非常低	不清楚	不清楚	同意	不知道	同意	不同意	不知道	不同意	不同意	同意	同意	同意	不同意	同意	同意	同意	同意	同意	同意	不知道	同意	不知道	不知道	同意	同意	同意	同意
83434	男	21	本科	管理	汉族	农村	江西-宜春市-丰城市	已婚	非常健康	有，不到10例	无人感染	无人感染	无人感染	以上均无	以上均无	否	关注	电视┋手机社交软件┋新闻客户端	1		1	非常低	非常低	非常高	同意	同意	同意	同意	同意	同意	不同意	同意	同意	同意	同意	同意	同意	同意	同意	同意	同意	同意	同意	同意	同意	同意	同意	同意	同意
107605	男	22	大专	管理	汉族	城市	广东-深圳市-龙华区	已婚	非常健康	有，10-100例	无人感染	无人感染	无人感染	以上均无	以上均无	否	非常关注	电视┋官方网站	1		0	非常低	非常低	高	同意	同意	不同意	不同意	同意	同意	不同意	同意	同意	同意	同意	同意	同意	同意	同意	同意	同意	同意	同意	不同意	不同意	同意	同意	不同意	不同意
112292	男	27	本科	管理	汉族	城市	广东-深圳市-龙华区	已婚	非常健康	有，200例以上	无人感染	无人感染	无人感染	以上均无	以上均无	否	非常关注	手机社交软件	#VALUE!		1	非常低	低	非常高	同意	不同意	不同意	不同意	同意	同意	不同意	同意	同意	同意	同意	同意	同意	同意	同意	同意	同意	同意	同意	同意	同意	同意	同意	同意	不同意
77460	男	20	高中/中专	普工	汉族	城市	广东-江门市-恩平市	已婚	非常健康	无	无人感染	无人感染	无人感染	以上均无	以上均无	否	非常关注	官方网站┋手机社交软件┋短视频（抖音、快手等）	#VALUE!		1	非常低	低	高	同意	同意	同意	不同意	同意	不同意	不同意	同意	同意	同意	同意	同意	同意	同意	同意	同意	同意	同意	同意	同意	不同意	同意	同意	同意	同意
103566	女	22	高中/中专	普工	汉族	农村	广西-桂林市-灌阳县	已婚	非常健康	无	无人感染	无人感染	无人感染	以上均无	以上均无	否	关注	电视┋官方网站┋新闻客户端	1		0	非常低	非常高	非常高	同意	不同意	同意	不同意	同意	同意	不同意	同意	同意	同意	不同意	不同意	同意	同意	同意	同意	同意	同意	同意	同意	同意	同意	同意	同意	同意
84307	男	29	大专	管理	汉族	城市	海外-美洲-墨西哥	已婚	非常健康	无	无人感染	无人感染	无人感染	以上均无	以上均无	不清楚	非常关注	电视┋报刊┋官方网站┋手机社交软件┋亲人/朋友┋新闻客户端┋短视频（抖音、快手等）	1		1	非常低	低	高	同意	不同意	同意	不同意	同意	同意	不同意	同意	同意	同意	同意	同意	同意	同意	同意	同意	同意	同意	同意	不同意	不知道	同意	同意	同意	同意
102817	男	21	高中/中专	普工	汉族	农村	广东-肇庆市-四会市	已婚	良好	有，不到10例	无人感染	无人感染	不清楚	以上均无	以上均无	不清楚	非常关注	电视┋新闻客户端	1		0	高	不清楚	不清楚	同意	同意	同意	不知道	同意	不知道	不同意	同意	同意	同意	同意	同意	同意	同意	同意	同意	同意	同意	同意	不知道	不知道	同意	同意	同意	同意
63365	男	35	初中	普工	汉族	农村	云南-红河哈尼族彝族自治州-弥勒市	已婚	非常健康	无	无人感染	无人感染	无人感染	以上均无	以上均无	否	关注	电视┋官方网站	1		0	非常低	高	低	同意	同意	同意	不知道	不同意	同意	不同意	同意	同意	同意	不同意	同意	同意	同意	同意	同意	同意	同意	同意	同意	同意	同意	同意	同意	同意
104012	男	40	大专	普工	汉族	农村	广西-玉林市-北流市	已婚	良好	有，不到10例	有人疑似感染，但未确诊	无人感染	不清楚	以上均无	以上均无	不清楚	关注	手机社交软件	#VALUE!		1	低	高	低	同意	不同意	不同意	不同意	同意	不同意	不同意	同意	同意	同意	同意	不同意	同意	同意	同意	同意	同意	同意	同意	同意	不同意	同意	同意	同意	同意
64648	男	31	本科	管理	汉族	城市	湖南-株洲市-荷塘区	已婚	良好	有，10-100例	无人感染	无人感染	无人感染	以上均无	以上均无	否	非常关注	电视┋官方网站┋手机社交软件	1		1	非常低	低	高	同意	不同意	不同意	不同意	同意	同意	不同意	同意	同意	同意	同意	同意	同意	同意	同意	同意	同意	同意	同意	同意	同意	同意	同意	同意	不同意
40465	男	36	大专	管理	汉族	城市	台湾-台中市-西区	已婚	非常健康	有，不到10例	无人感染	无人感染	无人感染	以上均无	以上均无	否	非常关注	电视┋报刊┋官方网站	1		0	非常低	高	高	同意	同意	不同意	同意	同意	同意	不同意	同意	同意	同意	同意	同意	同意	同意	同意	同意	同意	同意	同意	同意	不同意	同意	同意	同意	同意
104719	男	36	本科	管理	汉族	城市	江西-南昌市-东湖区	已婚	非常健康	有，100-200例	无人感染	无人感染	无人感染	以上均无	以上均无	不清楚	非常关注	电视┋手机社交软件	1		1	非常低	低	高	同意	同意	不同意	不同意	同意	同意	不同意	同意	同意	同意	同意	同意	同意	同意	同意	同意	同意	同意	同意	同意	不同意	同意	同意	同意	同意
75318	男	24	大专	组长	汉族	城市	广东-深圳市-龙华区	已婚	良好	无	无人感染	无人感染	无人感染	以上均无	以上均无	不清楚	非常关注	电视┋手机社交软件	1		1	不清楚	低	不清楚	同意	不同意	不同意	不同意	同意	同意	不同意	同意	同意	同意	同意	不同意	同意	同意	同意	不同意	同意	同意	同意	不同意	不同意	同意	同意	同意	同意
69456	男	23	高中/中专	普工	汉族	农村	广西-钦州市-灵山县	已婚	良好	有，不到10例	无人感染	无人感染	无人感染	以上均无	以上均无	否	非常关注	电视┋官方网站┋手机社交软件	1		1	非常低	非常高	低	同意	同意	同意	不同意	同意	同意	不同意	同意	同意	同意	同意	不同意	同意	同意	同意	同意	同意	同意	同意	同意	同意	同意	同意	同意	同意
131065	男	21	大专	管理	汉族	城市	广东-深圳市-龙华区	已婚	非常健康	有，200例以上	无人感染	无人感染	无人感染	以上均无	以上均无	否	非常关注	电视┋报刊┋官方网站┋手机社交软件┋亲人/朋友┋新闻客户端	1		1	低	低	高	同意	同意	不同意	不同意	同意	不同意	不同意	同意	同意	同意	同意	同意	同意	同意	同意	同意	同意	同意	同意	不同意	不同意	同意	同意	同意	不同意
134146	男	22	本科	管理	汉族	农村	台湾-新北市-板桥区	未婚	非常健康	有，不到10例	无人感染	无人感染	不清楚	以上均无	以上均无	不清楚	非常关注	电视┋官方网站┋手机社交软件┋新闻客户端	1		1	不清楚	高	不清楚	同意	不同意	不同意	不同意	同意	同意	不同意	同意	同意	同意	不知道	不同意	同意	同意	同意	同意	同意	同意	同意	不知道	不知道	同意	同意	同意	同意
21313	男	26	初中	普工	汉族	农村	广东-揭阳市-普宁市	已婚	非常健康	有，不到10例	无人感染	无人感染	无人感染	以上均无	以上均无	不清楚	非常关注	电视┋手机社交软件┋新闻客户端	1		1	非常低	高	高	同意	同意	不同意	不同意	同意	同意	不同意	同意	同意	同意	同意	同意	同意	同意	同意	同意	同意	同意	同意	同意	不同意	同意	同意	同意	同意
73334	男	25	高中/中专	普工	汉族	农村	四川-达州市-大竹县	已婚	非常健康	有，不到10例	无人感染	无人感染	无人感染	以上均无	以上均无	否	非常关注	电视┋官方网站┋手机社交软件┋亲人/朋友┋新闻客户端	1		1	非常低	低	高	同意	同意	同意	不同意	同意	同意	不同意	同意	同意	同意	不同意	同意	同意	同意	同意	同意	同意	同意	同意	同意	不知道	同意	同意	同意	同意
96348	男	20	高中/中专	普工	少数民族：〖壮族〗	农村	广西-南宁市-马山县	已婚	良好	有，10-100例	无人感染	无人感染	无人感染	以上均无	以上均无	否	非常关注	电视┋官方网站┋手机社交软件	1		1	非常高	高	高	同意	同意	同意	不同意	同意	不同意	不同意	同意	同意	同意	不同意	同意	同意	同意	同意	同意	同意	同意	同意	不知道	不知道	同意	同意	同意	同意
108491	男	30	本科	管理	汉族	城市	广东-深圳市-龙华区	已婚	良好	有，200例以上	无人感染	无人感染	不清楚	以上均无	以上均无	否	关注	电视┋手机社交软件┋亲人/朋友┋新闻客户端┋短视频（抖音、快手等）	1		1	低	高	低	同意	同意	同意	不同意	同意	同意	不同意	同意	同意	同意	同意	同意	同意	同意	同意	同意	同意	同意	同意	同意	同意	同意	同意	同意	同意
134688	男	30	大专	组长	汉族	城市	广东-深圳市-龙华区	已婚	良好	有，但不清楚例数	无人感染	无人感染	无人感染	以上均无	以上均无	不清楚	非常关注	电视┋官方网站	1		0	低	高	低	同意	不同意	不同意	不同意	同意	同意	不同意	同意	同意	同意	同意	不同意	同意	同意	同意	同意	同意	同意	同意	不同意	不同意	同意	同意	同意	同意
141673	男	30	高中/中专	普工	汉族	城市	广东-深圳市-龙华区	已婚	非常健康	无	无人感染	无人感染	无人感染	以上均无	以上均无	否	非常关注	官方网站┋新闻客户端	#VALUE!		0	非常低	低	高	同意	不同意	同意	不同意	同意	同意	不同意	同意	同意	同意	不同意	同意	同意	同意	同意	同意	同意	同意	同意	不同意	不同意	同意	同意	同意	同意
107549	女	20	本科	普工	汉族	城市	广东-深圳市-龙华区	已婚	非常健康	有，200例以上	有人确诊感染	无人感染	无人感染	以上均无	以上均无	否	非常关注	电视┋官方网站┋手机社交软件┋新闻客户端	1		1	低	高	高	同意	同意	不同意	不同意	同意	不同意	不同意	同意	同意	同意	同意	同意	同意	同意	同意	同意	同意	同意	同意	同意	不知道	同意	同意	同意	同意
118357	女	20	初中	普工	汉族	城市	广东-深圳市-龙华区	已婚	非常健康	有，但不清楚例数	不清楚	无人感染	无人感染	以上均无	以上均无	否	非常关注	官方网站┋新闻客户端	#VALUE!		0	非常低	非常高	非常低	同意	同意	同意	不同意	同意	同意	不同意	同意	同意	同意	不知道	不知道	同意	同意	同意	同意	同意	同意	同意	不知道	不同意	同意	同意	同意	不知道
47541	男	34	高中/中专	普工	汉族	农村	湖南-衡阳市-衡阳县	已婚	良好	有，不到10例	无人感染	无人感染	无人感染	以上均无	以上均无	不清楚	非常关注	电视┋手机社交软件	1		1	非常低	低	低	同意	不知道	同意	不同意	同意	同意	不同意	同意	同意	同意	不同意	不同意	同意	同意	同意	同意	同意	同意	同意	同意	不同意	同意	同意	同意	同意
70051	男	34	高中/中专	普工	汉族	城市	广东-深圳市-龙华区	已婚	非常健康	无	无人感染	无人感染	无人感染	以上均无	以上均无	否	非常关注	手机社交软件	#VALUE!		1	非常高	非常高	非常低	同意	同意	同意	不同意	不知道	不知道	不同意	同意	同意	同意	不同意	不同意	同意	同意	同意	同意	同意	同意	同意	不知道	不知道	同意	同意	同意	同意
14832	男	22	高中/中专	普工	汉族	农村	福建-龙岩市-武平县	已婚	非常健康	无	无人感染	无人感染	无人感染	以上均无	以上均无	否	非常关注	电视┋手机社交软件┋新闻客户端┋其他：〖无〗	1		1	非常低	非常低	高	同意	不同意	同意	不同意	同意	同意	不同意	同意	同意	同意	不知道	同意	同意	同意	同意	同意	同意	同意	同意	不知道	不知道	同意	同意	同意	同意
29646	男	19	高中/中专	管理	汉族	城镇	江西-宜春市-宜丰县	已婚	非常健康	有，不到10例	无人感染	无人感染	无人感染	以上均无	以上均无	否	关注	电视┋手机社交软件	1		1	非常低	非常高	非常低	同意	同意	同意	不同意	同意	不同意	不同意	同意	同意	同意	同意	不同意	同意	同意	同意	同意	同意	同意	同意	不同意	不同意	同意	同意	同意	同意
121546	女	32	高中/中专	普工	汉族	农村	湖北-黄石市-大冶市	已婚	非常健康	有，但不清楚例数	无人感染	无人感染	无人感染	近期有去过湖北┋近期接触过从湖北地区来的人	有居住史	否	非常关注	电视┋报刊┋官方网站┋新闻客户端┋短视频（抖音、快手等）	1		0	低	高	不清楚	同意	同意	同意	不同意	同意	同意	不同意	同意	同意	同意	不同意	不同意	同意	同意	同意	同意	同意	同意	同意	同意	同意	同意	同意	同意	同意
124726	男	34	研究生及以上	管理	汉族	城市	台湾-桃园市-桃园市	未婚	非常健康	有，10-100例	无人感染	无人感染	无人感染	以上均无	以上均无	否	非常关注	电视┋官方网站┋手机社交软件	1		1	非常低	低	高	同意	不同意	同意	不同意	同意	不同意	不同意	同意	同意	同意	同意	同意	同意	同意	同意	同意	同意	同意	同意	不同意	同意	同意	同意	同意	同意
115060	女	22	本科	管理	汉族	城市	广东-深圳市-宝安区	已婚	非常健康	有，但不清楚例数	无人感染	无人感染	无人感染	以上均无	以上均无	否	关注	电视┋官方网站┋手机社交软件┋短视频（抖音、快手等）	1		1	非常低	非常低	高	同意	同意	同意	不同意	同意	不同意	不同意	同意	同意	同意	同意	不同意	同意	同意	同意	同意	同意	同意	同意	不知道	不知道	同意	同意	同意	同意
130787	男	33	高中/中专	普工	汉族	城市	四川-资阳市-乐至县	已婚	良好	无	无人感染	无人感染	不清楚	以上均无	以上均无	不清楚	非常关注	电视┋官方网站┋新闻客户端	1		0	不清楚	高	低	同意	不知道	不同意	不同意	同意	同意	不同意	同意	同意	同意	不同意	不同意	不知道	同意	同意	同意	同意	同意	同意	不同意	不同意	同意	同意	同意	同意
87847	女	19	大专	管理	汉族	城市	广东-深圳市-龙华区	已婚	良好	有，200例以上	无人感染	无人感染	无人感染	以上均无	以上均无	否	非常关注	官方网站┋亲人/朋友┋短视频（抖音、快手等）	#VALUE!		0	非常低	高	低	同意	不同意	同意	不同意	同意	同意	不同意	同意	同意	同意	同意	同意	同意	同意	同意	同意	同意	同意	同意	同意	同意	同意	同意	不同意	同意
113257	女	24	高中/中专	普工	汉族	城市	广东-深圳市-龙华区	已婚	非常健康	有，200例以上	无人感染	无人感染	无人感染	以上均无	以上均无	否	非常关注	手机社交软件	#VALUE!		1	低	高	低	同意	同意	同意	不同意	同意	同意	不同意	同意	同意	同意	不同意	同意	同意	同意	同意	同意	同意	同意	同意	不同意	不同意	同意	同意	同意	同意
135262	女	24	大专	管理	汉族	城市	广东-深圳市-宝安区	已婚	良好	有，200例以上	无人感染	无人感染	无人感染	以上均无	以上均无	否	关注	电视┋手机社交软件┋新闻客户端	1		1	低	高	低	同意	不知道	不同意	不同意	同意	不同意	不同意	同意	同意	同意	同意	同意	同意	同意	同意	同意	同意	同意	同意	不同意	不同意	同意	同意	同意	同意
141738	女	24	高中/中专	普工	汉族	城市	湖南-岳阳市-临湘市	已婚	非常健康	有，不到10例	无人感染	无人感染	无人感染	以上均无	以上均无	不清楚	非常关注	电视┋手机社交软件┋新闻客户端	1		1	非常低	低	非常低	同意	同意	同意	同意	不知道	不知道	不知道	同意	同意	同意	不同意	不同意	同意	同意	同意	不同意	同意	不同意	同意	同意	同意	同意	同意	同意	同意
62856	男	27	大专	管理	汉族	农村	湖南-岳阳市-君山区	已婚	非常健康	有，10-100例	无人感染	无人感染	无人感染	以上均无	以上均无	否	非常关注	电视┋官方网站┋手机社交软件┋亲人/朋友┋新闻客户端┋短视频（抖音、快手等）	1		1	非常低	非常低	高	同意	同意	不同意	不同意	同意	同意	不同意	同意	同意	同意	同意	同意	同意	同意	同意	同意	同意	不知道	同意	不同意	不知道	同意	同意	同意	不同意
129328	男	27	大专	普工	汉族	城市	广东-深圳市-龙华区	已婚	非常健康	有，200例以上	不清楚	无人感染	无人感染	以上均无	以上均无	否	非常关注	官方网站┋亲人/朋友┋新闻客户端	#VALUE!		0	非常低	非常低	非常高	同意	不同意	同意	不同意	同意	同意	不同意	同意	同意	同意	同意	同意	同意	同意	同意	同意	同意	同意	同意	不同意	不同意	同意	同意	同意	同意
93321	女	24	高中/中专	普工	汉族	城镇	湖南-怀化市-沅陵县	已婚	良好	有，不到10例	无人感染	无人感染	不清楚	以上均无	以上均无	不清楚	关注	电视┋手机社交软件	1		1	不清楚	低	高	同意	同意	同意	不同意	同意	不同意	不同意	同意	同意	同意	同意	不知道	同意	同意	同意	同意	同意	同意	同意	同意	不知道	同意	同意	同意	同意
133805	女	24	本科	管理	汉族	城市	四川-德阳市-旌阳区	已婚	非常健康	有，不到10例	无人感染	无人感染	无人感染	以上均无	以上均无	否	非常关注	电视┋手机社交软件┋新闻客户端	1		1	非常低	高	高	同意	同意	不同意	不同意	同意	同意	不同意	同意	同意	同意	同意	同意	同意	同意	同意	同意	同意	同意	同意	不知道	同意	同意	同意	不同意	不同意
132843	男	29	高中/中专	普工	汉族	农村	湖南-常德市-临澧县	离婚	非常健康	有，10-100例	无人感染	无人感染	无人感染	以上均无	以上均无	否	非常关注	电视┋官方网站┋手机社交软件┋新闻客户端┋短视频（抖音、快手等）	1		1	非常低	高	低	同意	同意	不同意	不同意	同意	同意	不同意	同意	同意	同意	不同意	不同意	同意	同意	同意	同意	同意	同意	同意	同意	不同意	同意	同意	同意	同意
69570	男	24	初中	普工	少数民族：〖壮〗	农村	广西-来宾市-兴宾区	已婚	非常健康	无	无人感染	无人感染	无人感染	以上均无	以上均无	否	关注	手机社交软件	#VALUE!		1	低	高	高	同意	同意	同意	同意	同意	同意	同意	同意	同意	同意	同意	同意	同意	同意	同意	同意	同意	同意	同意	同意	同意	同意	同意	同意	同意
109877	男	44	大专	普工	汉族	城市	广东-深圳市-龙华区	已婚	良好	有，100-200例	无人感染	无人感染	无人感染	以上均无	以上均无	否	关注	电视┋官方网站┋新闻客户端	1		0	非常低	非常低	非常高	同意	同意	不同意	不同意	同意	同意	不同意	同意	同意	同意	同意	同意	同意	同意	同意	同意	同意	同意	同意	不同意	不同意	同意	同意	同意	不同意
100197	男	29	大专	管理	汉族	城市	广东-东莞市	已婚	非常健康	有，10-100例	无人感染	无人感染	无人感染	以上均无	以上均无	否	非常关注	电视┋官方网站┋手机社交软件┋亲人/朋友┋新闻客户端┋短视频（抖音、快手等）	1		1	非常低	低	低	同意	不同意	不同意	不同意	同意	同意	不同意	同意	同意	同意	同意	同意	同意	同意	同意	同意	同意	同意	同意	不同意	不同意	同意	同意	同意	同意
64723	男	28	高中/中专	普工	汉族	农村	湖南-怀化市-溆浦县	已婚	良好	有，不到10例	无人感染	无人感染	无人感染	以上均无	以上均无	否	非常关注	官方网站	#VALUE!		0	非常低	低	高	同意	不同意	同意	不同意	不同意	不同意	不同意	同意	同意	同意	不同意	同意	同意	同意	同意	同意	同意	同意	同意	不同意	不同意	同意	同意	同意	同意
141085	男	20	研究生及以上	管理	汉族	城市	广东-深圳市-南山区	已婚	良好	有，200例以上	无人感染	无人感染	不清楚	以上均无	以上均无	否	关注	电视┋手机社交软件┋短视频（抖音、快手等）	1		1	非常低	低	高	同意	不同意	不知道	不同意	同意	同意	不同意	同意	同意	同意	不同意	不同意	同意	同意	同意	同意	同意	同意	同意	同意	不知道	同意	同意	同意	同意
77068	女	19	初中	普工	汉族	城市	广东-深圳市-福田区	已婚	非常健康	无	不清楚	无人感染	无人感染	以上均无	以上均无	否	非常关注	官方网站┋手机社交软件┋新闻客户端	#VALUE!		1	非常低	不清楚	高	同意	不知道	同意	不知道	不知道	不知道	不同意	同意	不知道	同意	不同意	不知道	同意	同意	同意	同意	同意	同意	同意	不知道	不知道	同意	同意	同意	不知道
138360	女	43	初中	普工	汉族	农村	河南-南阳市-唐河县	已婚	非常健康	无	无人感染	无人感染	无人感染	以上均无	以上均无	否	非常关注	电视┋官方网站┋手机社交软件┋短视频（抖音、快手等）	1		1	非常高	高	低	同意	不同意	同意	不同意	同意	不同意	不同意	同意	同意	同意	不知道	不同意	同意	同意	同意	同意	同意	同意	同意	不知道	不知道	同意	同意	同意	同意
33420	男	41	初中	普工	汉族	农村	广东-深圳市-龙华区	已婚	非常健康	有，10-100例	无人感染	无人感染	无人感染	以上均无	以上均无	否	非常关注	手机社交软件┋新闻客户端	#VALUE!		1	低	高	高	同意	同意	同意	不同意	同意	同意	不同意	同意	同意	同意	不同意	不同意	同意	同意	同意	同意	同意	同意	同意	同意	同意	同意	同意	同意	同意
59348	男	41	高中/中专	普工	汉族	农村	湖南-衡阳市-衡东县	已婚	良好	有，不到10例	无人感染	无人感染	不清楚	以上均无	以上均无	不清楚	关注	电视┋官方网站┋手机社交软件	1		1	非常低	低	高	同意	不同意	同意	不同意	同意	同意	不同意	同意	同意	同意	同意	不同意	同意	同意	同意	同意	同意	同意	同意	同意	不同意	同意	同意	同意	同意
126871	男	41	初中	普工	少数民族：〖壮〗	农村	广西-崇左市-宁明县	已婚	非常健康	无	无人感染	无人感染	无人感染	以上均无	以上均无	否	非常关注	电视┋官方网站┋新闻客户端	1		0	非常低	非常低	非常高	同意	同意	同意	不同意	同意	同意	不同意	同意	同意	同意	不同意	同意	同意	同意	同意	同意	同意	同意	同意	不知道	不同意	同意	同意	同意	不同意
108866	男	19	本科	管理	汉族	城镇	湖南-常德市-澧县	已婚	良好	有，但不清楚例数	有人确诊感染	无人感染	无人感染	以上均无	以上均无	否	非常关注	电视┋官方网站┋手机社交软件┋新闻客户端	1		1	非常低	高	高	同意	不同意	同意	不同意	同意	同意	不同意	同意	同意	同意	不同意	同意	同意	同意	同意	同意	同意	同意	同意	不同意	不同意	同意	同意	同意	同意
72161	男	24	高中/中专	线长	汉族	城市	广东-深圳市-龙岗区	已婚	非常健康	无	无人感染	无人感染	无人感染	以上均无	以上均无	否	关注	电视┋官方网站┋新闻客户端	1		0	不清楚	不清楚	不清楚	不知道	不知道	不知道	不知道	同意	同意	不同意	同意	不知道	同意	不知道	同意	不知道	同意	同意	同意	同意	同意	同意	同意	同意	同意	同意	同意	不知道
131785	女	26	大专	普工	汉族	城镇	广东-深圳市-龙华区	已婚	良好	有，100-200例	无人感染	无人感染	无人感染	以上均无	以上均无	否	非常关注	电视┋官方网站┋新闻客户端	1		0	不清楚	高	高	同意	同意	同意	不同意	同意	不知道	不同意	同意	同意	同意	不知道	同意	同意	同意	同意	同意	同意	同意	同意	不知道	不知道	同意	同意	同意	同意
114696	男	28	本科	管理	汉族	城市	广东-深圳市-龙岗区	已婚	良好	有，200例以上	无人感染	无人感染	无人感染	以上均无	以上均无	否	非常关注	官方网站┋手机社交软件┋新闻客户端	#VALUE!		1	非常低	非常低	高	同意	同意	不同意	不同意	同意	同意	不同意	同意	同意	同意	同意	同意	同意	同意	同意	同意	同意	同意	同意	不知道	不知道	同意	同意	同意	同意
115005	男	21	高中/中专	普工	汉族	农村	四川-巴中市-平昌县	已婚	非常健康	无	不清楚	无人感染	无人感染	以上均无	有途经史	否	非常关注	电视┋手机社交软件┋新闻客户端	1		1	非常低	不清楚	不清楚	同意	不知道	同意	不知道	同意	同意	不同意	同意	同意	同意	不知道	同意	同意	不同意	同意	同意	同意	同意	同意	不知道	同意	同意	同意	同意	同意
[truncated: 121,769 more rows]
[truncated: 17 more columns]
